# Supplementary material for: Global and tissue-specific transcriptomic dysregulation in human aging: Pathways and predictive biomarkers
Source: GeroScience. 2025 Apr 28;47(4):5917–36. doi: 10.1007/s11357-025-01672-z (PMC12397481; doi:10.1007/s11357-025-01672-z)
Supplement: Supplementary file 3 — Supplementary file3 (XLSX 1290 KB) [file 11357_2025_1672_MOESM3_ESM.xlsx]

## Sheet: Analyzed Tissues
	Group	N	N(Male)	N(Female)	Age
Brain - Nucleus accumbens	Aging	60	42	18	68.2 ± 0.18
	Young	11	6	5	28.727 ± 1.65
Brain - Caudate	Aging	57	44	13	68.158 ± 0.17
	Young	11	6	5	29.909 ± 1.44
Brain - Cerebellar Hemisphere	Aging	53	37	16	68.094 ± 0.19
	Young	12	7	5	28.333 ± 1.62
Pituitary	Aging	74	55	19	68.149 ± 0.17
	Young	17	11	6	29.353 ± 1.31
Brain - Cortex	Aging	59	36	23	68.034 ± 0.18
	Young	15	10	5	30.333 ± 1.37
Brain - Cerebellum	Aging	54	33	21	68.037 ± 0.19
	Young	15	10	5	29.667 ± 1.41
Heart - Atrial Appendage	Aging	55	35	20	67.836 ± 0.21
	Young	27	18	9	29.37 ± 1.12
Liver	Aging	40	25	15	67.675 ± 0.21
	Young	24	18	6	32.042 ± 1.23
Artery - Coronary	Aging	40	18	22	67.75 ± 0.21
	Young	26	15	11	28.615 ± 1.13
Heart - Left Ventricle	Aging	49	28	21	67.796 ± 0.22
	Young	38	24	14	29.053 ± 0.95
Lung	Aging	91	55	36	67.835 ± 0.15
	Young	73	50	23	30.205 ± 0.61
Skin - Not Sun Exposed	Aging	113	73	40	67.903 ± 0.14
	Young	97	71	26	29.959 ± 0.54
Thyroid	Aging	111	70	41	67.937 ± 0.13
	Young	98	66	32	29.622 ± 0.54
Muscle - Skeletal	Aging	138	90	48	67.928 ± 0.12
	Young	132	93	39	29.356 ± 0.48
Skin - Sun Exposed	Aging	120	73	47	67.942 ± 0.14
	Young	116	81	35	29.371 ± 0.51
Adipose - Visceral	Aging	92	68	24	67.913 ± 0.15
	Young	89	60	29	29.528 ± 0.57
Nerve - Tibial	Aging	106	69	37	67.896 ± 0.14
	Young	104	75	29	29.404 ± 0.56
Adipose - Subcutaneous	Aging	111	73	38	67.838 ± 0.14
	Young	110	77	33	29.809 ± 0.53
Adrenal Gland	Aging	40	21	19	67.65 ± 0.22
	Young	42	29	13	29.524 ± 0.83
Whole Blood	Aging	126	80	46	67.825 ± 0.13
	Young	133	90	43	29.429 ± 0.49
Colon - Sigmoid	Aging	71	48	23	67.718 ± 0.17
	Young	75	50	25	29.547 ± 0.64
Artery - Aorta	Aging	71	40	31	67.592 ± 0.16
	Young	75	47	28	29.867 ± 0.63
Cells - Cultured fibroblasts	Aging	72	41	31	67.722 ± 0.18
	Young	83	54	29	28.964 ± 0.66
Artery - Tibial	Aging	102	69	33	67.873 ± 0.14
	Young	118	85	33	29.322 ± 0.52
Vagina	Aging	24		24	67.792 ± 0.31
	Young	28		28	28.107 ± 0.95
Minor Salivary Gland	Aging	25	12	13	67.24 ± 0.23
	Young	30	23	7	30.4 ± 0.92
Breast - Mammary Tissue	Aging	72	46	26	67.889 ± 0.18
	Young	89	59	30	29.921 ± 0.56
Testis	Aging	53	53		67.943 ± 0.19
	Young	67	67		29.104 ± 0.72
Esophagus - Mucosa	Aging	78	45	33	67.769 ± 0.16
	Young	107	73	34	29.262 ± 0.54
Ovary	Aging	26		26	67.346 ± 0.28
	Young	36		36	28.194 ± 0.76
Pancreas	Aging	41	22	19	67.561 ± 0.22
	Young	60	43	17	30.2 ± 0.7
Cells - EBV-transformed lymphocytes	Aging	19	12	7	67.842 ± 0.33
	Young	28	21	7	28.107 ± 1.12
Esophagus - Gastroesophageal Junction	Aging	43	26	17	67.977 ± 0.24
	Young	66	49	17	29.47 ± 0.69
Prostate	Aging	35	35		68.114 ± 0.22
	Young	56	56		29.0 ± 0.73
Esophagus - Muscularis	Aging	60	37	23	67.817 ± 0.18
	Young	110	74	36	29.191 ± 0.53
Colon - Transverse	Aging	47	28	19	67.851 ± 0.24
	Young	90	58	32	29.333 ± 0.59
Spleen	Aging	26	14	12	67.654 ± 0.27
	Young	52	34	18	30.615 ± 0.7
Stomach	Aging	36	18	18	67.556 ± 0.23
	Young	83	54	29	28.952 ± 0.61
Uterus	Aging	15		15	67.2 ± 0.34
	Young	36		36	28.333 ± 0.87
Small Intestine - Terminal Ileum	Aging	20	11	9	67.6 ± 0.34
	Young	50	32	18	29.36 ± 0.77

## Sheet: First underlying CoD (DTHFUCOD)
	Heart	Brain	Lung	Liver	Blood	Kidney	Pancreas	ALL	Breast	Spleen	Adipose Tissue	Muscle	Vagina	Stomach	Pituitary	Uterus	Adrenal Gland	Prostate	Fallopian Tube	Esophagus	Skin	Testis	Ovary	Blood Vessel	Thyroid	Colon	Salivary Gland	Bladder	Cervix Uteri	Small Intestine	Nerve
probable myocardial infarction	YES
Atrial fibrillation	YES
NSTEMI	YES
MSOF secondary to NSTEMI	YES
MI	YES
myocardial infarct	YES
atherosclerotic cerebrovascular disease	YES	YES
vomiting blood	YES
Heart Disease	YES
cardiac arrest, unspecified	YES
probable myocardial infarction	YES
heart disease (MI)	YES
Cardiac Arrest	YES
CHF	YES
heart attack	YES
cardiovascular collapse	YES
Heart Attack/Stroke	YES	YES
Acute myocardial infarction	YES
cardiac disease	YES
congestive failure heart	YES
myocardial infarction (mi)	YES
non-st elevation myocardial infarction (nstemi)	YES
non-ST elevation myocardial infarction	YES
Cardivascular	YES
non-ischemic cardiomyopathy	YES
chf	YES
cardiac failure	YES
Cardiac arrest	YES
cardiac arrest	YES
CARDIOVASCULAR	YES
possible myocardial infarction	YES
mi, myocardial infarction	YES
heart failure	YES
atrial fibrillation/flutter	YES
cardiogenic shock	YES
probable MI	YES
st elevation (stemi) myocardial infarction of unspecified site	YES
sinus [sinusal] tachycardia nos	YES
cardiovascular; collapse	YES
cardio-respiratory failure	YES		YES
cardiac failure, nos	YES
Probable MI	YES
posterior wall myocardial infarction	YES
mi	YES
NSTEMI with anoxic brain injury due to prolonged CPA	YES	YES	YES
arrest; cardiac	YES
cardiac asystole	YES
cardiovascular disease other	YES
cardiac arrest, cause unspecified	YES
Renal failure	YES					YES
biventricular heart failure	YES
acute myocardial infarction	YES
anoxic brain injury secondary to cardiac arrest	YES	YES
atherosclerotic cardiovascular disease	YES
Heart disease	YES
arrest [as an cardiac arrest]	YES
coronary artery disease	YES
CHF exacerbation	YES
acute mi	YES
cardiorespiratory failure	YES		YES
cardiovascular	YES
cardiopulmonary failure	YES		YES
mi/acute myocardial infarction	YES
heart disease	YES
ischemic cardiomyopathy	YES
myocardial infarction	YES
cardiac failure nos	YES
mi - myocardial infarction	YES
bradycardia	YES
collapse cardiovascular	YES
Cardio-Pulmonary Arrest	YES		YES
st elevation (stemi) myocardial infarction of unsp site	YES
cad	YES
Cardiovascular	YES
cardiac arrest - asystole	YES
[d]cardiogenic shock	YES
Heart failure	YES
Massive Heart Attack	YES
epilepsy		YES
anoxic encephalopathy		YES
Intercranial Hemmorage		YES
CVA		YES
seizure disorder		YES
ruptured cerebral aneurysm		YES
cerebrovascular/stroke		YES
cerebral vascular accident		YES
Cerebral vascular accident		YES
Cerebral Vascular Accident (Intracranial hemorrhage)		YES
vascular cerebral accident		YES
Intracranial hemmorhage secondary to Arteriovenous malformation		YES
tbi (traumatic brain injury)		YES
cva - cerebrovascular accident		YES
cva		YES
cva (cerebral vascular accident)		YES
cerebrovascular accident, (cva)		YES
cva (cerebrovascular accident)		YES
Intracranial hemmorhage		YES
anoxia		YES			YES
Acute Cerebellar infarct with obstructive hydrocephalus		YES
stroke		YES
intracranial; hemorrhage		YES
intracranial hemorrhage, nos		YES
intracranial hemorrhages		YES
hepatic encephalopathy		YES		YES
traumatic brain injury		YES
Pontine Bleed		YES
hemorrhage intracranial		YES
CVA traumatic brain injury		YES
ICH		YES
parkinson's disease		YES
Cerebral vascular accident secondary to anti-coagulation		YES
cerebrovascular disease		YES
Cerebral Vascular accident		YES
intracranial hemorrhage		YES
stroke/cerebrovascular accident		YES
ALS		YES
intracranial haemorrhage		YES
cerebrovascular accident		YES
anoxia secondary to hanging		YES			YES
complications from ALS		YES
Seizure		YES
Intracranial Hemorrhage		YES
ICh		YES
nontraumatic intracerebral hemorrhage		YES
anoxic brain injury		YES
trauma SAH/SDH		YES
seizure		YES
Stroke		YES
hemorrhage, intracranial		YES
multiple sclerosis		YES
cva/stroke		YES
SAH and intraventricular hemorrhage secondary to head injury		YES
Cerebral Vascular Accident		YES
als		YES
hemorrhage; intracerebral, nontraumatic		YES
cerebrovascular dis		YES
seizures		YES
Anoxic encephalopathy		YES
brain cancer		YES
Subarachnoid hemorrhage		YES
ich		YES
Emphysema			YES
aspiration pneumonia due to regurgitated food			YES
Acute Respiratory Distress Syndrome			YES
pneumonia bronchial			YES
empyema, lung			YES
pulmonary embolism			YES
respiratory difficulty			YES
asthma			YES
embolism pulm			YES
pulmonary disease			YES
aspiration pneumonia			YES
CPA			YES
emphysema/copd			YES
pneumonia, bacterial			YES
pneumonia bacterial			YES
respiratory disease			YES
respiratory arrest			YES
ards			YES
copd			YES
COPD/pulmonary edema			YES
lung disease			YES
COPD			YES
pulmonary arrest			YES
lung cancer			YES
pulmonary fibrosis, unspecified			YES
pe - pulmonary embolism			YES
smoke inhalation-respiratory disease			YES
pneumothorax			YES
Pneumonia			YES
Respiratory disease			YES
Pneumonitis due to solids and liquids			YES
end stage COPD			YES
pe			YES
respiratory failure			YES
copd (chronic obstructive pulmonary disease)			YES
Liver disease, alcoholic				YES
Liver disease, other chronic and cirrhosis				YES
Diabetic Emergency				YES
liver disease				YES
failure liver				YES
end stage liver disease				YES
Metabolic acidosis related to diabetic ketoacidosis				YES
liver; cirrhosis				YES
alcoholic cirrhosis of liver				YES
biliary cirrhosis				YES
ESLD				YES
nash - nonalcoholic steatohepatitis				YES
hepatitis acute				YES
Liver Transplant				YES
liver failure				YES
diabetes mellitus due to underlying condition with unspecified complications				YES
hypoxemia					YES
thrombocytopenia					YES
lactic acidosis					YES
acute renal failure secondary to polycystic kidney disease						YES
acute renal failure						YES
Hepatorenal Syndrome						YES
kidney failure						YES
end-stage renal failure						YES
renal failure						YES
Kidney diseases						YES
ESRD						YES
end-stage renal disease						YES
esrd (end stage renal disease)						YES
pancreatitis							YES
prescription drug overdose								YES
drug overdose								YES
probable drug overdose								YES
probable overdose								YES
suspected overdose								YES
acute cocaine intoxication								YES

## Sheet: Immediate CoD (DTHCOD)
	Heart	Brain	Lung	Liver	Breast	Spleen	Blood	Adipose Tissue	Muscle	Kidney	Vagina	Stomach	Pituitary	Uterus	Adrenal Gland	Prostate	Fallopian Tube	Esophagus	Skin	Testis	Ovary	Blood Vessel	Thyroid	Colon	Salivary Gland	Pancreas	Bladder	Cervix Uteri	Small Intestine	Nerve
heart disease	YES
probable MI	YES
biventricular heart failure	YES
cad	YES
heart disease (MI)	YES
mi	YES
Probable MI	YES
CARDIOVASCULAR	YES
heart failure	YES
Heart disease	YES
congestive failure heart	YES
MI	YES
acute mi	YES
Heart failure	YES
heart attack	YES
Massive Heart Attack	YES
Cerebral Vascular Accident (Intracranial hemorrhage)		YES
Cerebral vascular accident		YES
cerebral vascular accident		YES
vascular cerebral accident		YES
tbi (traumatic brain injury)		YES
cva - cerebrovascular accident		YES
cva		YES
cva (cerebral vascular accident)		YES
cva (cerebrovascular accident)		YES
ICH		YES
CVA traumatic brain injury		YES
anoxic brain injury secondary to cardiac arrest		YES
ALS		YES
complications from ALS		YES
ICh		YES
nontraumatic intracerebral hemorrhage		YES
anoxic brain injury		YES
cva/stroke		YES
Cerebral Vascular Accident		YES
hemorrhage; intracerebral, nontraumatic		YES
brain cancer		YES
ich		YES
Pneumonitis due to solids and liquids			YES
embolism pulm			YES
aspiration pneumonia due to regurgitated food			YES
pneumothorax			YES
pe			YES
Pneumonia			YES
pneumonia, bacterial			YES
Liver disease, other chronic and cirrhosis				YES
liver disease				YES
end stage liver disease				YES
liver; cirrhosis				YES
alcoholic cirrhosis of liver				YES
liver failure				YES

## Sheet: Diseases
	Heart	Brain	Lung	Liver	Breast	Spleen	Blood	Adipose Tissue	Muscle	Kidney	Vagina	Stomach	Pituitary	Uterus	Adrenal Gland	Prostate	Fallopian Tube	Esophagus	Skin	Testis	Ovary	Blood Vessel	Thyroid	Colon	Salivary Gland	Pancreas	Bladder	Cervix Uteri	Small Intestine	Nerve
Ischemic Heart Disease (coronary artery disease (CAD), coronary heart disease, ischemic cardiomyopathy)	YES
Heart Disease (Idiopathic)	YES
Heart attack, acute myocardial infarction, acute coronary syndrome	YES
Alzheimer's Disease		YES
Alzheimer's OR Dementia		YES
Schizophrenia		YES
Unexplained seizures		YES
Active meningitis		YES
MS Multiple Sclerosis		YES
ALS Amyotropic Lateral Sclerosis (Lou Gehrig's Disease)		YES
Dementia with unknown cause (not from a previous CVA, infection, head trauma, or brain tumor)		YES
Parkinson's Disease		YES
Active encephalitis		YES
Creutzfeldt-Jakob or risk factors/blood relatives being diagnosed		YES
Cerebrovascular Disease		YES
Chronic Lower Respiratory Disease			YES
Asthma			YES
Pneumonia (acute respiratory infection affecting the lungs)			YES
Pneumonia			YES
Chronic Respiratory Disease			YES
Sarcoidosis			YES
Diabetes mellitus type II (NIDDM, adult onset diabetes)				YES
Hepatitis C				YES
Hepatitis B				YES
HCV_1_NAT				YES
Diabetes mellitus type 1 (IDDM, formerly juvenile diabetes)				YES
HBsAg				YES
HCV Ab				YES
Liver Disease (liver abscess, failure, fatty liver syndrome, inherited liver insufficiency, acute/chronic hepatic insufficiency, necrobacillosis, rupture)				YES
Hemophilia and/or clotting disorders requiring treatment with human-derived clotting factors.1							YES
Hemophilia and/or clotting disorders requiring treatment with human-derived clotting factors							YES
Abnormal WBC							YES
No physical activity defined as bed bound for greater than 4 weeks									YES
Renal Failure										YES
Nephritis, Nephrotic Syndrome and/or Nephrosis										YES
Dialysis treatment (long term greater than 1 month @ 3 times per week)										YES
Reyes Syndrome										YES
Uremia (Kidney Disorder)										YES
Scleroderma																			YES
Cellulites																			YES

## Sheet: Figure2A
	UP	DOWN	Total
Small Intestine - Terminal Ileum	57	77	134
Spleen	88	124	212
Liver	46	192	238
Cells - EBV-transformed lymphocytes	68	255	323
Stomach	286	542	828
Artery - Coronary	326	707	1033
Pituitary	495	771	1266
Pancreas	454	967	1421
Vagina	752	1372	2124
Brain - Cerebellum	1033	1940	2973
Testis	1251	2223	3474
Cells - Cultured fibroblasts	773	2783	3556
Heart - Atrial Appendage	1438	2608	4046
Brain - Cerebellar Hemisphere	1596	3001	4597
Ovary	1771	3107	4878
Adrenal Gland	2129	2998	5127
Breast - Mammary Tissue	1945	3892	5837
Brain - Caudate	1877	4342	6219
Prostate	2474	4460	6934
Brain - Nucleus accumbens	2493	4523	7016
Heart - Left Ventricle	2731	4508	7239
Minor Salivary Gland	2560	4711	7271
Uterus	2499	5050	7549
Thyroid	2776	5019	7795
Esophagus - Gastroesophageal Junction	2813	5101	7914
Skin - Sun Exposed	2855	5974	8829
Brain - Cortex	3250	6565	9815
Colon - Sigmoid	2973	6900	9873
Skin - Not Sun Exposed	3540	6914	10454
Esophagus - Muscularis	3815	7281	11096
Nerve - Tibial	3854	7586	11440
Adipose - Subcutaneous	4134	7377	11511
Artery - Aorta	4272	7803	12075
Lung	4384	8283	12667
Muscle - Skeletal	5220	8985	14205
Esophagus - Mucosa	5272	9366	14638
Adipose - Visceral	5179	10393	15572
Artery - Tibial	5563	10032	15595
Whole Blood	6002	10529	16531
Colon - Transverse	6003	11870	17873

## Sheet: Figure2B
	#ofTissues	Class	Tissues
EDA2R	29	Many	Adipose - Subcutaneous; Adipose - Visceral; Adrenal Gland; Artery - Aorta; Artery - Coronary; Artery - Tibial; Colon - Sigmoid; Colon - Transverse; Esophagus - Gastroesophageal Junction; Esophagus - Mucosa; Esophagus - Muscularis; Heart - Atrial Appendage; Heart - Left Ventricle; Lung; Muscle - Skeletal; Nerve - Tibial; Ovary; Pancreas; Pituitary; Prostate; Skin - Not Sun Exposed; Skin - Sun Expo…
GTF3C4	29	Many	Adipose - Visceral; Artery - Aorta; Artery - Coronary; Artery - Tibial; Brain - Cerebellar Hemisphere; Brain - Cortex; Brain - Nucleus accumbens; Breast - Mammary Tissue; Cells - Cultured fibroblasts; Colon - Sigmoid; Colon - Transverse; Esophagus - Gastroesophageal Junction; Esophagus - Mucosa; Esophagus - Muscularis; Heart - Atrial Appendage; Lung; Muscle - Skeletal; Nerve - Tibial; Ovary; Pros…
DDB2	29	Many	Adipose - Subcutaneous; Adipose - Visceral; Artery - Aorta; Artery - Coronary; Artery - Tibial; Brain - Caudate; Brain - Cortex; Brain - Nucleus accumbens; Cells - Cultured fibroblasts; Colon - Sigmoid; Colon - Transverse; Esophagus - Gastroesophageal Junction; Esophagus - Muscularis; Heart - Atrial Appendage; Heart - Left Ventricle; Liver; Lung; Muscle - Skeletal; Nerve - Tibial; Pancreas; Pitui…
ZNF518B	28	Many	Adipose - Subcutaneous; Adipose - Visceral; Artery - Aorta; Artery - Coronary; Artery - Tibial; Brain - Caudate; Brain - Cortex; Brain - Nucleus accumbens; Breast - Mammary Tissue; Cells - Cultured fibroblasts; Colon - Sigmoid; Esophagus - Gastroesophageal Junction; Esophagus - Mucosa; Esophagus - Muscularis; Heart - Atrial Appendage; Liver; Lung; Minor Salivary Gland; Muscle - Skeletal; Nerve - …
CLEC2B	28	Many	Adipose - Subcutaneous; Adipose - Visceral; Artery - Aorta; Artery - Tibial; Brain - Caudate; Brain - Cortex; Brain - Nucleus accumbens; Breast - Mammary Tissue; Colon - Sigmoid; Colon - Transverse; Esophagus - Gastroesophageal Junction; Esophagus - Mucosa; Esophagus - Muscularis; Heart - Atrial Appendage; Heart - Left Ventricle; Lung; Minor Salivary Gland; Muscle - Skeletal; Nerve - Tibial; Ovar…
FASTKD5	28	Many	Adipose - Subcutaneous; Adipose - Visceral; Artery - Aorta; Artery - Tibial; Breast - Mammary Tissue; Cells - Cultured fibroblasts; Colon - Sigmoid; Colon - Transverse; Esophagus - Gastroesophageal Junction; Esophagus - Mucosa; Esophagus - Muscularis; Heart - Atrial Appendage; Heart - Left Ventricle; Lung; Minor Salivary Gland; Muscle - Skeletal; Nerve - Tibial; Ovary; Pancreas; Prostate; Skin - …
ZMAT3	28	Many	Adipose - Subcutaneous; Adipose - Visceral; Adrenal Gland; Artery - Aorta; Artery - Coronary; Artery - Tibial; Breast - Mammary Tissue; Colon - Sigmoid; Colon - Transverse; Esophagus - Gastroesophageal Junction; Esophagus - Mucosa; Heart - Atrial Appendage; Heart - Left Ventricle; Liver; Lung; Nerve - Tibial; Ovary; Pancreas; Pituitary; Prostate; Skin - Not Sun Exposed; Skin - Sun Exposed; Spleen…
HBB	27	Many	Adipose - Subcutaneous; Adipose - Visceral; Adrenal Gland; Artery - Aorta; Artery - Coronary; Artery - Tibial; Brain - Cortex; Brain - Nucleus accumbens; Breast - Mammary Tissue; Colon - Sigmoid; Colon - Transverse; Esophagus - Gastroesophageal Junction; Esophagus - Mucosa; Esophagus - Muscularis; Heart - Left Ventricle; Lung; Minor Salivary Gland; Muscle - Skeletal; Ovary; Prostate; Skin - Not S…
VWCE	27	Many	Adipose - Subcutaneous; Adrenal Gland; Artery - Tibial; Brain - Caudate; Brain - Cerebellar Hemisphere; Brain - Cortex; Breast - Mammary Tissue; Cells - Cultured fibroblasts; Colon - Sigmoid; Colon - Transverse; Esophagus - Gastroesophageal Junction; Esophagus - Mucosa; Esophagus - Muscularis; Heart - Atrial Appendage; Lung; Minor Salivary Gland; Muscle - Skeletal; Nerve - Tibial; Ovary; Pituitar…
CLASRP	27	Many	Adipose - Subcutaneous; Adipose - Visceral; Adrenal Gland; Artery - Aorta; Artery - Coronary; Artery - Tibial; Brain - Caudate; Brain - Cerebellar Hemisphere; Brain - Cerebellum; Brain - Cortex; Brain - Nucleus accumbens; Breast - Mammary Tissue; Colon - Sigmoid; Colon - Transverse; Esophagus - Gastroesophageal Junction; Esophagus - Mucosa; Esophagus - Muscularis; Heart - Atrial Appendage; Heart …
DRD4	27	Many	Adipose - Subcutaneous; Adipose - Visceral; Adrenal Gland; Artery - Aorta; Artery - Coronary; Artery - Tibial; Brain - Caudate; Brain - Cerebellar Hemisphere; Brain - Cerebellum; Brain - Cortex; Brain - Nucleus accumbens; Breast - Mammary Tissue; Colon - Sigmoid; Colon - Transverse; Esophagus - Gastroesophageal Junction; Esophagus - Mucosa; Esophagus - Muscularis; Lung; Muscle - Skeletal; Ovary; …
HBA1	27	Many	Adipose - Subcutaneous; Adipose - Visceral; Adrenal Gland; Artery - Aorta; Artery - Coronary; Artery - Tibial; Brain - Caudate; Brain - Cerebellar Hemisphere; Brain - Nucleus accumbens; Breast - Mammary Tissue; Colon - Sigmoid; Colon - Transverse; Esophagus - Gastroesophageal Junction; Esophagus - Mucosa; Esophagus - Muscularis; Heart - Left Ventricle; Lung; Minor Salivary Gland; Muscle - Skeleta…
PRPF3	26	Many	Adipose - Subcutaneous; Adipose - Visceral; Adrenal Gland; Artery - Aorta; Artery - Tibial; Brain - Nucleus accumbens; Breast - Mammary Tissue; Cells - Cultured fibroblasts; Cells - EBV-transformed lymphocytes; Colon - Sigmoid; Colon - Transverse; Esophagus - Gastroesophageal Junction; Esophagus - Mucosa; Esophagus - Muscularis; Heart - Atrial Appendage; Heart - Left Ventricle; Lung; Minor Saliva…
RPS27L	26	Many	Adipose - Subcutaneous; Adipose - Visceral; Artery - Aorta; Artery - Coronary; Artery - Tibial; Brain - Cerebellar Hemisphere; Brain - Cerebellum; Brain - Cortex; Brain - Nucleus accumbens; Breast - Mammary Tissue; Esophagus - Mucosa; Heart - Atrial Appendage; Liver; Lung; Minor Salivary Gland; Nerve - Tibial; Ovary; Pituitary; Skin - Not Sun Exposed; Skin - Sun Exposed; Spleen; Testis; Thyroid; …
OVGP1	26	Many	Adipose - Subcutaneous; Adipose - Visceral; Artery - Aorta; Artery - Tibial; Brain - Cerebellar Hemisphere; Brain - Nucleus accumbens; Breast - Mammary Tissue; Cells - Cultured fibroblasts; Colon - Sigmoid; Colon - Transverse; Esophagus - Gastroesophageal Junction; Esophagus - Mucosa; Esophagus - Muscularis; Heart - Atrial Appendage; Heart - Left Ventricle; Lung; Minor Salivary Gland; Muscle - Sk…
FAS	26	Many	Adipose - Subcutaneous; Adipose - Visceral; Artery - Aorta; Artery - Tibial; Brain - Caudate; Brain - Cerebellum; Brain - Cortex; Breast - Mammary Tissue; Esophagus - Gastroesophageal Junction; Esophagus - Muscularis; Heart - Atrial Appendage; Heart - Left Ventricle; Liver; Lung; Minor Salivary Gland; Muscle - Skeletal; Nerve - Tibial; Pancreas; Prostate; Skin - Not Sun Exposed; Skin - Sun Expose…
ACAD11	26	Many	Adipose - Visceral; Artery - Aorta; Artery - Coronary; Artery - Tibial; Brain - Cortex; Brain - Nucleus accumbens; Cells - Cultured fibroblasts; Colon - Sigmoid; Colon - Transverse; Esophagus - Gastroesophageal Junction; Esophagus - Mucosa; Esophagus - Muscularis; Heart - Atrial Appendage; Heart - Left Ventricle; Lung; Minor Salivary Gland; Muscle - Skeletal; Nerve - Tibial; Ovary; Prostate; Skin…
HBA2	26	Many	Adipose - Subcutaneous; Adipose - Visceral; Adrenal Gland; Artery - Aorta; Artery - Coronary; Artery - Tibial; Brain - Nucleus accumbens; Breast - Mammary Tissue; Colon - Sigmoid; Colon - Transverse; Esophagus - Gastroesophageal Junction; Esophagus - Mucosa; Esophagus - Muscularis; Heart - Left Ventricle; Lung; Minor Salivary Gland; Muscle - Skeletal; Nerve - Tibial; Ovary; Prostate; Small Intest…
NUPR1	25	Many	Adipose - Visceral; Adrenal Gland; Artery - Aorta; Brain - Caudate; Brain - Cerebellar Hemisphere; Brain - Cerebellum; Brain - Cortex; Brain - Nucleus accumbens; Cells - Cultured fibroblasts; Colon - Sigmoid; Colon - Transverse; Esophagus - Gastroesophageal Junction; Esophagus - Mucosa; Heart - Atrial Appendage; Heart - Left Ventricle; Lung; Minor Salivary Gland; Muscle - Skeletal; Nerve - Tibial…
GSK3B	25	Many	Adipose - Subcutaneous; Adipose - Visceral; Artery - Aorta; Artery - Coronary; Artery - Tibial; Brain - Caudate; Brain - Cerebellar Hemisphere; Brain - Cortex; Brain - Nucleus accumbens; Cells - Cultured fibroblasts; Colon - Sigmoid; Colon - Transverse; Esophagus - Mucosa; Esophagus - Muscularis; Heart - Atrial Appendage; Heart - Left Ventricle; Lung; Minor Salivary Gland; Muscle - Skeletal; Ovar…
SMG8	25	Many	Adipose - Subcutaneous; Adipose - Visceral; Artery - Aorta; Artery - Tibial; Breast - Mammary Tissue; Cells - Cultured fibroblasts; Colon - Sigmoid; Colon - Transverse; Esophagus - Gastroesophageal Junction; Esophagus - Mucosa; Esophagus - Muscularis; Heart - Atrial Appendage; Heart - Left Ventricle; Lung; Minor Salivary Gland; Muscle - Skeletal; Ovary; Pancreas; Prostate; Skin - Sun Exposed; Tes…
MAD2L1BP	25	Many	Adipose - Subcutaneous; Adipose - Visceral; Artery - Aorta; Artery - Tibial; Brain - Caudate; Brain - Cortex; Brain - Nucleus accumbens; Breast - Mammary Tissue; Cells - Cultured fibroblasts; Colon - Sigmoid; Colon - Transverse; Esophagus - Gastroesophageal Junction; Esophagus - Mucosa; Esophagus - Muscularis; Lung; Minor Salivary Gland; Muscle - Skeletal; Nerve - Tibial; Ovary; Prostate; Skin - …
PCNX2	25	Many	Adipose - Subcutaneous; Adipose - Visceral; Artery - Aorta; Artery - Tibial; Brain - Cerebellum; Brain - Cortex; Brain - Nucleus accumbens; Cells - Cultured fibroblasts; Colon - Sigmoid; Colon - Transverse; Esophagus - Gastroesophageal Junction; Esophagus - Mucosa; Esophagus - Muscularis; Heart - Atrial Appendage; Lung; Minor Salivary Gland; Nerve - Tibial; Ovary; Pancreas; Prostate; Skin - Sun E…
DEPP1	25	Many	Adipose - Subcutaneous; Adipose - Visceral; Artery - Aorta; Artery - Tibial; Brain - Caudate; Brain - Cerebellum; Brain - Cortex; Breast - Mammary Tissue; Colon - Sigmoid; Colon - Transverse; Esophagus - Gastroesophageal Junction; Esophagus - Mucosa; Esophagus - Muscularis; Heart - Atrial Appendage; Heart - Left Ventricle; Lung; Muscle - Skeletal; Prostate; Skin - Not Sun Exposed; Skin - Sun Expo…
SPRY1	25	Many	Adipose - Subcutaneous; Adipose - Visceral; Adrenal Gland; Artery - Aorta; Artery - Coronary; Artery - Tibial; Brain - Cortex; Brain - Nucleus accumbens; Breast - Mammary Tissue; Colon - Sigmoid; Colon - Transverse; Esophagus - Gastroesophageal Junction; Esophagus - Mucosa; Esophagus - Muscularis; Heart - Atrial Appendage; Heart - Left Ventricle; Lung; Minor Salivary Gland; Muscle - Skeletal; Pro…
MRPL44	25	Many	Adipose - Subcutaneous; Adipose - Visceral; Artery - Aorta; Artery - Tibial; Brain - Caudate; Brain - Cortex; Brain - Nucleus accumbens; Cells - Cultured fibroblasts; Colon - Sigmoid; Colon - Transverse; Esophagus - Gastroesophageal Junction; Esophagus - Mucosa; Esophagus - Muscularis; Heart - Atrial Appendage; Heart - Left Ventricle; Lung; Minor Salivary Gland; Muscle - Skeletal; Nerve - Tibial;…
SEPHS2	25	Many	Adipose - Visceral; Artery - Aorta; Artery - Tibial; Brain - Caudate; Brain - Cortex; Brain - Nucleus accumbens; Breast - Mammary Tissue; Cells - Cultured fibroblasts; Colon - Sigmoid; Colon - Transverse; Esophagus - Gastroesophageal Junction; Esophagus - Mucosa; Esophagus - Muscularis; Heart - Atrial Appendage; Heart - Left Ventricle; Lung; Muscle - Skeletal; Nerve - Tibial; Ovary; Prostate; Ski…
METTL13	25	Many	Adipose - Subcutaneous; Adipose - Visceral; Artery - Aorta; Artery - Tibial; Brain - Caudate; Brain - Cortex; Brain - Nucleus accumbens; Breast - Mammary Tissue; Cells - Cultured fibroblasts; Colon - Sigmoid; Colon - Transverse; Esophagus - Gastroesophageal Junction; Esophagus - Mucosa; Esophagus - Muscularis; Heart - Atrial Appendage; Heart - Left Ventricle; Lung; Minor Salivary Gland; Muscle - …
TRIM22	25	Many	Adipose - Subcutaneous; Adipose - Visceral; Adrenal Gland; Artery - Aorta; Artery - Coronary; Artery - Tibial; Brain - Cortex; Breast - Mammary Tissue; Colon - Sigmoid; Colon - Transverse; Esophagus - Gastroesophageal Junction; Esophagus - Muscularis; Heart - Atrial Appendage; Lung; Muscle - Skeletal; Nerve - Tibial; Pancreas; Prostate; Skin - Not Sun Exposed; Skin - Sun Exposed; Testis; Thyroid;…
DONSON	25	Many	Adipose - Subcutaneous; Adipose - Visceral; Adrenal Gland; Artery - Aorta; Artery - Coronary; Artery - Tibial; Brain - Nucleus accumbens; Breast - Mammary Tissue; Colon - Sigmoid; Colon - Transverse; Esophagus - Gastroesophageal Junction; Esophagus - Mucosa; Esophagus - Muscularis; Heart - Atrial Appendage; Heart - Left Ventricle; Lung; Minor Salivary Gland; Muscle - Skeletal; Nerve - Tibial; Pro…
DNAJC14	25	Many	Adipose - Subcutaneous; Adipose - Visceral; Artery - Aorta; Artery - Coronary; Brain - Cortex; Brain - Nucleus accumbens; Breast - Mammary Tissue; Cells - Cultured fibroblasts; Colon - Sigmoid; Colon - Transverse; Esophagus - Gastroesophageal Junction; Esophagus - Mucosa; Esophagus - Muscularis; Lung; Minor Salivary Gland; Muscle - Skeletal; Nerve - Tibial; Ovary; Prostate; Skin - Not Sun Exposed…
SPATA2	25	Many	Adipose - Subcutaneous; Adipose - Visceral; Artery - Aorta; Artery - Coronary; Artery - Tibial; Brain - Cerebellar Hemisphere; Brain - Cerebellum; Breast - Mammary Tissue; Cells - Cultured fibroblasts; Colon - Sigmoid; Colon - Transverse; Esophagus - Gastroesophageal Junction; Esophagus - Muscularis; Heart - Atrial Appendage; Lung; Minor Salivary Gland; Muscle - Skeletal; Nerve - Tibial; Ovary; S…
ZNF83	25	Many	Adipose - Subcutaneous; Adipose - Visceral; Artery - Aorta; Artery - Coronary; Artery - Tibial; Brain - Caudate; Brain - Cortex; Brain - Nucleus accumbens; Breast - Mammary Tissue; Colon - Sigmoid; Colon - Transverse; Esophagus - Gastroesophageal Junction; Esophagus - Mucosa; Esophagus - Muscularis; Heart - Atrial Appendage; Heart - Left Ventricle; Lung; Muscle - Skeletal; Nerve - Tibial; Pancrea…
C12orf76	24	Many	Adipose - Subcutaneous; Adipose - Visceral; Artery - Aorta; Artery - Coronary; Artery - Tibial; Brain - Caudate; Brain - Cerebellar Hemisphere; Cells - Cultured fibroblasts; Colon - Sigmoid; Colon - Transverse; Esophagus - Gastroesophageal Junction; Esophagus - Mucosa; Esophagus - Muscularis; Heart - Atrial Appendage; Muscle - Skeletal; Nerve - Tibial; Ovary; Pancreas; Skin - Not Sun Exposed; Tes…
CLEC1A	24	Many	Adipose - Subcutaneous; Adipose - Visceral; Adrenal Gland; Artery - Aorta; Artery - Tibial; Breast - Mammary Tissue; Colon - Sigmoid; Colon - Transverse; Esophagus - Gastroesophageal Junction; Esophagus - Mucosa; Esophagus - Muscularis; Heart - Atrial Appendage; Heart - Left Ventricle; Lung; Minor Salivary Gland; Muscle - Skeletal; Ovary; Pancreas; Prostate; Skin - Not Sun Exposed; Stomach; Testi…
TNFRSF14	24	Many	Adipose - Subcutaneous; Adipose - Visceral; Artery - Aorta; Artery - Tibial; Brain - Caudate; Brain - Cerebellar Hemisphere; Brain - Cortex; Brain - Nucleus accumbens; Breast - Mammary Tissue; Colon - Sigmoid; Colon - Transverse; Esophagus - Gastroesophageal Junction; Esophagus - Mucosa; Esophagus - Muscularis; Heart - Atrial Appendage; Heart - Left Ventricle; Muscle - Skeletal; Nerve - Tibial; O…
RTL6	24	Many	Adipose - Subcutaneous; Adipose - Visceral; Artery - Aorta; Artery - Coronary; Artery - Tibial; Brain - Cortex; Brain - Nucleus accumbens; Breast - Mammary Tissue; Cells - Cultured fibroblasts; Colon - Sigmoid; Esophagus - Gastroesophageal Junction; Esophagus - Mucosa; Esophagus - Muscularis; Heart - Atrial Appendage; Lung; Muscle - Skeletal; Pancreas; Skin - Not Sun Exposed; Skin - Sun Exposed; …
CLK1	24	Many	Adipose - Visceral; Adrenal Gland; Artery - Aorta; Artery - Coronary; Brain - Caudate; Brain - Nucleus accumbens; Breast - Mammary Tissue; Colon - Sigmoid; Colon - Transverse; Esophagus - Mucosa; Esophagus - Muscularis; Heart - Atrial Appendage; Heart - Left Ventricle; Lung; Muscle - Skeletal; Nerve - Tibial; Ovary; Pancreas; Skin - Not Sun Exposed; Stomach; Testis; Thyroid; Uterus; Whole Blood
N4BP2L1	24	Many	Adipose - Visceral; Artery - Aorta; Artery - Tibial; Breast - Mammary Tissue; Colon - Sigmoid; Colon - Transverse; Esophagus - Gastroesophageal Junction; Esophagus - Mucosa; Esophagus - Muscularis; Heart - Atrial Appendage; Heart - Left Ventricle; Lung; Minor Salivary Gland; Muscle - Skeletal; Nerve - Tibial; Ovary; Pancreas; Prostate; Skin - Not Sun Exposed; Testis; Thyroid; Uterus; Vagina; Whol…
GDF15	24	Many	Adipose - Subcutaneous; Adipose - Visceral; Adrenal Gland; Artery - Aorta; Artery - Coronary; Artery - Tibial; Breast - Mammary Tissue; Cells - Cultured fibroblasts; Colon - Sigmoid; Colon - Transverse; Esophagus - Gastroesophageal Junction; Esophagus - Mucosa; Esophagus - Muscularis; Heart - Atrial Appendage; Heart - Left Ventricle; Muscle - Skeletal; Nerve - Tibial; Ovary; Pituitary; Skin - Not…
MIEF1	24	Many	Adipose - Subcutaneous; Adipose - Visceral; Artery - Aorta; Artery - Coronary; Artery - Tibial; Brain - Cerebellar Hemisphere; Brain - Cortex; Brain - Nucleus accumbens; Breast - Mammary Tissue; Cells - Cultured fibroblasts; Colon - Sigmoid; Colon - Transverse; Esophagus - Gastroesophageal Junction; Esophagus - Mucosa; Esophagus - Muscularis; Lung; Muscle - Skeletal; Nerve - Tibial; Ovary; Prosta…
GNRH1	24	Many	Adipose - Subcutaneous; Adipose - Visceral; Artery - Aorta; Artery - Coronary; Artery - Tibial; Brain - Caudate; Brain - Cerebellar Hemisphere; Brain - Cortex; Brain - Nucleus accumbens; Colon - Sigmoid; Colon - Transverse; Esophagus - Gastroesophageal Junction; Esophagus - Mucosa; Esophagus - Muscularis; Heart - Atrial Appendage; Heart - Left Ventricle; Lung; Muscle - Skeletal; Nerve - Tibial; P…
ZBTB25	24	Many	Adipose - Subcutaneous; Adipose - Visceral; Artery - Aorta; Artery - Coronary; Artery - Tibial; Brain - Caudate; Brain - Cortex; Brain - Nucleus accumbens; Cells - Cultured fibroblasts; Colon - Sigmoid; Colon - Transverse; Esophagus - Gastroesophageal Junction; Esophagus - Mucosa; Esophagus - Muscularis; Heart - Atrial Appendage; Lung; Nerve - Tibial; Pancreas; Skin - Not Sun Exposed; Stomach; Th…
ATG12	24	Many	Adipose - Subcutaneous; Adipose - Visceral; Adrenal Gland; Artery - Aorta; Artery - Tibial; Brain - Caudate; Colon - Sigmoid; Colon - Transverse; Esophagus - Gastroesophageal Junction; Esophagus - Mucosa; Esophagus - Muscularis; Heart - Atrial Appendage; Heart - Left Ventricle; Lung; Pancreas; Prostate; Skin - Not Sun Exposed; Skin - Sun Exposed; Stomach; Testis; Thyroid; Uterus; Vagina; Whole Bl…
PRKD2	24	Many	Adipose - Subcutaneous; Adipose - Visceral; Artery - Aorta; Artery - Tibial; Brain - Caudate; Brain - Cerebellar Hemisphere; Brain - Cerebellum; Brain - Cortex; Brain - Nucleus accumbens; Breast - Mammary Tissue; Colon - Sigmoid; Esophagus - Gastroesophageal Junction; Esophagus - Mucosa; Esophagus - Muscularis; Heart - Atrial Appendage; Heart - Left Ventricle; Lung; Minor Salivary Gland; Muscle -…
AAR2	24	Many	Adipose - Subcutaneous; Adipose - Visceral; Artery - Aorta; Artery - Tibial; Brain - Nucleus accumbens; Breast - Mammary Tissue; Cells - Cultured fibroblasts; Colon - Sigmoid; Esophagus - Gastroesophageal Junction; Esophagus - Mucosa; Esophagus - Muscularis; Lung; Minor Salivary Gland; Muscle - Skeletal; Nerve - Tibial; Ovary; Skin - Not Sun Exposed; Skin - Sun Exposed; Stomach; Testis; Thyroid; …
PLA2G4B	24	Many	Adipose - Subcutaneous; Adipose - Visceral; Artery - Aorta; Artery - Coronary; Artery - Tibial; Brain - Caudate; Brain - Cortex; Brain - Nucleus accumbens; Colon - Sigmoid; Colon - Transverse; Esophagus - Gastroesophageal Junction; Esophagus - Mucosa; Esophagus - Muscularis; Heart - Atrial Appendage; Lung; Muscle - Skeletal; Nerve - Tibial; Ovary; Pancreas; Skin - Sun Exposed; Stomach; Thyroid; U…
PGGHG	23	Many	Adipose - Visceral; Adrenal Gland; Artery - Aorta; Artery - Tibial; Brain - Caudate; Brain - Cerebellar Hemisphere; Brain - Cerebellum; Brain - Cortex; Cells - Cultured fibroblasts; Colon - Sigmoid; Colon - Transverse; Esophagus - Gastroesophageal Junction; Esophagus - Mucosa; Esophagus - Muscularis; Heart - Atrial Appendage; Heart - Left Ventricle; Lung; Minor Salivary Gland; Muscle - Skeletal; …
CHIC1	23	Many	Adipose - Subcutaneous; Adipose - Visceral; Artery - Aorta; Artery - Tibial; Brain - Caudate; Brain - Cortex; Brain - Nucleus accumbens; Colon - Transverse; Esophagus - Gastroesophageal Junction; Esophagus - Mucosa; Esophagus - Muscularis; Heart - Left Ventricle; Lung; Minor Salivary Gland; Muscle - Skeletal; Nerve - Tibial; Ovary; Prostate; Skin - Not Sun Exposed; Skin - Sun Exposed; Testis; Thy…
GDE1	23	Many	Adipose - Subcutaneous; Adipose - Visceral; Artery - Aorta; Artery - Tibial; Brain - Caudate; Brain - Cerebellar Hemisphere; Brain - Cerebellum; Brain - Cortex; Brain - Nucleus accumbens; Breast - Mammary Tissue; Esophagus - Gastroesophageal Junction; Esophagus - Mucosa; Esophagus - Muscularis; Heart - Atrial Appendage; Heart - Left Ventricle; Lung; Muscle - Skeletal; Nerve - Tibial; Skin - Not S…
DCLRE1A	23	Many	Adipose - Subcutaneous; Adrenal Gland; Artery - Aorta; Artery - Tibial; Brain - Caudate; Brain - Cortex; Brain - Nucleus accumbens; Breast - Mammary Tissue; Cells - Cultured fibroblasts; Colon - Sigmoid; Colon - Transverse; Esophagus - Gastroesophageal Junction; Esophagus - Mucosa; Esophagus - Muscularis; Heart - Atrial Appendage; Heart - Left Ventricle; Lung; Minor Salivary Gland; Muscle - Skele…
MOCS3	23	Many	Adipose - Subcutaneous; Adipose - Visceral; Artery - Aorta; Artery - Tibial; Breast - Mammary Tissue; Cells - Cultured fibroblasts; Colon - Sigmoid; Colon - Transverse; Esophagus - Gastroesophageal Junction; Esophagus - Mucosa; Esophagus - Muscularis; Heart - Atrial Appendage; Lung; Minor Salivary Gland; Muscle - Skeletal; Nerve - Tibial; Prostate; Skin - Not Sun Exposed; Skin - Sun Exposed; Stom…
PPP1R32	23	Many	Adipose - Subcutaneous; Adipose - Visceral; Artery - Aorta; Artery - Tibial; Brain - Cortex; Breast - Mammary Tissue; Colon - Sigmoid; Colon - Transverse; Esophagus - Gastroesophageal Junction; Esophagus - Mucosa; Esophagus - Muscularis; Heart - Atrial Appendage; Heart - Left Ventricle; Lung; Minor Salivary Gland; Muscle - Skeletal; Nerve - Tibial; Pancreas; Prostate; Skin - Not Sun Exposed; Thyr…
CTR9	23	Many	Adipose - Subcutaneous; Adipose - Visceral; Artery - Aorta; Artery - Tibial; Breast - Mammary Tissue; Cells - Cultured fibroblasts; Colon - Sigmoid; Colon - Transverse; Esophagus - Gastroesophageal Junction; Esophagus - Mucosa; Esophagus - Muscularis; Heart - Atrial Appendage; Heart - Left Ventricle; Lung; Muscle - Skeletal; Nerve - Tibial; Ovary; Pancreas; Stomach; Testis; Thyroid; Uterus; Whole…
NPIPB5	23	Many	Adipose - Visceral; Adrenal Gland; Artery - Aorta; Artery - Tibial; Brain - Caudate; Brain - Cerebellar Hemisphere; Brain - Cortex; Brain - Nucleus accumbens; Breast - Mammary Tissue; Colon - Sigmoid; Colon - Transverse; Esophagus - Gastroesophageal Junction; Esophagus - Mucosa; Esophagus - Muscularis; Heart - Atrial Appendage; Heart - Left Ventricle; Lung; Muscle - Skeletal; Nerve - Tibial; Test…
HLA-F	23	Many	Adipose - Subcutaneous; Adipose - Visceral; Artery - Aorta; Artery - Tibial; Brain - Caudate; Brain - Cerebellum; Brain - Cortex; Brain - Nucleus accumbens; Breast - Mammary Tissue; Colon - Transverse; Esophagus - Gastroesophageal Junction; Esophagus - Mucosa; Esophagus - Muscularis; Heart - Atrial Appendage; Lung; Minor Salivary Gland; Muscle - Skeletal; Nerve - Tibial; Prostate; Skin - Not Sun …
ZNF408	23	Many	Adipose - Subcutaneous; Adipose - Visceral; Artery - Aorta; Artery - Tibial; Brain - Nucleus accumbens; Cells - Cultured fibroblasts; Colon - Sigmoid; Colon - Transverse; Esophagus - Gastroesophageal Junction; Esophagus - Muscularis; Heart - Left Ventricle; Lung; Minor Salivary Gland; Muscle - Skeletal; Nerve - Tibial; Ovary; Prostate; Skin - Not Sun Exposed; Skin - Sun Exposed; Thyroid; Uterus; …
HLA-B	23	Many	Adipose - Subcutaneous; Adipose - Visceral; Adrenal Gland; Artery - Aorta; Artery - Tibial; Brain - Caudate; Brain - Cerebellar Hemisphere; Brain - Cerebellum; Brain - Cortex; Brain - Nucleus accumbens; Breast - Mammary Tissue; Colon - Transverse; Esophagus - Gastroesophageal Junction; Esophagus - Muscularis; Heart - Left Ventricle; Lung; Minor Salivary Gland; Muscle - Skeletal; Nerve - Tibial; S…
TFIP11	23	Many	Adipose - Subcutaneous; Adipose - Visceral; Artery - Aorta; Artery - Tibial; Brain - Caudate; Breast - Mammary Tissue; Cells - Cultured fibroblasts; Colon - Sigmoid; Colon - Transverse; Esophagus - Gastroesophageal Junction; Esophagus - Mucosa; Esophagus - Muscularis; Lung; Muscle - Skeletal; Ovary; Prostate; Skin - Not Sun Exposed; Skin - Sun Exposed; Stomach; Thyroid; Uterus; Vagina; Whole Blood
HPS6	23	Many	Adipose - Subcutaneous; Adipose - Visceral; Artery - Aorta; Artery - Tibial; Breast - Mammary Tissue; Cells - Cultured fibroblasts; Colon - Sigmoid; Colon - Transverse; Esophagus - Gastroesophageal Junction; Esophagus - Mucosa; Esophagus - Muscularis; Lung; Minor Salivary Gland; Muscle - Skeletal; Nerve - Tibial; Ovary; Prostate; Skin - Not Sun Exposed; Skin - Sun Exposed; Thyroid; Uterus; Vagina…
OPA3	23	Many	Adipose - Subcutaneous; Adipose - Visceral; Artery - Aorta; Artery - Coronary; Artery - Tibial; Brain - Cortex; Brain - Nucleus accumbens; Breast - Mammary Tissue; Cells - Cultured fibroblasts; Colon - Sigmoid; Colon - Transverse; Esophagus - Gastroesophageal Junction; Esophagus - Mucosa; Esophagus - Muscularis; Lung; Muscle - Skeletal; Nerve - Tibial; Prostate; Skin - Not Sun Exposed; Skin - Sun…
WDR82	23	Many	Adipose - Subcutaneous; Adipose - Visceral; Artery - Aorta; Artery - Coronary; Artery - Tibial; Brain - Caudate; Brain - Cerebellar Hemisphere; Brain - Cortex; Brain - Nucleus accumbens; Cells - Cultured fibroblasts; Colon - Sigmoid; Esophagus - Gastroesophageal Junction; Esophagus - Mucosa; Esophagus - Muscularis; Heart - Atrial Appendage; Heart - Left Ventricle; Muscle - Skeletal; Nerve - Tibia…
COL16A1	23	Many	Adipose - Subcutaneous; Adipose - Visceral; Artery - Aorta; Artery - Coronary; Artery - Tibial; Brain - Caudate; Brain - Cortex; Colon - Sigmoid; Colon - Transverse; Esophagus - Gastroesophageal Junction; Esophagus - Mucosa; Esophagus - Muscularis; Heart - Atrial Appendage; Heart - Left Ventricle; Lung; Minor Salivary Gland; Muscle - Skeletal; Nerve - Tibial; Prostate; Skin - Not Sun Exposed; Ski…
MFAP1	23	Many	Adipose - Visceral; Adrenal Gland; Artery - Aorta; Artery - Tibial; Breast - Mammary Tissue; Colon - Sigmoid; Colon - Transverse; Esophagus - Gastroesophageal Junction; Esophagus - Mucosa; Esophagus - Muscularis; Heart - Atrial Appendage; Lung; Minor Salivary Gland; Muscle - Skeletal; Nerve - Tibial; Pancreas; Prostate; Stomach; Testis; Thyroid; Uterus; Vagina; Whole Blood
SPRING1	23	Many	Adipose - Subcutaneous; Adipose - Visceral; Artery - Aorta; Artery - Tibial; Brain - Cerebellar Hemisphere; Brain - Cerebellum; Brain - Cortex; Brain - Nucleus accumbens; Breast - Mammary Tissue; Cells - Cultured fibroblasts; Colon - Sigmoid; Colon - Transverse; Esophagus - Mucosa; Esophagus - Muscularis; Lung; Minor Salivary Gland; Muscle - Skeletal; Nerve - Tibial; Ovary; Skin - Not Sun Exposed…
FAM193B	23	Many	Adipose - Subcutaneous; Adipose - Visceral; Artery - Aorta; Artery - Tibial; Brain - Caudate; Brain - Cortex; Brain - Nucleus accumbens; Breast - Mammary Tissue; Colon - Sigmoid; Colon - Transverse; Esophagus - Gastroesophageal Junction; Esophagus - Mucosa; Esophagus - Muscularis; Heart - Atrial Appendage; Lung; Muscle - Skeletal; Nerve - Tibial; Skin - Not Sun Exposed; Stomach; Thyroid; Uterus; …
LCAT	23	Many	Adipose - Visceral; Artery - Aorta; Artery - Tibial; Brain - Caudate; Brain - Cortex; Brain - Nucleus accumbens; Cells - Cultured fibroblasts; Colon - Sigmoid; Colon - Transverse; Esophagus - Gastroesophageal Junction; Esophagus - Mucosa; Esophagus - Muscularis; Heart - Atrial Appendage; Heart - Left Ventricle; Lung; Minor Salivary Gland; Muscle - Skeletal; Nerve - Tibial; Prostate; Skin - Not Su…
CUL3	23	Many	Adipose - Subcutaneous; Adipose - Visceral; Artery - Aorta; Artery - Tibial; Brain - Caudate; Brain - Cerebellar Hemisphere; Brain - Cortex; Brain - Nucleus accumbens; Colon - Sigmoid; Colon - Transverse; Esophagus - Gastroesophageal Junction; Esophagus - Mucosa; Esophagus - Muscularis; Heart - Atrial Appendage; Heart - Left Ventricle; Lung; Muscle - Skeletal; Nerve - Tibial; Skin - Not Sun Expos…
GCC1	23	Many	Adipose - Subcutaneous; Adipose - Visceral; Artery - Aorta; Artery - Tibial; Brain - Cortex; Breast - Mammary Tissue; Cells - Cultured fibroblasts; Colon - Sigmoid; Colon - Transverse; Esophagus - Gastroesophageal Junction; Esophagus - Mucosa; Esophagus - Muscularis; Lung; Minor Salivary Gland; Muscle - Skeletal; Nerve - Tibial; Ovary; Prostate; Skin - Not Sun Exposed; Skin - Sun Exposed; Thyroid…
CLK3	23	Many	Adipose - Visceral; Artery - Aorta; Brain - Caudate; Brain - Cerebellar Hemisphere; Brain - Cortex; Brain - Nucleus accumbens; Breast - Mammary Tissue; Cells - Cultured fibroblasts; Colon - Sigmoid; Esophagus - Gastroesophageal Junction; Esophagus - Mucosa; Esophagus - Muscularis; Heart - Atrial Appendage; Heart - Left Ventricle; Lung; Minor Salivary Gland; Nerve - Tibial; Ovary; Skin - Not Sun E…
MDM2	23	Many	Adipose - Subcutaneous; Adipose - Visceral; Adrenal Gland; Artery - Aorta; Artery - Coronary; Artery - Tibial; Brain - Cortex; Brain - Nucleus accumbens; Cells - Cultured fibroblasts; Colon - Sigmoid; Esophagus - Gastroesophageal Junction; Esophagus - Muscularis; Heart - Atrial Appendage; Heart - Left Ventricle; Liver; Muscle - Skeletal; Nerve - Tibial; Pituitary; Skin - Not Sun Exposed; Skin - S…
SF3B4	23	Many	Adipose - Visceral; Artery - Aorta; Artery - Tibial; Brain - Cerebellar Hemisphere; Brain - Cortex; Brain - Nucleus accumbens; Cells - Cultured fibroblasts; Colon - Sigmoid; Colon - Transverse; Esophagus - Gastroesophageal Junction; Esophagus - Mucosa; Esophagus - Muscularis; Lung; Muscle - Skeletal; Nerve - Tibial; Ovary; Pancreas; Skin - Not Sun Exposed; Stomach; Testis; Thyroid; Uterus; Vagina
SETBP1	23	Many	Adipose - Subcutaneous; Adipose - Visceral; Adrenal Gland; Artery - Aorta; Artery - Tibial; Brain - Caudate; Brain - Cortex; Brain - Nucleus accumbens; Breast - Mammary Tissue; Colon - Sigmoid; Colon - Transverse; Esophagus - Gastroesophageal Junction; Esophagus - Mucosa; Esophagus - Muscularis; Lung; Minor Salivary Gland; Nerve - Tibial; Prostate; Skin - Not Sun Exposed; Skin - Sun Exposed; Sple…
PARP1	23	Many	Adipose - Subcutaneous; Adipose - Visceral; Artery - Aorta; Artery - Coronary; Artery - Tibial; Brain - Cerebellar Hemisphere; Brain - Cerebellum; Breast - Mammary Tissue; Colon - Sigmoid; Esophagus - Gastroesophageal Junction; Esophagus - Mucosa; Esophagus - Muscularis; Heart - Atrial Appendage; Heart - Left Ventricle; Lung; Minor Salivary Gland; Muscle - Skeletal; Nerve - Tibial; Ovary; Stomach…
TTLL3	23	Many	Adipose - Subcutaneous; Adipose - Visceral; Artery - Aorta; Artery - Tibial; Brain - Caudate; Brain - Cortex; Breast - Mammary Tissue; Colon - Sigmoid; Colon - Transverse; Esophagus - Gastroesophageal Junction; Esophagus - Mucosa; Esophagus - Muscularis; Lung; Minor Salivary Gland; Muscle - Skeletal; Nerve - Tibial; Ovary; Prostate; Skin - Not Sun Exposed; Skin - Sun Exposed; Thyroid; Uterus; Vag…
CNOT11	23	Many	Adipose - Subcutaneous; Adipose - Visceral; Artery - Aorta; Artery - Tibial; Brain - Cortex; Brain - Nucleus accumbens; Breast - Mammary Tissue; Colon - Sigmoid; Colon - Transverse; Esophagus - Gastroesophageal Junction; Esophagus - Mucosa; Esophagus - Muscularis; Heart - Atrial Appendage; Lung; Muscle - Skeletal; Ovary; Prostate; Skin - Not Sun Exposed; Skin - Sun Exposed; Testis; Thyroid; Uteru…
NCKIPSD	23	Many	Adipose - Visceral; Artery - Aorta; Artery - Tibial; Brain - Cerebellar Hemisphere; Brain - Cerebellum; Breast - Mammary Tissue; Colon - Sigmoid; Esophagus - Gastroesophageal Junction; Esophagus - Mucosa; Esophagus - Muscularis; Heart - Atrial Appendage; Heart - Left Ventricle; Lung; Minor Salivary Gland; Muscle - Skeletal; Nerve - Tibial; Pancreas; Prostate; Small Intestine - Terminal Ileum; Spl…
PHAX	23	Many	Adipose - Subcutaneous; Adipose - Visceral; Artery - Aorta; Artery - Tibial; Brain - Caudate; Brain - Cortex; Brain - Nucleus accumbens; Breast - Mammary Tissue; Cells - Cultured fibroblasts; Colon - Sigmoid; Colon - Transverse; Esophagus - Gastroesophageal Junction; Esophagus - Mucosa; Esophagus - Muscularis; Lung; Minor Salivary Gland; Muscle - Skeletal; Nerve - Tibial; Testis; Thyroid; Uterus;…
ZNF333	22	Many	Adipose - Subcutaneous; Adipose - Visceral; Artery - Aorta; Artery - Tibial; Brain - Caudate; Breast - Mammary Tissue; Colon - Transverse; Esophagus - Gastroesophageal Junction; Esophagus - Mucosa; Esophagus - Muscularis; Heart - Atrial Appendage; Lung; Minor Salivary Gland; Muscle - Skeletal; Nerve - Tibial; Pancreas; Skin - Not Sun Exposed; Skin - Sun Exposed; Testis; Thyroid; Uterus; Whole Blo…
MRPS17	22	Many	Adipose - Subcutaneous; Adipose - Visceral; Artery - Aorta; Artery - Tibial; Breast - Mammary Tissue; Cells - Cultured fibroblasts; Colon - Transverse; Esophagus - Mucosa; Esophagus - Muscularis; Heart - Atrial Appendage; Heart - Left Ventricle; Lung; Minor Salivary Gland; Muscle - Skeletal; Nerve - Tibial; Skin - Not Sun Exposed; Skin - Sun Exposed; Stomach; Thyroid; Uterus; Vagina; Whole Blood
ANKZF1	22	Many	Adipose - Subcutaneous; Adipose - Visceral; Artery - Aorta; Artery - Coronary; Artery - Tibial; Brain - Cortex; Brain - Nucleus accumbens; Colon - Sigmoid; Esophagus - Gastroesophageal Junction; Esophagus - Mucosa; Esophagus - Muscularis; Heart - Atrial Appendage; Lung; Muscle - Skeletal; Nerve - Tibial; Pancreas; Skin - Not Sun Exposed; Stomach; Testis; Thyroid; Uterus; Whole Blood
DDX28	22	Many	Adipose - Subcutaneous; Adipose - Visceral; Artery - Aorta; Artery - Tibial; Breast - Mammary Tissue; Cells - Cultured fibroblasts; Colon - Sigmoid; Colon - Transverse; Esophagus - Gastroesophageal Junction; Esophagus - Mucosa; Esophagus - Muscularis; Lung; Muscle - Skeletal; Ovary; Pancreas; Prostate; Skin - Not Sun Exposed; Stomach; Thyroid; Uterus; Vagina; Whole Blood
GCDH	22	Many	Adipose - Subcutaneous; Adipose - Visceral; Artery - Aorta; Artery - Tibial; Brain - Cerebellar Hemisphere; Brain - Cortex; Breast - Mammary Tissue; Colon - Sigmoid; Colon - Transverse; Esophagus - Gastroesophageal Junction; Esophagus - Mucosa; Esophagus - Muscularis; Heart - Left Ventricle; Lung; Minor Salivary Gland; Muscle - Skeletal; Nerve - Tibial; Prostate; Skin - Not Sun Exposed; Skin - Su…
STARD7	22	Many	Adipose - Subcutaneous; Adipose - Visceral; Artery - Aorta; Artery - Coronary; Artery - Tibial; Brain - Cerebellar Hemisphere; Breast - Mammary Tissue; Colon - Sigmoid; Colon - Transverse; Esophagus - Gastroesophageal Junction; Esophagus - Mucosa; Esophagus - Muscularis; Heart - Left Ventricle; Lung; Muscle - Skeletal; Nerve - Tibial; Ovary; Prostate; Skin - Not Sun Exposed; Skin - Sun Exposed; T…
BGN	22	Many	Adipose - Subcutaneous; Artery - Aorta; Artery - Tibial; Brain - Caudate; Brain - Cerebellar Hemisphere; Brain - Cortex; Brain - Nucleus accumbens; Colon - Sigmoid; Colon - Transverse; Esophagus - Gastroesophageal Junction; Esophagus - Mucosa; Esophagus - Muscularis; Heart - Atrial Appendage; Heart - Left Ventricle; Lung; Muscle - Skeletal; Nerve - Tibial; Ovary; Prostate; Skin - Sun Exposed; Tes…
DOLK	22	Many	Adipose - Subcutaneous; Adipose - Visceral; Artery - Aorta; Breast - Mammary Tissue; Cells - Cultured fibroblasts; Colon - Sigmoid; Colon - Transverse; Esophagus - Gastroesophageal Junction; Esophagus - Mucosa; Esophagus - Muscularis; Lung; Minor Salivary Gland; Muscle - Skeletal; Nerve - Tibial; Ovary; Prostate; Skin - Not Sun Exposed; Skin - Sun Exposed; Thyroid; Uterus; Vagina; Whole Blood
CP	22	Many	Adipose - Subcutaneous; Adipose - Visceral; Adrenal Gland; Artery - Aorta; Artery - Tibial; Brain - Cerebellar Hemisphere; Brain - Cerebellum; Brain - Cortex; Breast - Mammary Tissue; Colon - Transverse; Esophagus - Gastroesophageal Junction; Esophagus - Mucosa; Esophagus - Muscularis; Heart - Atrial Appendage; Heart - Left Ventricle; Lung; Muscle - Skeletal; Ovary; Pituitary; Skin - Sun Exposed;…
NFKBID	22	Many	Adipose - Subcutaneous; Adipose - Visceral; Adrenal Gland; Artery - Aorta; Artery - Tibial; Brain - Caudate; Brain - Nucleus accumbens; Breast - Mammary Tissue; Colon - Sigmoid; Colon - Transverse; Esophagus - Gastroesophageal Junction; Esophagus - Mucosa; Esophagus - Muscularis; Heart - Left Ventricle; Minor Salivary Gland; Prostate; Skin - Not Sun Exposed; Skin - Sun Exposed; Testis; Thyroid; U…
HSPA6	22	Many	Adipose - Visceral; Adrenal Gland; Artery - Aorta; Artery - Tibial; Brain - Caudate; Brain - Cerebellar Hemisphere; Brain - Cortex; Brain - Nucleus accumbens; Breast - Mammary Tissue; Colon - Sigmoid; Colon - Transverse; Esophagus - Muscularis; Heart - Atrial Appendage; Heart - Left Ventricle; Liver; Lung; Ovary; Pancreas; Prostate; Thyroid; Uterus; Whole Blood
NDUFA4L2	22	Many	Adipose - Subcutaneous; Adipose - Visceral; Artery - Aorta; Artery - Coronary; Artery - Tibial; Brain - Cerebellar Hemisphere; Brain - Cerebellum; Brain - Cortex; Brain - Nucleus accumbens; Breast - Mammary Tissue; Colon - Sigmoid; Colon - Transverse; Esophagus - Gastroesophageal Junction; Esophagus - Mucosa; Esophagus - Muscularis; Heart - Atrial Appendage; Heart - Left Ventricle; Lung; Minor Sa…
NCOA4	22	Many	Adipose - Subcutaneous; Adipose - Visceral; Artery - Aorta; Artery - Tibial; Brain - Cerebellar Hemisphere; Breast - Mammary Tissue; Colon - Sigmoid; Colon - Transverse; Esophagus - Gastroesophageal Junction; Esophagus - Mucosa; Esophagus - Muscularis; Heart - Atrial Appendage; Heart - Left Ventricle; Lung; Nerve - Tibial; Prostate; Skin - Not Sun Exposed; Skin - Sun Exposed; Stomach; Thyroid; Ut…
RPUSD2	22	Many	Adipose - Visceral; Artery - Aorta; Artery - Coronary; Artery - Tibial; Brain - Cerebellar Hemisphere; Brain - Cerebellum; Breast - Mammary Tissue; Cells - Cultured fibroblasts; Colon - Sigmoid; Colon - Transverse; Esophagus - Gastroesophageal Junction; Esophagus - Mucosa; Esophagus - Muscularis; Lung; Minor Salivary Gland; Pancreas; Prostate; Skin - Not Sun Exposed; Skin - Sun Exposed; Stomach; …
MRPL35	22	Many	Adipose - Subcutaneous; Adipose - Visceral; Adrenal Gland; Artery - Aorta; Artery - Tibial; Brain - Caudate; Brain - Cortex; Brain - Nucleus accumbens; Breast - Mammary Tissue; Colon - Sigmoid; Colon - Transverse; Esophagus - Gastroesophageal Junction; Esophagus - Mucosa; Esophagus - Muscularis; Heart - Left Ventricle; Lung; Nerve - Tibial; Ovary; Prostate; Thyroid; Uterus; Whole Blood
SLC2A3	22	Many	Adipose - Subcutaneous; Adipose - Visceral; Adrenal Gland; Artery - Aorta; Artery - Tibial; Brain - Cerebellar Hemisphere; Breast - Mammary Tissue; Colon - Transverse; Esophagus - Gastroesophageal Junction; Esophagus - Mucosa; Esophagus - Muscularis; Heart - Left Ventricle; Lung; Minor Salivary Gland; Muscle - Skeletal; Pancreas; Prostate; Skin - Not Sun Exposed; Skin - Sun Exposed; Testis; Thyro…
SLC25A37	22	Many	Adipose - Subcutaneous; Adrenal Gland; Artery - Aorta; Artery - Tibial; Brain - Cerebellar Hemisphere; Brain - Cortex; Colon - Sigmoid; Esophagus - Gastroesophageal Junction; Esophagus - Mucosa; Esophagus - Muscularis; Heart - Atrial Appendage; Heart - Left Ventricle; Lung; Muscle - Skeletal; Nerve - Tibial; Pituitary; Skin - Not Sun Exposed; Skin - Sun Exposed; Thyroid; Uterus; Vagina; Whole Blo…
TBL1X	22	Many	Adipose - Subcutaneous; Adipose - Visceral; Artery - Aorta; Artery - Tibial; Brain - Cortex; Breast - Mammary Tissue; Cells - Cultured fibroblasts; Colon - Transverse; Esophagus - Gastroesophageal Junction; Esophagus - Mucosa; Esophagus - Muscularis; Heart - Atrial Appendage; Lung; Minor Salivary Gland; Muscle - Skeletal; Ovary; Prostate; Skin - Not Sun Exposed; Skin - Sun Exposed; Thyroid; Uteru…
CENATAC	22	Many	Adipose - Visceral; Adrenal Gland; Artery - Aorta; Artery - Coronary; Artery - Tibial; Brain - Cerebellar Hemisphere; Brain - Cortex; Brain - Nucleus accumbens; Breast - Mammary Tissue; Colon - Sigmoid; Colon - Transverse; Esophagus - Gastroesophageal Junction; Esophagus - Mucosa; Esophagus - Muscularis; Heart - Atrial Appendage; Heart - Left Ventricle; Lung; Muscle - Skeletal; Pancreas; Testis; …
TVP23C	22	Many	Adipose - Subcutaneous; Adipose - Visceral; Adrenal Gland; Artery - Aorta; Artery - Tibial; Brain - Caudate; Breast - Mammary Tissue; Cells - Cultured fibroblasts; Colon - Sigmoid; Esophagus - Gastroesophageal Junction; Esophagus - Mucosa; Esophagus - Muscularis; Lung; Minor Salivary Gland; Nerve - Tibial; Ovary; Skin - Not Sun Exposed; Stomach; Thyroid; Uterus; Vagina; Whole Blood
H2BC18	22	Many	Adipose - Visceral; Artery - Aorta; Artery - Tibial; Brain - Caudate; Breast - Mammary Tissue; Cells - Cultured fibroblasts; Colon - Sigmoid; Colon - Transverse; Esophagus - Gastroesophageal Junction; Esophagus - Mucosa; Esophagus - Muscularis; Heart - Atrial Appendage; Lung; Pancreas; Prostate; Skin - Not Sun Exposed; Small Intestine - Terminal Ileum; Stomach; Testis; Thyroid; Uterus; Whole Blood
SMOX	22	Many	Adipose - Subcutaneous; Adrenal Gland; Artery - Aorta; Artery - Tibial; Brain - Caudate; Brain - Cerebellar Hemisphere; Brain - Cerebellum; Brain - Cortex; Brain - Nucleus accumbens; Cells - Cultured fibroblasts; Colon - Sigmoid; Colon - Transverse; Esophagus - Gastroesophageal Junction; Esophagus - Mucosa; Esophagus - Muscularis; Heart - Atrial Appendage; Heart - Left Ventricle; Nerve - Tibial; …
FKBP10	22	Many	Adipose - Subcutaneous; Adipose - Visceral; Artery - Aorta; Artery - Tibial; Brain - Caudate; Brain - Cerebellar Hemisphere; Brain - Cortex; Brain - Nucleus accumbens; Colon - Sigmoid; Colon - Transverse; Esophagus - Gastroesophageal Junction; Esophagus - Mucosa; Esophagus - Muscularis; Heart - Atrial Appendage; Heart - Left Ventricle; Minor Salivary Gland; Muscle - Skeletal; Nerve - Tibial; Pros…
PCDHB4	22	Many	Adipose - Subcutaneous; Adipose - Visceral; Adrenal Gland; Artery - Aorta; Artery - Tibial; Brain - Cerebellum; Breast - Mammary Tissue; Colon - Sigmoid; Colon - Transverse; Esophagus - Gastroesophageal Junction; Esophagus - Mucosa; Esophagus - Muscularis; Heart - Atrial Appendage; Lung; Muscle - Skeletal; Nerve - Tibial; Prostate; Skin - Not Sun Exposed; Skin - Sun Exposed; Testis; Thyroid; Vagi…
NUDT19	22	Many	Adipose - Subcutaneous; Adipose - Visceral; Artery - Aorta; Artery - Tibial; Brain - Cerebellum; Breast - Mammary Tissue; Colon - Sigmoid; Colon - Transverse; Esophagus - Gastroesophageal Junction; Esophagus - Mucosa; Esophagus - Muscularis; Heart - Atrial Appendage; Heart - Left Ventricle; Lung; Minor Salivary Gland; Muscle - Skeletal; Nerve - Tibial; Skin - Not Sun Exposed; Skin - Sun Exposed; …
COPS5	22	Many	Adipose - Subcutaneous; Adipose - Visceral; Artery - Aorta; Artery - Tibial; Brain - Caudate; Brain - Cerebellar Hemisphere; Brain - Cerebellum; Brain - Cortex; Colon - Sigmoid; Colon - Transverse; Esophagus - Gastroesophageal Junction; Esophagus - Mucosa; Esophagus - Muscularis; Heart - Atrial Appendage; Heart - Left Ventricle; Lung; Minor Salivary Gland; Muscle - Skeletal; Nerve - Tibial; Skin …
DCTN5	22	Many	Adipose - Subcutaneous; Adipose - Visceral; Artery - Aorta; Artery - Coronary; Artery - Tibial; Brain - Caudate; Brain - Cortex; Brain - Nucleus accumbens; Breast - Mammary Tissue; Colon - Transverse; Esophagus - Gastroesophageal Junction; Esophagus - Mucosa; Esophagus - Muscularis; Lung; Muscle - Skeletal; Nerve - Tibial; Ovary; Prostate; Skin - Not Sun Exposed; Skin - Sun Exposed; Thyroid; Uter…
THOC1	22	Many	Adipose - Visceral; Artery - Aorta; Artery - Coronary; Artery - Tibial; Brain - Cortex; Brain - Nucleus accumbens; Breast - Mammary Tissue; Cells - Cultured fibroblasts; Colon - Sigmoid; Colon - Transverse; Esophagus - Gastroesophageal Junction; Esophagus - Mucosa; Esophagus - Muscularis; Heart - Left Ventricle; Nerve - Tibial; Ovary; Skin - Not Sun Exposed; Testis; Thyroid; Uterus; Vagina; Whole…
TMEM243	22	Many	Adipose - Subcutaneous; Adipose - Visceral; Artery - Aorta; Artery - Tibial; Brain - Cortex; Brain - Nucleus accumbens; Colon - Sigmoid; Esophagus - Gastroesophageal Junction; Esophagus - Mucosa; Esophagus - Muscularis; Heart - Atrial Appendage; Heart - Left Ventricle; Lung; Muscle - Skeletal; Nerve - Tibial; Ovary; Prostate; Skin - Not Sun Exposed; Skin - Sun Exposed; Thyroid; Uterus; Whole Blood
ZNF720	22	Many	Adipose - Visceral; Brain - Caudate; Brain - Cerebellar Hemisphere; Brain - Cortex; Brain - Nucleus accumbens; Breast - Mammary Tissue; Cells - Cultured fibroblasts; Colon - Sigmoid; Colon - Transverse; Esophagus - Gastroesophageal Junction; Esophagus - Mucosa; Esophagus - Muscularis; Heart - Atrial Appendage; Lung; Minor Salivary Gland; Muscle - Skeletal; Pancreas; Prostate; Skin - Not Sun Expos…
ZNF841	22	Many	Adipose - Subcutaneous; Adipose - Visceral; Adrenal Gland; Artery - Aorta; Artery - Tibial; Breast - Mammary Tissue; Cells - Cultured fibroblasts; Colon - Sigmoid; Colon - Transverse; Esophagus - Gastroesophageal Junction; Esophagus - Muscularis; Heart - Atrial Appendage; Lung; Muscle - Skeletal; Nerve - Tibial; Skin - Not Sun Exposed; Stomach; Testis; Thyroid; Uterus; Vagina; Whole Blood
TRIP12	22	Many	Adipose - Subcutaneous; Adipose - Visceral; Artery - Aorta; Artery - Tibial; Brain - Cerebellar Hemisphere; Brain - Nucleus accumbens; Cells - Cultured fibroblasts; Colon - Sigmoid; Colon - Transverse; Esophagus - Gastroesophageal Junction; Esophagus - Mucosa; Esophagus - Muscularis; Lung; Muscle - Skeletal; Nerve - Tibial; Ovary; Skin - Not Sun Exposed; Skin - Sun Exposed; Testis; Thyroid; Uteru…
UBE3C	22	Many	Adipose - Subcutaneous; Adipose - Visceral; Artery - Aorta; Artery - Tibial; Brain - Cerebellar Hemisphere; Brain - Cortex; Brain - Nucleus accumbens; Colon - Sigmoid; Colon - Transverse; Esophagus - Gastroesophageal Junction; Esophagus - Mucosa; Esophagus - Muscularis; Heart - Atrial Appendage; Lung; Muscle - Skeletal; Nerve - Tibial; Skin - Not Sun Exposed; Skin - Sun Exposed; Stomach; Testis; …
XRCC3	22	Many	Adipose - Subcutaneous; Adipose - Visceral; Artery - Aorta; Artery - Coronary; Artery - Tibial; Brain - Caudate; Brain - Cerebellar Hemisphere; Brain - Cerebellum; Brain - Cortex; Brain - Nucleus accumbens; Colon - Sigmoid; Colon - Transverse; Esophagus - Gastroesophageal Junction; Esophagus - Mucosa; Esophagus - Muscularis; Heart - Atrial Appendage; Heart - Left Ventricle; Lung; Muscle - Skeleta…
WSB2	22	Many	Adipose - Subcutaneous; Adipose - Visceral; Artery - Aorta; Artery - Tibial; Brain - Caudate; Brain - Cerebellar Hemisphere; Brain - Cerebellum; Brain - Cortex; Brain - Nucleus accumbens; Colon - Sigmoid; Colon - Transverse; Esophagus - Gastroesophageal Junction; Esophagus - Mucosa; Esophagus - Muscularis; Heart - Left Ventricle; Lung; Muscle - Skeletal; Nerve - Tibial; Skin - Not Sun Exposed; Sk…
VAPB	22	Many	Adipose - Subcutaneous; Adipose - Visceral; Adrenal Gland; Artery - Aorta; Artery - Tibial; Brain - Caudate; Brain - Cerebellar Hemisphere; Brain - Cortex; Brain - Nucleus accumbens; Breast - Mammary Tissue; Colon - Sigmoid; Esophagus - Gastroesophageal Junction; Esophagus - Mucosa; Esophagus - Muscularis; Heart - Atrial Appendage; Heart - Left Ventricle; Lung; Minor Salivary Gland; Muscle - Skel…
FLT3LG	22	Many	Adipose - Subcutaneous; Adipose - Visceral; Artery - Aorta; Brain - Caudate; Brain - Cerebellar Hemisphere; Brain - Cerebellum; Brain - Cortex; Brain - Nucleus accumbens; Breast - Mammary Tissue; Colon - Sigmoid; Colon - Transverse; Esophagus - Gastroesophageal Junction; Esophagus - Mucosa; Esophagus - Muscularis; Heart - Left Ventricle; Lung; Muscle - Skeletal; Nerve - Tibial; Ovary; Prostate; T…
COA7	22	Many	Adipose - Subcutaneous; Adipose - Visceral; Artery - Aorta; Artery - Tibial; Brain - Caudate; Brain - Cortex; Brain - Nucleus accumbens; Cells - Cultured fibroblasts; Colon - Sigmoid; Colon - Transverse; Esophagus - Gastroesophageal Junction; Esophagus - Mucosa; Esophagus - Muscularis; Lung; Muscle - Skeletal; Nerve - Tibial; Ovary; Skin - Not Sun Exposed; Thyroid; Uterus; Vagina; Whole Blood
TNFRSF10B	22	Many	Adipose - Subcutaneous; Adrenal Gland; Artery - Aorta; Artery - Tibial; Brain - Caudate; Brain - Cerebellum; Brain - Cortex; Breast - Mammary Tissue; Esophagus - Gastroesophageal Junction; Esophagus - Mucosa; Esophagus - Muscularis; Heart - Atrial Appendage; Heart - Left Ventricle; Lung; Muscle - Skeletal; Nerve - Tibial; Skin - Not Sun Exposed; Skin - Sun Exposed; Testis; Thyroid; Uterus; Vagina
KIFBP	22	Many	Adipose - Subcutaneous; Adipose - Visceral; Artery - Aorta; Artery - Tibial; Brain - Caudate; Brain - Cerebellar Hemisphere; Brain - Cortex; Breast - Mammary Tissue; Colon - Sigmoid; Esophagus - Gastroesophageal Junction; Esophagus - Mucosa; Esophagus - Muscularis; Heart - Atrial Appendage; Heart - Left Ventricle; Lung; Minor Salivary Gland; Nerve - Tibial; Stomach; Testis; Thyroid; Uterus; Whole…
RBM15B	22	Many	Adipose - Subcutaneous; Adipose - Visceral; Artery - Aorta; Artery - Coronary; Artery - Tibial; Breast - Mammary Tissue; Cells - Cultured fibroblasts; Colon - Sigmoid; Colon - Transverse; Esophagus - Gastroesophageal Junction; Esophagus - Mucosa; Esophagus - Muscularis; Heart - Left Ventricle; Lung; Minor Salivary Gland; Ovary; Skin - Not Sun Exposed; Skin - Sun Exposed; Stomach; Thyroid; Uterus;…
CLP1	22	Many	Adipose - Visceral; Artery - Aorta; Artery - Tibial; Breast - Mammary Tissue; Cells - Cultured fibroblasts; Colon - Sigmoid; Colon - Transverse; Esophagus - Gastroesophageal Junction; Esophagus - Mucosa; Esophagus - Muscularis; Lung; Muscle - Skeletal; Nerve - Tibial; Ovary; Pancreas; Prostate; Skin - Not Sun Exposed; Stomach; Thyroid; Uterus; Vagina; Whole Blood
RAB3IL1	22	Many	Adipose - Subcutaneous; Adipose - Visceral; Adrenal Gland; Artery - Tibial; Brain - Caudate; Brain - Cerebellar Hemisphere; Brain - Cerebellum; Brain - Cortex; Brain - Nucleus accumbens; Breast - Mammary Tissue; Colon - Sigmoid; Colon - Transverse; Esophagus - Gastroesophageal Junction; Esophagus - Mucosa; Esophagus - Muscularis; Lung; Minor Salivary Gland; Muscle - Skeletal; Ovary; Prostate; Ski…
MUL1	22	Many	Adipose - Visceral; Artery - Aorta; Artery - Coronary; Artery - Tibial; Cells - Cultured fibroblasts; Colon - Sigmoid; Colon - Transverse; Esophagus - Gastroesophageal Junction; Esophagus - Muscularis; Lung; Minor Salivary Gland; Muscle - Skeletal; Nerve - Tibial; Ovary; Prostate; Skin - Not Sun Exposed; Skin - Sun Exposed; Testis; Thyroid; Uterus; Vagina; Whole Blood
RCN3	22	Many	Adipose - Subcutaneous; Adipose - Visceral; Artery - Aorta; Artery - Tibial; Brain - Caudate; Brain - Cerebellar Hemisphere; Brain - Cerebellum; Brain - Cortex; Brain - Nucleus accumbens; Breast - Mammary Tissue; Colon - Sigmoid; Esophagus - Gastroesophageal Junction; Esophagus - Mucosa; Esophagus - Muscularis; Heart - Left Ventricle; Lung; Muscle - Skeletal; Prostate; Skin - Sun Exposed; Testis;…
PER1	22	Many	Adipose - Subcutaneous; Adrenal Gland; Artery - Aorta; Artery - Tibial; Brain - Caudate; Brain - Cerebellar Hemisphere; Brain - Cerebellum; Brain - Cortex; Breast - Mammary Tissue; Cells - Cultured fibroblasts; Colon - Transverse; Esophagus - Gastroesophageal Junction; Esophagus - Mucosa; Esophagus - Muscularis; Heart - Atrial Appendage; Heart - Left Ventricle; Minor Salivary Gland; Muscle - Skel…
ENO2	22	Many	Adipose - Subcutaneous; Adipose - Visceral; Artery - Aorta; Artery - Coronary; Artery - Tibial; Brain - Cortex; Breast - Mammary Tissue; Colon - Sigmoid; Colon - Transverse; Esophagus - Mucosa; Heart - Atrial Appendage; Heart - Left Ventricle; Lung; Minor Salivary Gland; Muscle - Skeletal; Nerve - Tibial; Skin - Not Sun Exposed; Skin - Sun Exposed; Testis; Thyroid; Uterus; Whole Blood
CENPT	22	Many	Adipose - Subcutaneous; Adipose - Visceral; Adrenal Gland; Artery - Aorta; Artery - Coronary; Artery - Tibial; Brain - Nucleus accumbens; Breast - Mammary Tissue; Colon - Sigmoid; Colon - Transverse; Esophagus - Gastroesophageal Junction; Esophagus - Mucosa; Esophagus - Muscularis; Heart - Left Ventricle; Lung; Muscle - Skeletal; Nerve - Tibial; Skin - Not Sun Exposed; Skin - Sun Exposed; Thyroid…
PLSCR4	22	Many	Adipose - Subcutaneous; Adipose - Visceral; Artery - Aorta; Artery - Tibial; Brain - Cortex; Breast - Mammary Tissue; Colon - Sigmoid; Colon - Transverse; Esophagus - Gastroesophageal Junction; Esophagus - Mucosa; Esophagus - Muscularis; Heart - Atrial Appendage; Heart - Left Ventricle; Lung; Minor Salivary Gland; Muscle - Skeletal; Nerve - Tibial; Prostate; Skin - Not Sun Exposed; Skin - Sun Exp…
NCBP2AS2	22	Many	Adipose - Visceral; Artery - Aorta; Artery - Tibial; Brain - Caudate; Breast - Mammary Tissue; Cells - Cultured fibroblasts; Colon - Sigmoid; Colon - Transverse; Esophagus - Gastroesophageal Junction; Esophagus - Muscularis; Lung; Muscle - Skeletal; Nerve - Tibial; Prostate; Skin - Not Sun Exposed; Skin - Sun Exposed; Stomach; Testis; Thyroid; Uterus; Vagina; Whole Blood
MRM2	22	Many	Adipose - Visceral; Artery - Aorta; Artery - Tibial; Brain - Caudate; Brain - Cortex; Breast - Mammary Tissue; Cells - Cultured fibroblasts; Colon - Sigmoid; Colon - Transverse; Esophagus - Gastroesophageal Junction; Esophagus - Mucosa; Esophagus - Muscularis; Lung; Muscle - Skeletal; Ovary; Pancreas; Prostate; Skin - Not Sun Exposed; Skin - Sun Exposed; Thyroid; Vagina; Whole Blood
MICA	22	Many	Adipose - Visceral; Artery - Aorta; Artery - Tibial; Brain - Caudate; Brain - Cortex; Breast - Mammary Tissue; Colon - Sigmoid; Colon - Transverse; Esophagus - Gastroesophageal Junction; Esophagus - Mucosa; Esophagus - Muscularis; Heart - Atrial Appendage; Heart - Left Ventricle; Lung; Muscle - Skeletal; Nerve - Tibial; Ovary; Skin - Not Sun Exposed; Thyroid; Uterus; Vagina; Whole Blood
CLTC	22	Many	Adipose - Subcutaneous; Adipose - Visceral; Artery - Aorta; Artery - Tibial; Brain - Caudate; Brain - Cerebellar Hemisphere; Brain - Cerebellum; Brain - Cortex; Brain - Nucleus accumbens; Colon - Sigmoid; Colon - Transverse; Esophagus - Gastroesophageal Junction; Esophagus - Mucosa; Esophagus - Muscularis; Heart - Left Ventricle; Lung; Muscle - Skeletal; Nerve - Tibial; Testis; Thyroid; Uterus; W…
SCARF2	22	Many	Adipose - Subcutaneous; Adipose - Visceral; Artery - Aorta; Artery - Tibial; Brain - Caudate; Brain - Cortex; Brain - Nucleus accumbens; Breast - Mammary Tissue; Colon - Sigmoid; Colon - Transverse; Esophagus - Mucosa; Esophagus - Muscularis; Heart - Atrial Appendage; Heart - Left Ventricle; Lung; Minor Salivary Gland; Muscle - Skeletal; Prostate; Skin - Sun Exposed; Small Intestine - Terminal Il…
LMO3	22	Many	Adipose - Subcutaneous; Adipose - Visceral; Adrenal Gland; Artery - Aorta; Artery - Coronary; Artery - Tibial; Brain - Caudate; Brain - Cortex; Breast - Mammary Tissue; Cells - EBV-transformed lymphocytes; Colon - Transverse; Esophagus - Mucosa; Heart - Atrial Appendage; Lung; Minor Salivary Gland; Nerve - Tibial; Ovary; Prostate; Skin - Not Sun Exposed; Skin - Sun Exposed; Thyroid; Uterus
ANKS3	22	Many	Adipose - Subcutaneous; Adipose - Visceral; Artery - Aorta; Artery - Tibial; Brain - Caudate; Brain - Cerebellar Hemisphere; Brain - Cerebellum; Brain - Cortex; Brain - Nucleus accumbens; Colon - Sigmoid; Colon - Transverse; Esophagus - Gastroesophageal Junction; Esophagus - Mucosa; Esophagus - Muscularis; Heart - Atrial Appendage; Heart - Left Ventricle; Lung; Ovary; Thyroid; Uterus; Vagina; Who…
RALGAPB	22	Many	Adipose - Subcutaneous; Artery - Aorta; Artery - Tibial; Brain - Cerebellar Hemisphere; Brain - Cortex; Brain - Nucleus accumbens; Colon - Sigmoid; Colon - Transverse; Esophagus - Gastroesophageal Junction; Esophagus - Mucosa; Esophagus - Muscularis; Heart - Atrial Appendage; Muscle - Skeletal; Nerve - Tibial; Ovary; Prostate; Skin - Not Sun Exposed; Skin - Sun Exposed; Testis; Thyroid; Uterus; W…
CACNB1	22	Many	Adipose - Subcutaneous; Adipose - Visceral; Adrenal Gland; Artery - Aorta; Artery - Tibial; Brain - Cortex; Breast - Mammary Tissue; Cells - Cultured fibroblasts; Colon - Transverse; Esophagus - Gastroesophageal Junction; Esophagus - Mucosa; Esophagus - Muscularis; Heart - Atrial Appendage; Lung; Minor Salivary Gland; Nerve - Tibial; Skin - Not Sun Exposed; Skin - Sun Exposed; Testis; Thyroid; Ut…
PAXBP1	22	Many	Adipose - Subcutaneous; Adipose - Visceral; Adrenal Gland; Artery - Aorta; Artery - Tibial; Breast - Mammary Tissue; Colon - Sigmoid; Colon - Transverse; Esophagus - Gastroesophageal Junction; Esophagus - Mucosa; Esophagus - Muscularis; Heart - Atrial Appendage; Heart - Left Ventricle; Lung; Nerve - Tibial; Prostate; Skin - Not Sun Exposed; Testis; Thyroid; Uterus; Vagina; Whole Blood
ABCD4	22	Many	Adipose - Subcutaneous; Adipose - Visceral; Artery - Aorta; Artery - Tibial; Brain - Caudate; Brain - Cortex; Brain - Nucleus accumbens; Breast - Mammary Tissue; Colon - Sigmoid; Colon - Transverse; Esophagus - Gastroesophageal Junction; Esophagus - Mucosa; Esophagus - Muscularis; Heart - Atrial Appendage; Heart - Left Ventricle; Lung; Muscle - Skeletal; Nerve - Tibial; Skin - Not Sun Exposed; Sk…
ADO	22	Many	Adipose - Visceral; Artery - Aorta; Artery - Coronary; Artery - Tibial; Brain - Caudate; Brain - Cortex; Brain - Nucleus accumbens; Breast - Mammary Tissue; Cells - Cultured fibroblasts; Colon - Sigmoid; Esophagus - Gastroesophageal Junction; Esophagus - Mucosa; Esophagus - Muscularis; Heart - Atrial Appendage; Lung; Muscle - Skeletal; Nerve - Tibial; Skin - Not Sun Exposed; Stomach; Thyroid; Ute…
ABCF1	22	Many	Adipose - Visceral; Artery - Aorta; Artery - Coronary; Artery - Tibial; Brain - Cortex; Cells - Cultured fibroblasts; Colon - Sigmoid; Colon - Transverse; Esophagus - Gastroesophageal Junction; Esophagus - Mucosa; Esophagus - Muscularis; Lung; Minor Salivary Gland; Muscle - Skeletal; Nerve - Tibial; Ovary; Pancreas; Stomach; Thyroid; Uterus; Vagina; Whole Blood
CEP95	22	Many	Adipose - Subcutaneous; Adipose - Visceral; Adrenal Gland; Artery - Tibial; Brain - Cortex; Colon - Sigmoid; Colon - Transverse; Esophagus - Gastroesophageal Junction; Esophagus - Mucosa; Esophagus - Muscularis; Heart - Atrial Appendage; Heart - Left Ventricle; Lung; Minor Salivary Gland; Muscle - Skeletal; Nerve - Tibial; Pancreas; Skin - Not Sun Exposed; Skin - Sun Exposed; Testis; Thyroid; Who…
FXYD5	21	Many	Adipose - Subcutaneous; Adipose - Visceral; Artery - Aorta; Artery - Tibial; Brain - Caudate; Brain - Cerebellar Hemisphere; Brain - Cortex; Brain - Nucleus accumbens; Breast - Mammary Tissue; Colon - Sigmoid; Colon - Transverse; Esophagus - Gastroesophageal Junction; Esophagus - Mucosa; Esophagus - Muscularis; Heart - Atrial Appendage; Heart - Left Ventricle; Minor Salivary Gland; Muscle - Skele…
COG7	21	Many	Adipose - Subcutaneous; Adipose - Visceral; Artery - Aorta; Artery - Tibial; Brain - Caudate; Brain - Cerebellar Hemisphere; Brain - Cortex; Brain - Nucleus accumbens; Cells - Cultured fibroblasts; Colon - Transverse; Esophagus - Gastroesophageal Junction; Esophagus - Mucosa; Esophagus - Muscularis; Heart - Atrial Appendage; Muscle - Skeletal; Nerve - Tibial; Ovary; Skin - Not Sun Exposed; Thyroi…
RNF26	21	Many	Adipose - Subcutaneous; Adipose - Visceral; Adrenal Gland; Artery - Aorta; Artery - Tibial; Brain - Cortex; Breast - Mammary Tissue; Colon - Sigmoid; Colon - Transverse; Esophagus - Gastroesophageal Junction; Esophagus - Mucosa; Esophagus - Muscularis; Lung; Minor Salivary Gland; Nerve - Tibial; Ovary; Skin - Not Sun Exposed; Skin - Sun Exposed; Thyroid; Uterus; Vagina
ATXN7L3B	21	Many	Adrenal Gland; Artery - Aorta; Artery - Coronary; Brain - Caudate; Brain - Cerebellar Hemisphere; Brain - Cortex; Brain - Nucleus accumbens; Breast - Mammary Tissue; Colon - Sigmoid; Colon - Transverse; Esophagus - Gastroesophageal Junction; Esophagus - Muscularis; Heart - Atrial Appendage; Heart - Left Ventricle; Lung; Minor Salivary Gland; Muscle - Skeletal; Skin - Not Sun Exposed; Skin - Sun E…
INTS5	21	Many	Adipose - Visceral; Artery - Aorta; Artery - Tibial; Breast - Mammary Tissue; Colon - Sigmoid; Colon - Transverse; Esophagus - Gastroesophageal Junction; Esophagus - Mucosa; Esophagus - Muscularis; Lung; Muscle - Skeletal; Ovary; Prostate; Skin - Not Sun Exposed; Skin - Sun Exposed; Stomach; Testis; Thyroid; Uterus; Vagina; Whole Blood
SFI1	21	Many	Adipose - Subcutaneous; Adipose - Visceral; Adrenal Gland; Artery - Aorta; Artery - Coronary; Artery - Tibial; Brain - Cortex; Brain - Nucleus accumbens; Colon - Transverse; Esophagus - Gastroesophageal Junction; Esophagus - Mucosa; Esophagus - Muscularis; Heart - Atrial Appendage; Heart - Left Ventricle; Lung; Muscle - Skeletal; Nerve - Tibial; Thyroid; Uterus; Vagina; Whole Blood
PRSS53	21	Many	Adipose - Subcutaneous; Adipose - Visceral; Artery - Aorta; Artery - Coronary; Artery - Tibial; Brain - Caudate; Brain - Nucleus accumbens; Cells - Cultured fibroblasts; Colon - Sigmoid; Colon - Transverse; Esophagus - Gastroesophageal Junction; Esophagus - Mucosa; Esophagus - Muscularis; Heart - Atrial Appendage; Heart - Left Ventricle; Lung; Minor Salivary Gland; Muscle - Skeletal; Nerve - Tibi…
NIPAL3	21	Many	Adipose - Subcutaneous; Artery - Aorta; Artery - Tibial; Brain - Caudate; Brain - Cerebellar Hemisphere; Brain - Cortex; Brain - Nucleus accumbens; Breast - Mammary Tissue; Cells - Cultured fibroblasts; Esophagus - Gastroesophageal Junction; Esophagus - Muscularis; Heart - Atrial Appendage; Heart - Left Ventricle; Minor Salivary Gland; Nerve - Tibial; Ovary; Prostate; Skin - Not Sun Exposed; Skin…
CC2D1A	21	Many	Adipose - Subcutaneous; Adipose - Visceral; Artery - Aorta; Artery - Coronary; Brain - Caudate; Brain - Cerebellar Hemisphere; Brain - Cortex; Brain - Nucleus accumbens; Colon - Transverse; Esophagus - Gastroesophageal Junction; Esophagus - Mucosa; Esophagus - Muscularis; Heart - Atrial Appendage; Heart - Left Ventricle; Lung; Muscle - Skeletal; Nerve - Tibial; Skin - Sun Exposed; Thyroid; Uterus…
MTOR	21	Many	Adipose - Subcutaneous; Adipose - Visceral; Artery - Aorta; Artery - Tibial; Brain - Cortex; Brain - Nucleus accumbens; Breast - Mammary Tissue; Colon - Sigmoid; Colon - Transverse; Esophagus - Gastroesophageal Junction; Esophagus - Mucosa; Esophagus - Muscularis; Lung; Minor Salivary Gland; Muscle - Skeletal; Nerve - Tibial; Pancreas; Skin - Not Sun Exposed; Skin - Sun Exposed; Stomach; Testis
HOMER3	21	Many	Adipose - Subcutaneous; Adipose - Visceral; Adrenal Gland; Artery - Aorta; Brain - Cerebellum; Brain - Cortex; Brain - Nucleus accumbens; Breast - Mammary Tissue; Cells - Cultured fibroblasts; Cells - EBV-transformed lymphocytes; Colon - Sigmoid; Colon - Transverse; Esophagus - Gastroesophageal Junction; Esophagus - Mucosa; Esophagus - Muscularis; Heart - Atrial Appendage; Heart - Left Ventricle;…
USF3	21	Many	Adipose - Subcutaneous; Adrenal Gland; Artery - Aorta; Artery - Tibial; Brain - Cerebellar Hemisphere; Brain - Cerebellum; Brain - Cortex; Brain - Nucleus accumbens; Cells - Cultured fibroblasts; Colon - Sigmoid; Colon - Transverse; Esophagus - Gastroesophageal Junction; Esophagus - Mucosa; Esophagus - Muscularis; Heart - Left Ventricle; Minor Salivary Gland; Muscle - Skeletal; Nerve - Tibial; Sk…
LDHD	21	Many	Adipose - Subcutaneous; Adipose - Visceral; Artery - Aorta; Brain - Cerebellar Hemisphere; Brain - Cerebellum; Brain - Cortex; Brain - Nucleus accumbens; Breast - Mammary Tissue; Cells - Cultured fibroblasts; Colon - Sigmoid; Colon - Transverse; Esophagus - Gastroesophageal Junction; Esophagus - Muscularis; Heart - Left Ventricle; Lung; Muscle - Skeletal; Prostate; Skin - Not Sun Exposed; Skin - …
C6orf47	21	Many	Adipose - Subcutaneous; Adipose - Visceral; Artery - Aorta; Artery - Coronary; Artery - Tibial; Breast - Mammary Tissue; Colon - Sigmoid; Colon - Transverse; Esophagus - Gastroesophageal Junction; Esophagus - Mucosa; Esophagus - Muscularis; Lung; Muscle - Skeletal; Nerve - Tibial; Ovary; Skin - Not Sun Exposed; Skin - Sun Exposed; Thyroid; Uterus; Vagina; Whole Blood
RGS1	21	Many	Adipose - Subcutaneous; Adipose - Visceral; Adrenal Gland; Artery - Aorta; Artery - Coronary; Artery - Tibial; Brain - Caudate; Colon - Transverse; Esophagus - Gastroesophageal Junction; Esophagus - Mucosa; Esophagus - Muscularis; Lung; Minor Salivary Gland; Muscle - Skeletal; Prostate; Skin - Not Sun Exposed; Skin - Sun Exposed; Spleen; Stomach; Testis; Whole Blood
SLC4A1AP	21	Many	Adipose - Visceral; Artery - Aorta; Artery - Tibial; Brain - Caudate; Brain - Cortex; Colon - Sigmoid; Colon - Transverse; Esophagus - Gastroesophageal Junction; Esophagus - Mucosa; Esophagus - Muscularis; Heart - Left Ventricle; Lung; Muscle - Skeletal; Nerve - Tibial; Pancreas; Stomach; Testis; Thyroid; Uterus; Vagina; Whole Blood
SPATA18	21	Many	Adipose - Visceral; Adrenal Gland; Artery - Aorta; Artery - Coronary; Artery - Tibial; Colon - Sigmoid; Esophagus - Gastroesophageal Junction; Esophagus - Muscularis; Heart - Atrial Appendage; Liver; Minor Salivary Gland; Muscle - Skeletal; Ovary; Pancreas; Pituitary; Skin - Not Sun Exposed; Skin - Sun Exposed; Spleen; Thyroid; Uterus; Vagina
ELOVL6	21	Many	Adipose - Subcutaneous; Adipose - Visceral; Artery - Aorta; Artery - Coronary; Artery - Tibial; Brain - Caudate; Brain - Cerebellar Hemisphere; Brain - Cerebellum; Brain - Cortex; Breast - Mammary Tissue; Colon - Sigmoid; Colon - Transverse; Esophagus - Gastroesophageal Junction; Esophagus - Mucosa; Minor Salivary Gland; Nerve - Tibial; Skin - Not Sun Exposed; Skin - Sun Exposed; Testis; Thyroid;…
FMO3	21	Many	Adipose - Subcutaneous; Adipose - Visceral; Adrenal Gland; Artery - Aorta; Artery - Coronary; Artery - Tibial; Breast - Mammary Tissue; Colon - Sigmoid; Colon - Transverse; Esophagus - Gastroesophageal Junction; Esophagus - Mucosa; Esophagus - Muscularis; Heart - Atrial Appendage; Heart - Left Ventricle; Lung; Muscle - Skeletal; Pituitary; Skin - Not Sun Exposed; Skin - Sun Exposed; Stomach; Thyr…
EID2	21	Many	Adipose - Visceral; Artery - Aorta; Artery - Tibial; Brain - Caudate; Brain - Cortex; Breast - Mammary Tissue; Cells - Cultured fibroblasts; Colon - Sigmoid; Esophagus - Gastroesophageal Junction; Esophagus - Mucosa; Esophagus - Muscularis; Heart - Atrial Appendage; Lung; Nerve - Tibial; Ovary; Skin - Not Sun Exposed; Stomach; Thyroid; Uterus; Vagina; Whole Blood
GRSF1	21	Many	Adipose - Subcutaneous; Adipose - Visceral; Artery - Aorta; Artery - Tibial; Brain - Caudate; Brain - Cerebellar Hemisphere; Brain - Cortex; Brain - Nucleus accumbens; Colon - Sigmoid; Colon - Transverse; Esophagus - Gastroesophageal Junction; Esophagus - Mucosa; Esophagus - Muscularis; Heart - Atrial Appendage; Heart - Left Ventricle; Lung; Minor Salivary Gland; Muscle - Skeletal; Nerve - Tibial…
POFUT2	21	Many	Adipose - Subcutaneous; Adipose - Visceral; Adrenal Gland; Artery - Aorta; Artery - Tibial; Brain - Caudate; Brain - Cortex; Breast - Mammary Tissue; Esophagus - Gastroesophageal Junction; Esophagus - Mucosa; Esophagus - Muscularis; Heart - Atrial Appendage; Heart - Left Ventricle; Lung; Muscle - Skeletal; Nerve - Tibial; Skin - Sun Exposed; Thyroid; Uterus; Vagina; Whole Blood
CPLX1	21	Many	Adipose - Subcutaneous; Adipose - Visceral; Adrenal Gland; Artery - Tibial; Brain - Caudate; Brain - Cerebellar Hemisphere; Breast - Mammary Tissue; Colon - Sigmoid; Colon - Transverse; Esophagus - Gastroesophageal Junction; Esophagus - Mucosa; Esophagus - Muscularis; Heart - Left Ventricle; Lung; Muscle - Skeletal; Skin - Not Sun Exposed; Skin - Sun Exposed; Small Intestine - Terminal Ileum; Tes…
CPT2	21	Many	Adipose - Subcutaneous; Adipose - Visceral; Artery - Aorta; Artery - Tibial; Brain - Cortex; Breast - Mammary Tissue; Colon - Sigmoid; Colon - Transverse; Esophagus - Gastroesophageal Junction; Esophagus - Mucosa; Esophagus - Muscularis; Lung; Nerve - Tibial; Ovary; Prostate; Skin - Not Sun Exposed; Skin - Sun Exposed; Testis; Thyroid; Uterus; Whole Blood
STRADA	21	Many	Adipose - Subcutaneous; Adipose - Visceral; Artery - Aorta; Artery - Tibial; Brain - Caudate; Brain - Nucleus accumbens; Colon - Sigmoid; Colon - Transverse; Esophagus - Gastroesophageal Junction; Esophagus - Mucosa; Esophagus - Muscularis; Heart - Left Ventricle; Lung; Minor Salivary Gland; Muscle - Skeletal; Nerve - Tibial; Prostate; Skin - Not Sun Exposed; Skin - Sun Exposed; Uterus; Whole Blo…
KIF7	21	Many	Adipose - Subcutaneous; Adipose - Visceral; Artery - Aorta; Artery - Tibial; Brain - Caudate; Brain - Cortex; Breast - Mammary Tissue; Colon - Sigmoid; Colon - Transverse; Esophagus - Mucosa; Esophagus - Muscularis; Heart - Atrial Appendage; Heart - Left Ventricle; Lung; Minor Salivary Gland; Muscle - Skeletal; Nerve - Tibial; Prostate; Skin - Sun Exposed; Thyroid; Uterus
P2RY11	21	Many	Adipose - Subcutaneous; Adipose - Visceral; Adrenal Gland; Artery - Aorta; Artery - Tibial; Brain - Cerebellar Hemisphere; Brain - Cerebellum; Brain - Nucleus accumbens; Cells - Cultured fibroblasts; Colon - Sigmoid; Esophagus - Mucosa; Esophagus - Muscularis; Heart - Left Ventricle; Minor Salivary Gland; Muscle - Skeletal; Nerve - Tibial; Pancreas; Skin - Not Sun Exposed; Testis; Thyroid; Whole …
PTP4A3	21	Many	Adipose - Subcutaneous; Adipose - Visceral; Artery - Aorta; Artery - Tibial; Brain - Caudate; Brain - Cerebellar Hemisphere; Brain - Cerebellum; Brain - Cortex; Brain - Nucleus accumbens; Breast - Mammary Tissue; Cells - Cultured fibroblasts; Colon - Sigmoid; Colon - Transverse; Esophagus - Mucosa; Muscle - Skeletal; Pancreas; Prostate; Skin - Not Sun Exposed; Skin - Sun Exposed; Uterus; Whole Bl…
MED18	21	Many	Adipose - Subcutaneous; Adipose - Visceral; Artery - Aorta; Artery - Tibial; Breast - Mammary Tissue; Cells - Cultured fibroblasts; Colon - Sigmoid; Colon - Transverse; Esophagus - Gastroesophageal Junction; Esophagus - Mucosa; Esophagus - Muscularis; Lung; Minor Salivary Gland; Muscle - Skeletal; Nerve - Tibial; Prostate; Skin - Sun Exposed; Testis; Thyroid; Uterus; Whole Blood
RGP1	21	Many	Adipose - Subcutaneous; Adipose - Visceral; Artery - Aorta; Artery - Tibial; Brain - Cerebellar Hemisphere; Brain - Cortex; Brain - Nucleus accumbens; Breast - Mammary Tissue; Colon - Sigmoid; Colon - Transverse; Esophagus - Gastroesophageal Junction; Esophagus - Mucosa; Esophagus - Muscularis; Lung; Minor Salivary Gland; Muscle - Skeletal; Nerve - Tibial; Skin - Not Sun Exposed; Skin - Sun Expos…
POU6F1	21	Many	Adipose - Subcutaneous; Adipose - Visceral; Artery - Aorta; Artery - Tibial; Brain - Caudate; Brain - Cortex; Breast - Mammary Tissue; Colon - Sigmoid; Colon - Transverse; Esophagus - Gastroesophageal Junction; Esophagus - Mucosa; Esophagus - Muscularis; Heart - Atrial Appendage; Heart - Left Ventricle; Lung; Ovary; Skin - Sun Exposed; Testis; Thyroid; Uterus; Whole Blood
ZBTB39	21	Many	Adipose - Subcutaneous; Adipose - Visceral; Artery - Aorta; Artery - Tibial; Breast - Mammary Tissue; Cells - Cultured fibroblasts; Colon - Sigmoid; Colon - Transverse; Esophagus - Gastroesophageal Junction; Esophagus - Mucosa; Esophagus - Muscularis; Lung; Muscle - Skeletal; Ovary; Prostate; Skin - Not Sun Exposed; Skin - Sun Exposed; Small Intestine - Terminal Ileum; Stomach; Testis; Thyroid
RIPK1	21	Many	Adipose - Subcutaneous; Adipose - Visceral; Artery - Aorta; Artery - Tibial; Brain - Caudate; Brain - Cortex; Brain - Nucleus accumbens; Cells - Cultured fibroblasts; Colon - Sigmoid; Colon - Transverse; Esophagus - Mucosa; Esophagus - Muscularis; Heart - Left Ventricle; Lung; Ovary; Skin - Not Sun Exposed; Stomach; Thyroid; Uterus; Vagina; Whole Blood
ADM	21	Many	Adipose - Subcutaneous; Adipose - Visceral; Adrenal Gland; Artery - Aorta; Artery - Tibial; Breast - Mammary Tissue; Colon - Transverse; Esophagus - Gastroesophageal Junction; Esophagus - Mucosa; Esophagus - Muscularis; Heart - Left Ventricle; Lung; Minor Salivary Gland; Muscle - Skeletal; Ovary; Skin - Not Sun Exposed; Skin - Sun Exposed; Stomach; Thyroid; Uterus; Whole Blood
ATMIN	21	Many	Adipose - Subcutaneous; Adipose - Visceral; Artery - Aorta; Artery - Tibial; Brain - Caudate; Brain - Nucleus accumbens; Breast - Mammary Tissue; Cells - Cultured fibroblasts; Colon - Sigmoid; Colon - Transverse; Esophagus - Gastroesophageal Junction; Esophagus - Mucosa; Esophagus - Muscularis; Lung; Muscle - Skeletal; Nerve - Tibial; Ovary; Skin - Not Sun Exposed; Thyroid; Uterus; Whole Blood
REC8	21	Many	Adipose - Subcutaneous; Adipose - Visceral; Artery - Aorta; Artery - Tibial; Brain - Cortex; Brain - Nucleus accumbens; Breast - Mammary Tissue; Colon - Sigmoid; Colon - Transverse; Esophagus - Gastroesophageal Junction; Esophagus - Mucosa; Esophagus - Muscularis; Heart - Atrial Appendage; Heart - Left Ventricle; Minor Salivary Gland; Muscle - Skeletal; Nerve - Tibial; Skin - Not Sun Exposed; Ski…
RNF123	21	Many	Adipose - Visceral; Adrenal Gland; Artery - Aorta; Artery - Tibial; Brain - Cortex; Brain - Nucleus accumbens; Breast - Mammary Tissue; Colon - Sigmoid; Colon - Transverse; Esophagus - Gastroesophageal Junction; Esophagus - Mucosa; Esophagus - Muscularis; Heart - Left Ventricle; Minor Salivary Gland; Nerve - Tibial; Prostate; Skin - Not Sun Exposed; Skin - Sun Exposed; Thyroid; Uterus; Whole Blood
HIF1AN	21	Many	Adipose - Subcutaneous; Adipose - Visceral; Adrenal Gland; Artery - Aorta; Artery - Tibial; Brain - Cortex; Breast - Mammary Tissue; Colon - Sigmoid; Colon - Transverse; Esophagus - Gastroesophageal Junction; Esophagus - Muscularis; Heart - Atrial Appendage; Heart - Left Ventricle; Lung; Minor Salivary Gland; Muscle - Skeletal; Skin - Not Sun Exposed; Skin - Sun Exposed; Testis; Thyroid; Whole Bl…
RNF6	21	Many	Adipose - Subcutaneous; Adipose - Visceral; Artery - Aorta; Artery - Tibial; Brain - Caudate; Brain - Cortex; Brain - Nucleus accumbens; Cells - Cultured fibroblasts; Colon - Sigmoid; Colon - Transverse; Esophagus - Gastroesophageal Junction; Esophagus - Mucosa; Esophagus - Muscularis; Lung; Muscle - Skeletal; Nerve - Tibial; Ovary; Skin - Sun Exposed; Thyroid; Uterus; Whole Blood
CFI	21	Many	Adipose - Visceral; Artery - Aorta; Artery - Tibial; Brain - Caudate; Brain - Cerebellar Hemisphere; Brain - Cortex; Brain - Nucleus accumbens; Breast - Mammary Tissue; Cells - Cultured fibroblasts; Colon - Sigmoid; Colon - Transverse; Esophagus - Gastroesophageal Junction; Esophagus - Muscularis; Heart - Left Ventricle; Minor Salivary Gland; Muscle - Skeletal; Nerve - Tibial; Pituitary; Prostate…
NIF3L1	21	Many	Adipose - Visceral; Adrenal Gland; Artery - Aorta; Artery - Tibial; Brain - Caudate; Breast - Mammary Tissue; Colon - Sigmoid; Colon - Transverse; Esophagus - Gastroesophageal Junction; Esophagus - Mucosa; Esophagus - Muscularis; Heart - Atrial Appendage; Heart - Left Ventricle; Lung; Muscle - Skeletal; Nerve - Tibial; Prostate; Skin - Sun Exposed; Testis; Thyroid; Whole Blood
TLDC2	21	Many	Adipose - Visceral; Artery - Aorta; Artery - Coronary; Artery - Tibial; Breast - Mammary Tissue; Colon - Transverse; Esophagus - Gastroesophageal Junction; Esophagus - Mucosa; Esophagus - Muscularis; Heart - Atrial Appendage; Lung; Minor Salivary Gland; Nerve - Tibial; Pituitary; Prostate; Skin - Not Sun Exposed; Skin - Sun Exposed; Stomach; Thyroid; Uterus; Whole Blood
RPL7L1	21	Many	Adipose - Subcutaneous; Adipose - Visceral; Artery - Aorta; Artery - Tibial; Brain - Caudate; Brain - Cerebellar Hemisphere; Brain - Cerebellum; Brain - Cortex; Brain - Nucleus accumbens; Breast - Mammary Tissue; Colon - Sigmoid; Colon - Transverse; Esophagus - Gastroesophageal Junction; Esophagus - Mucosa; Esophagus - Muscularis; Lung; Muscle - Skeletal; Nerve - Tibial; Stomach; Thyroid; Whole B…
RARRES2	21	Many	Adipose - Visceral; Brain - Cerebellar Hemisphere; Brain - Cortex; Brain - Nucleus accumbens; Colon - Sigmoid; Colon - Transverse; Esophagus - Gastroesophageal Junction; Esophagus - Mucosa; Esophagus - Muscularis; Heart - Left Ventricle; Lung; Minor Salivary Gland; Muscle - Skeletal; Nerve - Tibial; Ovary; Prostate; Skin - Not Sun Exposed; Skin - Sun Exposed; Thyroid; Uterus; Whole Blood
HAGHL	21	Many	Adipose - Subcutaneous; Adipose - Visceral; Adrenal Gland; Artery - Aorta; Artery - Tibial; Brain - Cerebellar Hemisphere; Brain - Cerebellum; Brain - Cortex; Cells - Cultured fibroblasts; Colon - Sigmoid; Colon - Transverse; Esophagus - Gastroesophageal Junction; Esophagus - Mucosa; Esophagus - Muscularis; Heart - Atrial Appendage; Lung; Nerve - Tibial; Ovary; Spleen; Thyroid; Whole Blood
CHTF8	21	Many	Adipose - Subcutaneous; Adipose - Visceral; Adrenal Gland; Artery - Aorta; Artery - Tibial; Brain - Cortex; Brain - Nucleus accumbens; Breast - Mammary Tissue; Colon - Sigmoid; Colon - Transverse; Esophagus - Gastroesophageal Junction; Esophagus - Muscularis; Lung; Minor Salivary Gland; Muscle - Skeletal; Prostate; Skin - Not Sun Exposed; Skin - Sun Exposed; Testis; Uterus; Whole Blood
MRNIP	21	Many	Adipose - Subcutaneous; Adipose - Visceral; Artery - Aorta; Artery - Tibial; Brain - Caudate; Brain - Cortex; Colon - Sigmoid; Esophagus - Gastroesophageal Junction; Esophagus - Mucosa; Esophagus - Muscularis; Heart - Atrial Appendage; Lung; Muscle - Skeletal; Nerve - Tibial; Pancreas; Skin - Not Sun Exposed; Skin - Sun Exposed; Stomach; Testis; Uterus; Whole Blood
E2F6	21	Many	Adipose - Subcutaneous; Adipose - Visceral; Artery - Aorta; Artery - Coronary; Artery - Tibial; Breast - Mammary Tissue; Cells - Cultured fibroblasts; Colon - Sigmoid; Esophagus - Gastroesophageal Junction; Esophagus - Muscularis; Lung; Minor Salivary Gland; Muscle - Skeletal; Nerve - Tibial; Ovary; Skin - Not Sun Exposed; Skin - Sun Exposed; Thyroid; Uterus; Vagina; Whole Blood
CLCN3	21	Many	Adipose - Subcutaneous; Adipose - Visceral; Artery - Aorta; Brain - Caudate; Brain - Cerebellar Hemisphere; Brain - Cerebellum; Brain - Cortex; Brain - Nucleus accumbens; Breast - Mammary Tissue; Colon - Sigmoid; Colon - Transverse; Esophagus - Mucosa; Heart - Atrial Appendage; Heart - Left Ventricle; Lung; Muscle - Skeletal; Prostate; Skin - Sun Exposed; Testis; Thyroid; Whole Blood
CLEC4A	21	Many	Adrenal Gland; Artery - Aorta; Artery - Tibial; Brain - Nucleus accumbens; Breast - Mammary Tissue; Cells - Cultured fibroblasts; Colon - Sigmoid; Colon - Transverse; Esophagus - Gastroesophageal Junction; Esophagus - Mucosa; Esophagus - Muscularis; Heart - Atrial Appendage; Minor Salivary Gland; Muscle - Skeletal; Nerve - Tibial; Prostate; Skin - Not Sun Exposed; Skin - Sun Exposed; Testis; Uter…
HADH	21	Many	Adipose - Subcutaneous; Adipose - Visceral; Adrenal Gland; Artery - Aorta; Artery - Tibial; Brain - Cerebellar Hemisphere; Brain - Cortex; Breast - Mammary Tissue; Colon - Transverse; Esophagus - Gastroesophageal Junction; Esophagus - Mucosa; Esophagus - Muscularis; Heart - Atrial Appendage; Heart - Left Ventricle; Lung; Minor Salivary Gland; Nerve - Tibial; Prostate; Skin - Sun Exposed; Thyroid;…
CFAP36	21	Many	Adipose - Subcutaneous; Adipose - Visceral; Adrenal Gland; Artery - Aorta; Artery - Tibial; Brain - Caudate; Brain - Cortex; Breast - Mammary Tissue; Cells - Cultured fibroblasts; Colon - Transverse; Esophagus - Mucosa; Heart - Left Ventricle; Lung; Muscle - Skeletal; Nerve - Tibial; Ovary; Prostate; Skin - Not Sun Exposed; Skin - Sun Exposed; Thyroid; Uterus
POLR2B	21	Many	Adipose - Visceral; Artery - Aorta; Artery - Tibial; Brain - Cerebellar Hemisphere; Brain - Cortex; Brain - Nucleus accumbens; Breast - Mammary Tissue; Colon - Sigmoid; Colon - Transverse; Esophagus - Gastroesophageal Junction; Esophagus - Mucosa; Esophagus - Muscularis; Heart - Atrial Appendage; Heart - Left Ventricle; Muscle - Skeletal; Ovary; Testis; Thyroid; Uterus; Vagina; Whole Blood
TRMT11	21	Many	Adipose - Subcutaneous; Adipose - Visceral; Adrenal Gland; Artery - Aorta; Artery - Tibial; Breast - Mammary Tissue; Colon - Sigmoid; Colon - Transverse; Esophagus - Mucosa; Esophagus - Muscularis; Minor Salivary Gland; Muscle - Skeletal; Nerve - Tibial; Prostate; Skin - Not Sun Exposed; Skin - Sun Exposed; Spleen; Testis; Thyroid; Uterus; Whole Blood
CLEC2D	21	Many	Adipose - Subcutaneous; Adipose - Visceral; Adrenal Gland; Artery - Aorta; Artery - Tibial; Colon - Sigmoid; Colon - Transverse; Esophagus - Gastroesophageal Junction; Esophagus - Mucosa; Esophagus - Muscularis; Lung; Minor Salivary Gland; Nerve - Tibial; Ovary; Prostate; Skin - Not Sun Exposed; Skin - Sun Exposed; Stomach; Testis; Vagina; Whole Blood
TM9SF2	21	Many	Adipose - Subcutaneous; Adipose - Visceral; Brain - Cerebellar Hemisphere; Brain - Cortex; Brain - Nucleus accumbens; Breast - Mammary Tissue; Colon - Sigmoid; Colon - Transverse; Esophagus - Gastroesophageal Junction; Esophagus - Mucosa; Esophagus - Muscularis; Lung; Minor Salivary Gland; Muscle - Skeletal; Nerve - Tibial; Ovary; Skin - Sun Exposed; Testis; Thyroid; Uterus; Whole Blood
AZIN2	21	Many	Adipose - Subcutaneous; Adipose - Visceral; Artery - Aorta; Artery - Tibial; Brain - Cortex; Cells - Cultured fibroblasts; Colon - Sigmoid; Colon - Transverse; Esophagus - Gastroesophageal Junction; Esophagus - Mucosa; Esophagus - Muscularis; Heart - Atrial Appendage; Heart - Left Ventricle; Lung; Minor Salivary Gland; Nerve - Tibial; Prostate; Skin - Not Sun Exposed; Skin - Sun Exposed; Thyroid;…
TRMT10C	21	Many	Adipose - Subcutaneous; Adipose - Visceral; Artery - Aorta; Artery - Tibial; Brain - Caudate; Brain - Cortex; Colon - Sigmoid; Colon - Transverse; Esophagus - Gastroesophageal Junction; Esophagus - Mucosa; Esophagus - Muscularis; Heart - Atrial Appendage; Heart - Left Ventricle; Lung; Muscle - Skeletal; Nerve - Tibial; Ovary; Pancreas; Stomach; Thyroid; Whole Blood
ARFGAP1	21	Many	Adipose - Subcutaneous; Adipose - Visceral; Adrenal Gland; Artery - Aorta; Artery - Tibial; Brain - Nucleus accumbens; Breast - Mammary Tissue; Colon - Sigmoid; Esophagus - Gastroesophageal Junction; Esophagus - Mucosa; Esophagus - Muscularis; Heart - Atrial Appendage; Heart - Left Ventricle; Lung; Muscle - Skeletal; Nerve - Tibial; Skin - Sun Exposed; Testis; Thyroid; Uterus; Whole Blood
KTI12	21	Many	Adipose - Visceral; Artery - Aorta; Artery - Tibial; Breast - Mammary Tissue; Cells - Cultured fibroblasts; Colon - Sigmoid; Colon - Transverse; Esophagus - Gastroesophageal Junction; Esophagus - Mucosa; Esophagus - Muscularis; Lung; Minor Salivary Gland; Muscle - Skeletal; Nerve - Tibial; Ovary; Skin - Not Sun Exposed; Stomach; Thyroid; Uterus; Vagina; Whole Blood
TBCC	21	Many	Adipose - Visceral; Artery - Aorta; Artery - Tibial; Breast - Mammary Tissue; Cells - Cultured fibroblasts; Colon - Sigmoid; Colon - Transverse; Esophagus - Gastroesophageal Junction; Esophagus - Mucosa; Esophagus - Muscularis; Lung; Minor Salivary Gland; Muscle - Skeletal; Nerve - Tibial; Ovary; Prostate; Skin - Not Sun Exposed; Skin - Sun Exposed; Thyroid; Uterus; Whole Blood
ZNF76	21	Many	Adipose - Visceral; Artery - Aorta; Artery - Tibial; Brain - Cerebellar Hemisphere; Brain - Cortex; Brain - Nucleus accumbens; Cells - Cultured fibroblasts; Colon - Sigmoid; Colon - Transverse; Esophagus - Gastroesophageal Junction; Esophagus - Mucosa; Esophagus - Muscularis; Lung; Nerve - Tibial; Ovary; Skin - Not Sun Exposed; Spleen; Thyroid; Uterus; Vagina; Whole Blood
CAT	21	Many	Adipose - Subcutaneous; Adipose - Visceral; Adrenal Gland; Artery - Aorta; Artery - Tibial; Brain - Cortex; Breast - Mammary Tissue; Cells - Cultured fibroblasts; Colon - Sigmoid; Colon - Transverse; Esophagus - Gastroesophageal Junction; Esophagus - Mucosa; Esophagus - Muscularis; Heart - Left Ventricle; Lung; Nerve - Tibial; Skin - Not Sun Exposed; Skin - Sun Exposed; Thyroid; Uterus; Whole Blo…
TSPYL5	21	Many	Adipose - Visceral; Artery - Aorta; Artery - Tibial; Brain - Cortex; Breast - Mammary Tissue; Cells - Cultured fibroblasts; Colon - Sigmoid; Esophagus - Gastroesophageal Junction; Esophagus - Mucosa; Esophagus - Muscularis; Heart - Atrial Appendage; Heart - Left Ventricle; Lung; Nerve - Tibial; Ovary; Pancreas; Prostate; Skin - Not Sun Exposed; Stomach; Testis; Thyroid
LCMT2	21	Many	Adipose - Visceral; Artery - Aorta; Artery - Tibial; Brain - Cortex; Breast - Mammary Tissue; Cells - Cultured fibroblasts; Colon - Sigmoid; Colon - Transverse; Esophagus - Gastroesophageal Junction; Esophagus - Mucosa; Esophagus - Muscularis; Heart - Atrial Appendage; Lung; Muscle - Skeletal; Nerve - Tibial; Pancreas; Skin - Sun Exposed; Stomach; Testis; Thyroid; Vagina
GSPT2	21	Many	Adipose - Subcutaneous; Adipose - Visceral; Artery - Aorta; Artery - Tibial; Breast - Mammary Tissue; Cells - Cultured fibroblasts; Colon - Sigmoid; Colon - Transverse; Esophagus - Gastroesophageal Junction; Esophagus - Mucosa; Esophagus - Muscularis; Heart - Atrial Appendage; Heart - Left Ventricle; Lung; Minor Salivary Gland; Pancreas; Prostate; Skin - Not Sun Exposed; Testis; Thyroid; Whole Bl…
AKAP17A	21	Many	Adipose - Subcutaneous; Adipose - Visceral; Adrenal Gland; Artery - Aorta; Artery - Tibial; Brain - Caudate; Brain - Nucleus accumbens; Breast - Mammary Tissue; Cells - Cultured fibroblasts; Colon - Sigmoid; Esophagus - Gastroesophageal Junction; Esophagus - Mucosa; Esophagus - Muscularis; Heart - Left Ventricle; Lung; Muscle - Skeletal; Nerve - Tibial; Skin - Not Sun Exposed; Testis; Uterus; Who…
OGFR	21	Many	Adipose - Subcutaneous; Adipose - Visceral; Artery - Aorta; Artery - Tibial; Brain - Nucleus accumbens; Breast - Mammary Tissue; Cells - Cultured fibroblasts; Colon - Sigmoid; Colon - Transverse; Esophagus - Gastroesophageal Junction; Esophagus - Mucosa; Esophagus - Muscularis; Heart - Atrial Appendage; Heart - Left Ventricle; Lung; Muscle - Skeletal; Nerve - Tibial; Ovary; Skin - Not Sun Exposed…
ZC3H4	21	Many	Adipose - Visceral; Artery - Aorta; Artery - Tibial; Brain - Caudate; Brain - Cerebellar Hemisphere; Brain - Cortex; Brain - Nucleus accumbens; Breast - Mammary Tissue; Cells - Cultured fibroblasts; Colon - Sigmoid; Colon - Transverse; Esophagus - Mucosa; Lung; Muscle - Skeletal; Prostate; Skin - Not Sun Exposed; Skin - Sun Exposed; Stomach; Thyroid; Uterus; Whole Blood
MGP	21	Many	Adipose - Subcutaneous; Adipose - Visceral; Artery - Aorta; Artery - Tibial; Brain - Caudate; Brain - Cerebellum; Brain - Nucleus accumbens; Breast - Mammary Tissue; Colon - Sigmoid; Colon - Transverse; Esophagus - Gastroesophageal Junction; Esophagus - Mucosa; Esophagus - Muscularis; Heart - Left Ventricle; Lung; Minor Salivary Gland; Muscle - Skeletal; Nerve - Tibial; Prostate; Skin - Sun Expos…
BHLHE40	21	Many	Adipose - Subcutaneous; Adrenal Gland; Artery - Aorta; Artery - Tibial; Brain - Cerebellar Hemisphere; Brain - Cerebellum; Breast - Mammary Tissue; Colon - Transverse; Esophagus - Gastroesophageal Junction; Esophagus - Mucosa; Esophagus - Muscularis; Heart - Left Ventricle; Minor Salivary Gland; Muscle - Skeletal; Nerve - Tibial; Prostate; Skin - Not Sun Exposed; Skin - Sun Exposed; Testis; Thyro…
GDI1	21	Many	Adipose - Subcutaneous; Adipose - Visceral; Adrenal Gland; Artery - Aorta; Artery - Tibial; Breast - Mammary Tissue; Colon - Sigmoid; Colon - Transverse; Esophagus - Gastroesophageal Junction; Esophagus - Mucosa; Esophagus - Muscularis; Heart - Atrial Appendage; Heart - Left Ventricle; Lung; Muscle - Skeletal; Nerve - Tibial; Prostate; Skin - Not Sun Exposed; Thyroid; Uterus; Whole Blood
ZNF160	21	Many	Adipose - Visceral; Artery - Aorta; Artery - Tibial; Breast - Mammary Tissue; Cells - Cultured fibroblasts; Colon - Sigmoid; Colon - Transverse; Esophagus - Gastroesophageal Junction; Esophagus - Mucosa; Esophagus - Muscularis; Heart - Atrial Appendage; Heart - Left Ventricle; Lung; Skin - Not Sun Exposed; Skin - Sun Exposed; Stomach; Testis; Thyroid; Uterus; Vagina; Whole Blood
EIF4G2	21	Many	Adipose - Subcutaneous; Adipose - Visceral; Artery - Aorta; Artery - Coronary; Artery - Tibial; Brain - Caudate; Brain - Cerebellar Hemisphere; Brain - Cerebellum; Brain - Cortex; Brain - Nucleus accumbens; Colon - Sigmoid; Esophagus - Gastroesophageal Junction; Esophagus - Mucosa; Esophagus - Muscularis; Heart - Atrial Appendage; Heart - Left Ventricle; Muscle - Skeletal; Nerve - Tibial; Testis;…
TWNK	21	Many	Adipose - Visceral; Artery - Aorta; Artery - Coronary; Breast - Mammary Tissue; Cells - Cultured fibroblasts; Colon - Sigmoid; Colon - Transverse; Esophagus - Muscularis; Lung; Muscle - Skeletal; Nerve - Tibial; Ovary; Prostate; Skin - Not Sun Exposed; Skin - Sun Exposed; Small Intestine - Terminal Ileum; Stomach; Testis; Thyroid; Vagina; Whole Blood
VPS18	21	Many	Adipose - Visceral; Artery - Aorta; Artery - Tibial; Brain - Nucleus accumbens; Breast - Mammary Tissue; Cells - Cultured fibroblasts; Colon - Sigmoid; Colon - Transverse; Esophagus - Gastroesophageal Junction; Esophagus - Muscularis; Lung; Muscle - Skeletal; Nerve - Tibial; Pancreas; Prostate; Skin - Not Sun Exposed; Stomach; Thyroid; Uterus; Vagina; Whole Blood
UPRT	21	Many	Adipose - Subcutaneous; Adipose - Visceral; Artery - Aorta; Artery - Tibial; Brain - Caudate; Brain - Cortex; Brain - Nucleus accumbens; Colon - Sigmoid; Colon - Transverse; Esophagus - Gastroesophageal Junction; Esophagus - Mucosa; Esophagus - Muscularis; Heart - Atrial Appendage; Heart - Left Ventricle; Lung; Minor Salivary Gland; Muscle - Skeletal; Prostate; Thyroid; Uterus; Whole Blood
ACLY	21	Many	Adipose - Subcutaneous; Adipose - Visceral; Artery - Aorta; Artery - Tibial; Brain - Cerebellar Hemisphere; Brain - Cortex; Breast - Mammary Tissue; Colon - Sigmoid; Colon - Transverse; Esophagus - Mucosa; Esophagus - Muscularis; Lung; Muscle - Skeletal; Nerve - Tibial; Pancreas; Skin - Sun Exposed; Testis; Thyroid; Uterus; Vagina; Whole Blood
ZDHHC5	21	Many	Adipose - Subcutaneous; Adipose - Visceral; Artery - Aorta; Artery - Coronary; Artery - Tibial; Brain - Cortex; Cells - Cultured fibroblasts; Colon - Sigmoid; Colon - Transverse; Esophagus - Gastroesophageal Junction; Esophagus - Mucosa; Esophagus - Muscularis; Lung; Muscle - Skeletal; Nerve - Tibial; Ovary; Prostate; Skin - Sun Exposed; Thyroid; Uterus; Whole Blood
PHF1	21	Many	Adipose - Subcutaneous; Adipose - Visceral; Adrenal Gland; Artery - Aorta; Brain - Caudate; Brain - Cerebellar Hemisphere; Brain - Cerebellum; Brain - Cortex; Brain - Nucleus accumbens; Breast - Mammary Tissue; Colon - Sigmoid; Colon - Transverse; Esophagus - Mucosa; Esophagus - Muscularis; Heart - Atrial Appendage; Heart - Left Ventricle; Lung; Muscle - Skeletal; Nerve - Tibial; Thyroid; Whole B…
ZNHIT2	21	Many	Adipose - Visceral; Artery - Aorta; Artery - Tibial; Brain - Cerebellar Hemisphere; Brain - Cortex; Brain - Nucleus accumbens; Cells - Cultured fibroblasts; Colon - Sigmoid; Colon - Transverse; Esophagus - Gastroesophageal Junction; Esophagus - Muscularis; Lung; Minor Salivary Gland; Muscle - Skeletal; Prostate; Skin - Not Sun Exposed; Skin - Sun Exposed; Thyroid; Uterus; Vagina; Whole Blood
F2R	21	Many	Adipose - Subcutaneous; Adipose - Visceral; Artery - Aorta; Artery - Coronary; Artery - Tibial; Cells - EBV-transformed lymphocytes; Colon - Sigmoid; Colon - Transverse; Esophagus - Gastroesophageal Junction; Esophagus - Mucosa; Esophagus - Muscularis; Heart - Atrial Appendage; Heart - Left Ventricle; Lung; Minor Salivary Gland; Muscle - Skeletal; Nerve - Tibial; Ovary; Prostate; Uterus; Whole Bl…
COLCA2	21	Many	Adipose - Subcutaneous; Adipose - Visceral; Adrenal Gland; Artery - Aorta; Artery - Tibial; Brain - Cerebellar Hemisphere; Brain - Cerebellum; Brain - Cortex; Colon - Sigmoid; Colon - Transverse; Esophagus - Gastroesophageal Junction; Esophagus - Mucosa; Esophagus - Muscularis; Minor Salivary Gland; Muscle - Skeletal; Ovary; Skin - Not Sun Exposed; Skin - Sun Exposed; Thyroid; Uterus; Vagina
IRF3	21	Many	Adipose - Subcutaneous; Adipose - Visceral; Artery - Aorta; Artery - Tibial; Brain - Caudate; Brain - Cortex; Brain - Nucleus accumbens; Colon - Sigmoid; Esophagus - Gastroesophageal Junction; Esophagus - Mucosa; Esophagus - Muscularis; Heart - Atrial Appendage; Heart - Left Ventricle; Lung; Muscle - Skeletal; Nerve - Tibial; Skin - Not Sun Exposed; Thyroid; Uterus; Vagina; Whole Blood
AGGF1	21	Many	Adipose - Subcutaneous; Adrenal Gland; Artery - Aorta; Artery - Tibial; Brain - Caudate; Brain - Cerebellar Hemisphere; Brain - Cerebellum; Brain - Cortex; Brain - Nucleus accumbens; Breast - Mammary Tissue; Colon - Sigmoid; Colon - Transverse; Esophagus - Gastroesophageal Junction; Esophagus - Mucosa; Esophagus - Muscularis; Lung; Muscle - Skeletal; Testis; Thyroid; Uterus; Whole Blood
DDX1	21	Many	Adipose - Subcutaneous; Adipose - Visceral; Artery - Tibial; Brain - Caudate; Brain - Cerebellar Hemisphere; Brain - Cortex; Brain - Nucleus accumbens; Colon - Sigmoid; Colon - Transverse; Esophagus - Gastroesophageal Junction; Esophagus - Mucosa; Esophagus - Muscularis; Heart - Atrial Appendage; Heart - Left Ventricle; Lung; Muscle - Skeletal; Ovary; Testis; Thyroid; Vagina; Whole Blood
TAFAZZIN	21	Many	Adipose - Visceral; Artery - Aorta; Artery - Coronary; Artery - Tibial; Brain - Caudate; Brain - Cerebellar Hemisphere; Brain - Cerebellum; Brain - Cortex; Brain - Nucleus accumbens; Cells - Cultured fibroblasts; Colon - Sigmoid; Colon - Transverse; Esophagus - Gastroesophageal Junction; Esophagus - Mucosa; Esophagus - Muscularis; Lung; Muscle - Skeletal; Nerve - Tibial; Ovary; Thyroid; Uterus
FBH1	21	Many	Adipose - Subcutaneous; Adipose - Visceral; Adrenal Gland; Artery - Aorta; Artery - Tibial; Brain - Cortex; Brain - Nucleus accumbens; Cells - Cultured fibroblasts; Colon - Sigmoid; Colon - Transverse; Esophagus - Gastroesophageal Junction; Esophagus - Mucosa; Esophagus - Muscularis; Heart - Left Ventricle; Lung; Minor Salivary Gland; Muscle - Skeletal; Ovary; Skin - Sun Exposed; Testis; Whole Bl…
TBX19	21	Many	Adipose - Subcutaneous; Adipose - Visceral; Artery - Aorta; Artery - Coronary; Artery - Tibial; Brain - Caudate; Brain - Nucleus accumbens; Colon - Sigmoid; Colon - Transverse; Esophagus - Gastroesophageal Junction; Esophagus - Mucosa; Esophagus - Muscularis; Heart - Atrial Appendage; Lung; Pancreas; Prostate; Skin - Not Sun Exposed; Stomach; Testis; Thyroid; Whole Blood
FITM2	21	Many	Adipose - Subcutaneous; Adipose - Visceral; Adrenal Gland; Artery - Aorta; Artery - Coronary; Artery - Tibial; Brain - Cortex; Breast - Mammary Tissue; Cells - Cultured fibroblasts; Colon - Sigmoid; Colon - Transverse; Esophagus - Gastroesophageal Junction; Esophagus - Muscularis; Lung; Minor Salivary Gland; Muscle - Skeletal; Nerve - Tibial; Skin - Not Sun Exposed; Skin - Sun Exposed; Thyroid; W…
TCIRG1	21	Many	Adipose - Subcutaneous; Adipose - Visceral; Artery - Aorta; Artery - Coronary; Artery - Tibial; Brain - Caudate; Brain - Cortex; Breast - Mammary Tissue; Cells - Cultured fibroblasts; Colon - Sigmoid; Esophagus - Gastroesophageal Junction; Esophagus - Mucosa; Esophagus - Muscularis; Heart - Atrial Appendage; Heart - Left Ventricle; Lung; Muscle - Skeletal; Nerve - Tibial; Skin - Sun Exposed; Test…
PIDD1	21	Many	Adipose - Subcutaneous; Adipose - Visceral; Artery - Aorta; Artery - Coronary; Artery - Tibial; Brain - Caudate; Brain - Cerebellar Hemisphere; Brain - Cortex; Brain - Nucleus accumbens; Colon - Sigmoid; Esophagus - Gastroesophageal Junction; Esophagus - Mucosa; Esophagus - Muscularis; Heart - Atrial Appendage; Lung; Muscle - Skeletal; Nerve - Tibial; Pancreas; Thyroid; Uterus; Whole Blood
IRF2BP2	21	Many	Adipose - Subcutaneous; Artery - Aorta; Artery - Coronary; Brain - Cerebellar Hemisphere; Brain - Cerebellum; Brain - Cortex; Breast - Mammary Tissue; Cells - Cultured fibroblasts; Colon - Sigmoid; Colon - Transverse; Esophagus - Mucosa; Esophagus - Muscularis; Minor Salivary Gland; Muscle - Skeletal; Nerve - Tibial; Ovary; Prostate; Skin - Not Sun Exposed; Skin - Sun Exposed; Thyroid; Whole Blood
C5orf22	21	Many	Adipose - Subcutaneous; Adipose - Visceral; Artery - Aorta; Artery - Tibial; Brain - Caudate; Brain - Cortex; Brain - Nucleus accumbens; Breast - Mammary Tissue; Colon - Sigmoid; Colon - Transverse; Esophagus - Gastroesophageal Junction; Esophagus - Mucosa; Esophagus - Muscularis; Heart - Left Ventricle; Lung; Muscle - Skeletal; Nerve - Tibial; Ovary; Thyroid; Uterus; Vagina
TIPRL	21	Many	Artery - Aorta; Artery - Tibial; Brain - Caudate; Brain - Cerebellar Hemisphere; Brain - Cortex; Brain - Nucleus accumbens; Colon - Sigmoid; Colon - Transverse; Esophagus - Gastroesophageal Junction; Esophagus - Mucosa; Esophagus - Muscularis; Heart - Atrial Appendage; Heart - Left Ventricle; Lung; Muscle - Skeletal; Prostate; Skin - Not Sun Exposed; Skin - Sun Exposed; Thyroid; Uterus; Whole Blo…
RAB6B	20	Many	Adipose - Subcutaneous; Artery - Aorta; Brain - Caudate; Brain - Cerebellar Hemisphere; Brain - Cerebellum; Brain - Cortex; Brain - Nucleus accumbens; Breast - Mammary Tissue; Colon - Transverse; Esophagus - Gastroesophageal Junction; Esophagus - Mucosa; Esophagus - Muscularis; Heart - Atrial Appendage; Heart - Left Ventricle; Lung; Muscle - Skeletal; Nerve - Tibial; Skin - Not Sun Exposed; Uteru…
PRMT6	20	Many	Adipose - Visceral; Artery - Aorta; Brain - Caudate; Brain - Cortex; Brain - Nucleus accumbens; Breast - Mammary Tissue; Cells - Cultured fibroblasts; Colon - Sigmoid; Colon - Transverse; Esophagus - Gastroesophageal Junction; Esophagus - Mucosa; Esophagus - Muscularis; Lung; Nerve - Tibial; Prostate; Stomach; Testis; Thyroid; Uterus; Whole Blood
NME6	20	Many	Adipose - Subcutaneous; Artery - Aorta; Artery - Coronary; Artery - Tibial; Brain - Cortex; Breast - Mammary Tissue; Colon - Sigmoid; Colon - Transverse; Esophagus - Gastroesophageal Junction; Esophagus - Mucosa; Esophagus - Muscularis; Heart - Left Ventricle; Lung; Minor Salivary Gland; Muscle - Skeletal; Nerve - Tibial; Prostate; Skin - Sun Exposed; Thyroid; Whole Blood
CLIC2	20	Many	Adipose - Subcutaneous; Adipose - Visceral; Adrenal Gland; Artery - Tibial; Breast - Mammary Tissue; Colon - Sigmoid; Colon - Transverse; Esophagus - Gastroesophageal Junction; Esophagus - Mucosa; Esophagus - Muscularis; Lung; Minor Salivary Gland; Muscle - Skeletal; Ovary; Prostate; Skin - Not Sun Exposed; Skin - Sun Exposed; Testis; Uterus; Whole Blood
PHF11	20	Many	Adipose - Subcutaneous; Adipose - Visceral; Artery - Aorta; Artery - Coronary; Artery - Tibial; Brain - Cortex; Breast - Mammary Tissue; Cells - Cultured fibroblasts; Colon - Sigmoid; Colon - Transverse; Esophagus - Gastroesophageal Junction; Esophagus - Mucosa; Esophagus - Muscularis; Lung; Muscle - Skeletal; Nerve - Tibial; Ovary; Skin - Not Sun Exposed; Skin - Sun Exposed; Testis
PHETA2	20	Many	Artery - Aorta; Artery - Tibial; Brain - Caudate; Brain - Cortex; Brain - Nucleus accumbens; Breast - Mammary Tissue; Cells - Cultured fibroblasts; Colon - Sigmoid; Colon - Transverse; Esophagus - Muscularis; Heart - Left Ventricle; Liver; Lung; Minor Salivary Gland; Nerve - Tibial; Skin - Not Sun Exposed; Stomach; Thyroid; Uterus; Whole Blood
TACO1	20	Many	Adipose - Subcutaneous; Adipose - Visceral; Artery - Aorta; Artery - Tibial; Brain - Caudate; Breast - Mammary Tissue; Colon - Sigmoid; Colon - Transverse; Esophagus - Gastroesophageal Junction; Esophagus - Mucosa; Esophagus - Muscularis; Heart - Left Ventricle; Lung; Muscle - Skeletal; Nerve - Tibial; Prostate; Skin - Not Sun Exposed; Skin - Sun Exposed; Thyroid; Uterus
ABT1	20	Many	Adipose - Visceral; Artery - Aorta; Artery - Tibial; Brain - Cerebellar Hemisphere; Brain - Cerebellum; Cells - Cultured fibroblasts; Colon - Sigmoid; Colon - Transverse; Esophagus - Gastroesophageal Junction; Esophagus - Mucosa; Esophagus - Muscularis; Lung; Ovary; Prostate; Skin - Not Sun Exposed; Stomach; Thyroid; Uterus; Vagina; Whole Blood
PPP1R8	20	Many	Adipose - Subcutaneous; Adipose - Visceral; Artery - Aorta; Artery - Tibial; Brain - Caudate; Brain - Nucleus accumbens; Cells - Cultured fibroblasts; Colon - Sigmoid; Colon - Transverse; Esophagus - Gastroesophageal Junction; Esophagus - Mucosa; Esophagus - Muscularis; Lung; Muscle - Skeletal; Nerve - Tibial; Stomach; Testis; Thyroid; Uterus; Whole Blood
MLYCD	20	Many	Adipose - Subcutaneous; Adipose - Visceral; Adrenal Gland; Artery - Aorta; Artery - Tibial; Brain - Cortex; Breast - Mammary Tissue; Colon - Sigmoid; Colon - Transverse; Esophagus - Gastroesophageal Junction; Esophagus - Mucosa; Esophagus - Muscularis; Lung; Minor Salivary Gland; Muscle - Skeletal; Ovary; Prostate; Skin - Not Sun Exposed; Thyroid; Whole Blood
P3H1	20	Many	Adipose - Subcutaneous; Adipose - Visceral; Artery - Aorta; Artery - Tibial; Brain - Caudate; Brain - Cerebellar Hemisphere; Brain - Cortex; Brain - Nucleus accumbens; Colon - Sigmoid; Colon - Transverse; Esophagus - Gastroesophageal Junction; Esophagus - Mucosa; Esophagus - Muscularis; Heart - Atrial Appendage; Heart - Left Ventricle; Lung; Muscle - Skeletal; Prostate; Skin - Sun Exposed; Whole …
CD274	20	Many	Adipose - Visceral; Adrenal Gland; Artery - Aorta; Artery - Tibial; Brain - Cortex; Brain - Nucleus accumbens; Breast - Mammary Tissue; Esophagus - Gastroesophageal Junction; Esophagus - Mucosa; Esophagus - Muscularis; Heart - Left Ventricle; Minor Salivary Gland; Muscle - Skeletal; Ovary; Prostate; Skin - Not Sun Exposed; Testis; Thyroid; Uterus; Whole Blood
PLIN1	20	Many	Adipose - Subcutaneous; Adipose - Visceral; Adrenal Gland; Artery - Aorta; Brain - Caudate; Brain - Cerebellar Hemisphere; Brain - Cerebellum; Brain - Cortex; Brain - Nucleus accumbens; Breast - Mammary Tissue; Colon - Sigmoid; Colon - Transverse; Esophagus - Mucosa; Lung; Minor Salivary Gland; Nerve - Tibial; Pituitary; Skin - Not Sun Exposed; Thyroid; Uterus
PRKACB	20	Many	Adipose - Visceral; Artery - Aorta; Artery - Tibial; Brain - Caudate; Brain - Cerebellar Hemisphere; Brain - Cortex; Brain - Nucleus accumbens; Breast - Mammary Tissue; Cells - Cultured fibroblasts; Colon - Sigmoid; Colon - Transverse; Esophagus - Gastroesophageal Junction; Esophagus - Mucosa; Esophagus - Muscularis; Heart - Atrial Appendage; Heart - Left Ventricle; Minor Salivary Gland; Nerve - …
PAGR1	20	Many	Adipose - Subcutaneous; Adipose - Visceral; Artery - Aorta; Artery - Tibial; Brain - Caudate; Brain - Cerebellar Hemisphere; Brain - Cortex; Brain - Nucleus accumbens; Colon - Sigmoid; Colon - Transverse; Esophagus - Gastroesophageal Junction; Esophagus - Mucosa; Esophagus - Muscularis; Lung; Muscle - Skeletal; Nerve - Tibial; Ovary; Thyroid; Uterus; Whole Blood
RPP25L	20	Many	Adipose - Subcutaneous; Adipose - Visceral; Adrenal Gland; Artery - Aorta; Brain - Caudate; Brain - Cerebellar Hemisphere; Breast - Mammary Tissue; Cells - Cultured fibroblasts; Colon - Transverse; Esophagus - Muscularis; Heart - Atrial Appendage; Heart - Left Ventricle; Lung; Muscle - Skeletal; Prostate; Skin - Not Sun Exposed; Skin - Sun Exposed; Thyroid; Uterus; Whole Blood
RASSF1	20	Many	Adipose - Subcutaneous; Adipose - Visceral; Adrenal Gland; Artery - Aorta; Brain - Nucleus accumbens; Breast - Mammary Tissue; Colon - Sigmoid; Colon - Transverse; Esophagus - Gastroesophageal Junction; Esophagus - Mucosa; Esophagus - Muscularis; Heart - Left Ventricle; Lung; Muscle - Skeletal; Nerve - Tibial; Prostate; Stomach; Thyroid; Uterus; Whole Blood
DLL4	20	Many	Adipose - Subcutaneous; Adipose - Visceral; Adrenal Gland; Artery - Aorta; Artery - Tibial; Breast - Mammary Tissue; Colon - Sigmoid; Colon - Transverse; Esophagus - Gastroesophageal Junction; Esophagus - Mucosa; Esophagus - Muscularis; Heart - Left Ventricle; Lung; Minor Salivary Gland; Muscle - Skeletal; Skin - Not Sun Exposed; Skin - Sun Exposed; Stomach; Testis; Thyroid
PARP10	20	Many	Adipose - Subcutaneous; Adipose - Visceral; Artery - Aorta; Artery - Tibial; Brain - Caudate; Brain - Cerebellar Hemisphere; Brain - Cerebellum; Brain - Cortex; Brain - Nucleus accumbens; Colon - Sigmoid; Colon - Transverse; Esophagus - Gastroesophageal Junction; Esophagus - Mucosa; Esophagus - Muscularis; Muscle - Skeletal; Nerve - Tibial; Ovary; Skin - Sun Exposed; Uterus; Vagina
WDR90	20	Many	Adipose - Subcutaneous; Adipose - Visceral; Adrenal Gland; Artery - Aorta; Artery - Tibial; Brain - Caudate; Brain - Cortex; Colon - Sigmoid; Esophagus - Gastroesophageal Junction; Esophagus - Mucosa; Esophagus - Muscularis; Heart - Atrial Appendage; Heart - Left Ventricle; Muscle - Skeletal; Nerve - Tibial; Skin - Sun Exposed; Thyroid; Uterus; Vagina; Whole Blood
CBX1	20	Many	Adipose - Visceral; Adrenal Gland; Artery - Aorta; Artery - Coronary; Artery - Tibial; Brain - Caudate; Brain - Cerebellar Hemisphere; Brain - Nucleus accumbens; Colon - Transverse; Esophagus - Gastroesophageal Junction; Esophagus - Mucosa; Esophagus - Muscularis; Heart - Atrial Appendage; Heart - Left Ventricle; Pituitary; Prostate; Skin - Not Sun Exposed; Testis; Uterus; Whole Blood
PRKRIP1	20	Many	Adipose - Subcutaneous; Adipose - Visceral; Artery - Aorta; Artery - Tibial; Brain - Nucleus accumbens; Breast - Mammary Tissue; Colon - Sigmoid; Colon - Transverse; Esophagus - Gastroesophageal Junction; Esophagus - Mucosa; Esophagus - Muscularis; Heart - Atrial Appendage; Heart - Left Ventricle; Lung; Muscle - Skeletal; Nerve - Tibial; Stomach; Testis; Thyroid; Whole Blood
PHLDA3	20	Many	Adipose - Subcutaneous; Adipose - Visceral; Adrenal Gland; Artery - Aorta; Artery - Tibial; Brain - Nucleus accumbens; Cells - Cultured fibroblasts; Colon - Sigmoid; Colon - Transverse; Esophagus - Gastroesophageal Junction; Esophagus - Mucosa; Esophagus - Muscularis; Heart - Atrial Appendage; Heart - Left Ventricle; Liver; Lung; Ovary; Prostate; Skin - Not Sun Exposed; Testis
HBD	20	Many	Adipose - Subcutaneous; Adipose - Visceral; Artery - Aorta; Artery - Coronary; Artery - Tibial; Brain - Nucleus accumbens; Breast - Mammary Tissue; Colon - Sigmoid; Colon - Transverse; Esophagus - Gastroesophageal Junction; Esophagus - Mucosa; Esophagus - Muscularis; Heart - Left Ventricle; Lung; Small Intestine - Terminal Ileum; Stomach; Testis; Thyroid; Uterus; Whole Blood
USP10	20	Many	Adipose - Subcutaneous; Adipose - Visceral; Artery - Aorta; Artery - Tibial; Brain - Caudate; Brain - Cortex; Brain - Nucleus accumbens; Colon - Sigmoid; Colon - Transverse; Esophagus - Gastroesophageal Junction; Esophagus - Mucosa; Esophagus - Muscularis; Heart - Atrial Appendage; Heart - Left Ventricle; Muscle - Skeletal; Ovary; Skin - Sun Exposed; Testis; Thyroid; Whole Blood
METRNL	20	Many	Adipose - Subcutaneous; Adipose - Visceral; Adrenal Gland; Artery - Aorta; Brain - Cortex; Breast - Mammary Tissue; Cells - Cultured fibroblasts; Esophagus - Gastroesophageal Junction; Esophagus - Mucosa; Esophagus - Muscularis; Heart - Atrial Appendage; Heart - Left Ventricle; Lung; Minor Salivary Gland; Nerve - Tibial; Ovary; Prostate; Testis; Thyroid; Whole Blood
PDHX	20	Many	Adipose - Subcutaneous; Adipose - Visceral; Artery - Tibial; Brain - Caudate; Brain - Cerebellar Hemisphere; Brain - Cerebellum; Brain - Cortex; Brain - Nucleus accumbens; Breast - Mammary Tissue; Colon - Sigmoid; Colon - Transverse; Esophagus - Gastroesophageal Junction; Esophagus - Mucosa; Esophagus - Muscularis; Heart - Left Ventricle; Lung; Muscle - Skeletal; Nerve - Tibial; Skin - Not Sun Ex…
JAZF1	20	Many	Adipose - Subcutaneous; Adipose - Visceral; Artery - Tibial; Brain - Caudate; Brain - Cerebellar Hemisphere; Brain - Cerebellum; Brain - Cortex; Brain - Nucleus accumbens; Breast - Mammary Tissue; Colon - Transverse; Heart - Left Ventricle; Lung; Minor Salivary Gland; Muscle - Skeletal; Nerve - Tibial; Ovary; Prostate; Skin - Sun Exposed; Uterus; Whole Blood
AFG3L2	20	Many	Adipose - Subcutaneous; Adipose - Visceral; Artery - Aorta; Artery - Tibial; Brain - Caudate; Brain - Cerebellar Hemisphere; Brain - Cortex; Brain - Nucleus accumbens; Colon - Sigmoid; Colon - Transverse; Esophagus - Gastroesophageal Junction; Esophagus - Mucosa; Esophagus - Muscularis; Lung; Muscle - Skeletal; Nerve - Tibial; Ovary; Thyroid; Uterus; Vagina
PSKH1	20	Many	Adipose - Subcutaneous; Adipose - Visceral; Artery - Aorta; Artery - Tibial; Brain - Caudate; Brain - Cerebellar Hemisphere; Brain - Cortex; Brain - Nucleus accumbens; Breast - Mammary Tissue; Colon - Transverse; Esophagus - Gastroesophageal Junction; Esophagus - Mucosa; Esophagus - Muscularis; Lung; Minor Salivary Gland; Muscle - Skeletal; Nerve - Tibial; Skin - Not Sun Exposed; Skin - Sun Expos…
SAP25	20	Many	Adipose - Subcutaneous; Adipose - Visceral; Artery - Aorta; Artery - Tibial; Brain - Cortex; Brain - Nucleus accumbens; Breast - Mammary Tissue; Colon - Sigmoid; Esophagus - Gastroesophageal Junction; Esophagus - Mucosa; Esophagus - Muscularis; Heart - Atrial Appendage; Lung; Muscle - Skeletal; Nerve - Tibial; Ovary; Skin - Not Sun Exposed; Skin - Sun Exposed; Thyroid; Uterus
RGS11	20	Many	Adipose - Subcutaneous; Adipose - Visceral; Artery - Aorta; Brain - Cortex; Brain - Nucleus accumbens; Cells - Cultured fibroblasts; Colon - Sigmoid; Colon - Transverse; Esophagus - Gastroesophageal Junction; Esophagus - Mucosa; Esophagus - Muscularis; Lung; Minor Salivary Gland; Muscle - Skeletal; Nerve - Tibial; Prostate; Small Intestine - Terminal Ileum; Testis; Thyroid; Uterus
TMEM116	20	Many	Adipose - Subcutaneous; Adipose - Visceral; Adrenal Gland; Artery - Aorta; Artery - Tibial; Brain - Cortex; Cells - Cultured fibroblasts; Colon - Sigmoid; Esophagus - Gastroesophageal Junction; Esophagus - Mucosa; Esophagus - Muscularis; Lung; Muscle - Skeletal; Nerve - Tibial; Pancreas; Skin - Not Sun Exposed; Thyroid; Uterus; Vagina; Whole Blood
KIAA1755	20	Many	Adipose - Subcutaneous; Adipose - Visceral; Artery - Aorta; Artery - Tibial; Brain - Caudate; Brain - Cortex; Brain - Nucleus accumbens; Breast - Mammary Tissue; Colon - Sigmoid; Colon - Transverse; Esophagus - Gastroesophageal Junction; Esophagus - Mucosa; Esophagus - Muscularis; Heart - Left Ventricle; Lung; Minor Salivary Gland; Prostate; Skin - Sun Exposed; Testis; Vagina
TMOD2	20	Many	Adipose - Subcutaneous; Adipose - Visceral; Artery - Tibial; Brain - Caudate; Brain - Cerebellar Hemisphere; Brain - Cerebellum; Brain - Cortex; Brain - Nucleus accumbens; Colon - Sigmoid; Colon - Transverse; Esophagus - Gastroesophageal Junction; Esophagus - Mucosa; Esophagus - Muscularis; Muscle - Skeletal; Nerve - Tibial; Ovary; Skin - Not Sun Exposed; Thyroid; Uterus; Whole Blood
ACSS3	20	Many	Adipose - Subcutaneous; Adipose - Visceral; Artery - Tibial; Brain - Caudate; Brain - Cerebellar Hemisphere; Brain - Cortex; Colon - Sigmoid; Colon - Transverse; Esophagus - Gastroesophageal Junction; Esophagus - Mucosa; Esophagus - Muscularis; Lung; Muscle - Skeletal; Nerve - Tibial; Ovary; Prostate; Skin - Sun Exposed; Thyroid; Uterus; Vagina
FAM168B	20	Many	Adipose - Subcutaneous; Adipose - Visceral; Artery - Aorta; Artery - Coronary; Artery - Tibial; Brain - Caudate; Brain - Cerebellar Hemisphere; Brain - Cortex; Brain - Nucleus accumbens; Breast - Mammary Tissue; Colon - Sigmoid; Esophagus - Gastroesophageal Junction; Esophagus - Mucosa; Esophagus - Muscularis; Muscle - Skeletal; Skin - Not Sun Exposed; Skin - Sun Exposed; Thyroid; Uterus; Whole B…
TLN2	20	Many	Adipose - Subcutaneous; Adipose - Visceral; Artery - Aorta; Brain - Caudate; Brain - Cerebellar Hemisphere; Brain - Cerebellum; Brain - Cortex; Brain - Nucleus accumbens; Breast - Mammary Tissue; Colon - Sigmoid; Colon - Transverse; Esophagus - Mucosa; Esophagus - Muscularis; Heart - Atrial Appendage; Heart - Left Ventricle; Minor Salivary Gland; Muscle - Skeletal; Nerve - Tibial; Skin - Not Sun …
DLD	20	Many	Adipose - Subcutaneous; Adipose - Visceral; Artery - Aorta; Artery - Tibial; Brain - Caudate; Brain - Cerebellar Hemisphere; Brain - Cerebellum; Brain - Cortex; Brain - Nucleus accumbens; Breast - Mammary Tissue; Colon - Sigmoid; Colon - Transverse; Esophagus - Gastroesophageal Junction; Esophagus - Mucosa; Esophagus - Muscularis; Heart - Left Ventricle; Lung; Nerve - Tibial; Thyroid; Whole Blood
L2HGDH	20	Many	Adipose - Subcutaneous; Adipose - Visceral; Brain - Caudate; Brain - Cortex; Brain - Nucleus accumbens; Breast - Mammary Tissue; Colon - Sigmoid; Colon - Transverse; Esophagus - Gastroesophageal Junction; Esophagus - Mucosa; Esophagus - Muscularis; Heart - Atrial Appendage; Heart - Left Ventricle; Lung; Minor Salivary Gland; Muscle - Skeletal; Nerve - Tibial; Skin - Not Sun Exposed; Thyroid; Uter…
FBXO17	20	Many	Adipose - Visceral; Artery - Aorta; Artery - Tibial; Brain - Caudate; Brain - Cortex; Brain - Nucleus accumbens; Cells - Cultured fibroblasts; Colon - Sigmoid; Colon - Transverse; Esophagus - Gastroesophageal Junction; Esophagus - Mucosa; Esophagus - Muscularis; Heart - Left Ventricle; Lung; Minor Salivary Gland; Muscle - Skeletal; Nerve - Tibial; Prostate; Testis; Uterus
THBS3	20	Many	Adipose - Subcutaneous; Adipose - Visceral; Artery - Aorta; Artery - Tibial; Brain - Caudate; Brain - Cerebellar Hemisphere; Brain - Cortex; Brain - Nucleus accumbens; Colon - Sigmoid; Colon - Transverse; Esophagus - Gastroesophageal Junction; Esophagus - Mucosa; Esophagus - Muscularis; Heart - Atrial Appendage; Heart - Left Ventricle; Lung; Muscle - Skeletal; Thyroid; Vagina; Whole Blood
TCIM	20	Many	Adipose - Subcutaneous; Adipose - Visceral; Adrenal Gland; Artery - Aorta; Artery - Tibial; Breast - Mammary Tissue; Colon - Transverse; Esophagus - Gastroesophageal Junction; Esophagus - Mucosa; Esophagus - Muscularis; Heart - Left Ventricle; Liver; Lung; Minor Salivary Gland; Muscle - Skeletal; Nerve - Tibial; Skin - Not Sun Exposed; Testis; Thyroid; Uterus
BTN3A1	20	Many	Adipose - Subcutaneous; Adipose - Visceral; Adrenal Gland; Artery - Tibial; Brain - Caudate; Brain - Cortex; Cells - Cultured fibroblasts; Colon - Sigmoid; Esophagus - Gastroesophageal Junction; Esophagus - Mucosa; Esophagus - Muscularis; Lung; Muscle - Skeletal; Nerve - Tibial; Skin - Not Sun Exposed; Skin - Sun Exposed; Testis; Uterus; Vagina; Whole Blood
DDX39B	20	Many	Adrenal Gland; Artery - Aorta; Artery - Tibial; Brain - Nucleus accumbens; Breast - Mammary Tissue; Cells - Cultured fibroblasts; Colon - Sigmoid; Colon - Transverse; Esophagus - Gastroesophageal Junction; Esophagus - Mucosa; Esophagus - Muscularis; Heart - Atrial Appendage; Lung; Minor Salivary Gland; Muscle - Skeletal; Nerve - Tibial; Skin - Not Sun Exposed; Skin - Sun Exposed; Thyroid; Uterus
TAF6L	20	Many	Adipose - Subcutaneous; Adipose - Visceral; Artery - Aorta; Artery - Tibial; Brain - Cerebellar Hemisphere; Brain - Cortex; Brain - Nucleus accumbens; Breast - Mammary Tissue; Cells - Cultured fibroblasts; Colon - Sigmoid; Colon - Transverse; Lung; Muscle - Skeletal; Nerve - Tibial; Prostate; Skin - Not Sun Exposed; Skin - Sun Exposed; Stomach; Thyroid; Vagina
KIAA0100	20	Many	Adipose - Subcutaneous; Adipose - Visceral; Artery - Aorta; Artery - Tibial; Brain - Cortex; Brain - Nucleus accumbens; Breast - Mammary Tissue; Colon - Sigmoid; Colon - Transverse; Esophagus - Gastroesophageal Junction; Esophagus - Mucosa; Esophagus - Muscularis; Lung; Minor Salivary Gland; Muscle - Skeletal; Nerve - Tibial; Pancreas; Skin - Not Sun Exposed; Skin - Sun Exposed; Whole Blood
FAHD1	20	Many	Adipose - Subcutaneous; Artery - Aorta; Artery - Tibial; Brain - Caudate; Brain - Cortex; Brain - Nucleus accumbens; Cells - Cultured fibroblasts; Colon - Sigmoid; Colon - Transverse; Esophagus - Gastroesophageal Junction; Esophagus - Mucosa; Esophagus - Muscularis; Heart - Left Ventricle; Lung; Muscle - Skeletal; Nerve - Tibial; Prostate; Skin - Sun Exposed; Uterus; Whole Blood
DSTYK	20	Many	Adipose - Visceral; Adrenal Gland; Artery - Aorta; Artery - Coronary; Artery - Tibial; Brain - Nucleus accumbens; Breast - Mammary Tissue; Colon - Sigmoid; Colon - Transverse; Esophagus - Gastroesophageal Junction; Esophagus - Muscularis; Lung; Muscle - Skeletal; Ovary; Skin - Not Sun Exposed; Skin - Sun Exposed; Testis; Thyroid; Uterus; Whole Blood
DXO	20	Many	Adipose - Subcutaneous; Adipose - Visceral; Adrenal Gland; Artery - Aorta; Artery - Coronary; Brain - Caudate; Brain - Cortex; Brain - Nucleus accumbens; Breast - Mammary Tissue; Colon - Sigmoid; Colon - Transverse; Esophagus - Mucosa; Esophagus - Muscularis; Lung; Muscle - Skeletal; Nerve - Tibial; Ovary; Thyroid; Uterus; Whole Blood
DYNC1H1	20	Many	Adipose - Subcutaneous; Adipose - Visceral; Artery - Aorta; Artery - Coronary; Artery - Tibial; Brain - Cerebellar Hemisphere; Brain - Cortex; Brain - Nucleus accumbens; Breast - Mammary Tissue; Colon - Sigmoid; Esophagus - Gastroesophageal Junction; Esophagus - Mucosa; Esophagus - Muscularis; Minor Salivary Gland; Muscle - Skeletal; Skin - Not Sun Exposed; Skin - Sun Exposed; Testis; Uterus; Who…
PML	20	Many	Adipose - Visceral; Artery - Aorta; Artery - Tibial; Breast - Mammary Tissue; Colon - Sigmoid; Colon - Transverse; Esophagus - Gastroesophageal Junction; Esophagus - Mucosa; Esophagus - Muscularis; Heart - Atrial Appendage; Heart - Left Ventricle; Lung; Muscle - Skeletal; Prostate; Skin - Not Sun Exposed; Skin - Sun Exposed; Testis; Thyroid; Uterus; Whole Blood
ZNF519	20	Many	Adipose - Subcutaneous; Adipose - Visceral; Artery - Aorta; Artery - Tibial; Brain - Cortex; Colon - Sigmoid; Colon - Transverse; Esophagus - Gastroesophageal Junction; Esophagus - Mucosa; Esophagus - Muscularis; Lung; Minor Salivary Gland; Nerve - Tibial; Ovary; Prostate; Skin - Not Sun Exposed; Skin - Sun Exposed; Testis; Thyroid; Vagina
KLHDC1	20	Many	Adipose - Subcutaneous; Adipose - Visceral; Artery - Aorta; Artery - Tibial; Colon - Sigmoid; Colon - Transverse; Esophagus - Gastroesophageal Junction; Esophagus - Mucosa; Esophagus - Muscularis; Lung; Muscle - Skeletal; Nerve - Tibial; Ovary; Pancreas; Prostate; Skin - Not Sun Exposed; Skin - Sun Exposed; Thyroid; Uterus; Vagina
TRMT12	20	Many	Adipose - Visceral; Artery - Aorta; Artery - Tibial; Brain - Cortex; Brain - Nucleus accumbens; Cells - Cultured fibroblasts; Colon - Sigmoid; Colon - Transverse; Esophagus - Gastroesophageal Junction; Esophagus - Mucosa; Esophagus - Muscularis; Heart - Left Ventricle; Lung; Muscle - Skeletal; Nerve - Tibial; Ovary; Skin - Not Sun Exposed; Thyroid; Uterus; Whole Blood
UTP3	20	Many	Adipose - Visceral; Artery - Aorta; Artery - Coronary; Brain - Cortex; Breast - Mammary Tissue; Cells - Cultured fibroblasts; Colon - Sigmoid; Colon - Transverse; Esophagus - Gastroesophageal Junction; Esophagus - Mucosa; Esophagus - Muscularis; Heart - Atrial Appendage; Lung; Muscle - Skeletal; Nerve - Tibial; Ovary; Stomach; Thyroid; Uterus; Whole Blood
EFEMP2	20	Many	Adipose - Visceral; Artery - Aorta; Artery - Tibial; Brain - Cerebellar Hemisphere; Brain - Cortex; Brain - Nucleus accumbens; Cells - Cultured fibroblasts; Colon - Sigmoid; Colon - Transverse; Esophagus - Mucosa; Esophagus - Muscularis; Heart - Left Ventricle; Lung; Minor Salivary Gland; Nerve - Tibial; Prostate; Skin - Sun Exposed; Testis; Thyroid; Whole Blood
ZC3H13	20	Many	Adipose - Subcutaneous; Adipose - Visceral; Adrenal Gland; Artery - Aorta; Artery - Tibial; Brain - Nucleus accumbens; Breast - Mammary Tissue; Colon - Sigmoid; Esophagus - Gastroesophageal Junction; Esophagus - Mucosa; Esophagus - Muscularis; Heart - Atrial Appendage; Heart - Left Ventricle; Lung; Skin - Not Sun Exposed; Skin - Sun Exposed; Testis; Thyroid; Uterus; Whole Blood
ZC2HC1A	20	Many	Adipose - Subcutaneous; Adipose - Visceral; Brain - Caudate; Brain - Nucleus accumbens; Colon - Sigmoid; Colon - Transverse; Esophagus - Gastroesophageal Junction; Esophagus - Mucosa; Esophagus - Muscularis; Minor Salivary Gland; Muscle - Skeletal; Nerve - Tibial; Ovary; Prostate; Skin - Not Sun Exposed; Skin - Sun Exposed; Testis; Thyroid; Uterus; Vagina
KIAA1328	20	Many	Adipose - Subcutaneous; Adipose - Visceral; Artery - Aorta; Artery - Tibial; Breast - Mammary Tissue; Colon - Sigmoid; Colon - Transverse; Esophagus - Gastroesophageal Junction; Esophagus - Mucosa; Esophagus - Muscularis; Lung; Minor Salivary Gland; Muscle - Skeletal; Nerve - Tibial; Ovary; Prostate; Skin - Not Sun Exposed; Skin - Sun Exposed; Uterus; Vagina
ABCD1	20	Many	Adipose - Subcutaneous; Adipose - Visceral; Artery - Aorta; Artery - Tibial; Brain - Cerebellar Hemisphere; Brain - Cerebellum; Brain - Cortex; Brain - Nucleus accumbens; Breast - Mammary Tissue; Cells - Cultured fibroblasts; Esophagus - Mucosa; Lung; Minor Salivary Gland; Muscle - Skeletal; Nerve - Tibial; Skin - Not Sun Exposed; Skin - Sun Exposed; Testis; Thyroid; Whole Blood
UNG	20	Many	Adipose - Subcutaneous; Adipose - Visceral; Artery - Tibial; Brain - Cerebellar Hemisphere; Brain - Cerebellum; Brain - Cortex; Brain - Nucleus accumbens; Breast - Mammary Tissue; Colon - Sigmoid; Colon - Transverse; Heart - Atrial Appendage; Heart - Left Ventricle; Lung; Muscle - Skeletal; Nerve - Tibial; Prostate; Skin - Sun Exposed; Thyroid; Uterus; Whole Blood
VPS35	20	Many	Adipose - Subcutaneous; Artery - Aorta; Artery - Tibial; Brain - Caudate; Brain - Cerebellar Hemisphere; Brain - Cortex; Brain - Nucleus accumbens; Colon - Sigmoid; Colon - Transverse; Esophagus - Gastroesophageal Junction; Esophagus - Mucosa; Esophagus - Muscularis; Heart - Atrial Appendage; Heart - Left Ventricle; Lung; Nerve - Tibial; Skin - Not Sun Exposed; Stomach; Testis; Thyroid
CA5B	20	Many	Adipose - Visceral; Adrenal Gland; Artery - Aorta; Artery - Coronary; Artery - Tibial; Brain - Cortex; Colon - Sigmoid; Colon - Transverse; Esophagus - Gastroesophageal Junction; Esophagus - Mucosa; Esophagus - Muscularis; Heart - Atrial Appendage; Lung; Minor Salivary Gland; Nerve - Tibial; Ovary; Prostate; Skin - Not Sun Exposed; Skin - Sun Exposed; Whole Blood
CD69	20	Many	Adipose - Subcutaneous; Adipose - Visceral; Adrenal Gland; Artery - Aorta; Artery - Coronary; Artery - Tibial; Brain - Caudate; Breast - Mammary Tissue; Esophagus - Gastroesophageal Junction; Esophagus - Muscularis; Lung; Minor Salivary Gland; Nerve - Tibial; Prostate; Skin - Not Sun Exposed; Skin - Sun Exposed; Stomach; Testis; Thyroid; Whole Blood
STRBP	20	Many	Adipose - Subcutaneous; Adipose - Visceral; Artery - Aorta; Artery - Tibial; Brain - Cerebellar Hemisphere; Brain - Cerebellum; Brain - Cortex; Brain - Nucleus accumbens; Colon - Sigmoid; Colon - Transverse; Esophagus - Gastroesophageal Junction; Esophagus - Mucosa; Esophagus - Muscularis; Heart - Atrial Appendage; Lung; Muscle - Skeletal; Nerve - Tibial; Ovary; Prostate; Uterus
LUZP1	20	Many	Adipose - Subcutaneous; Adipose - Visceral; Artery - Aorta; Artery - Coronary; Brain - Caudate; Brain - Cortex; Brain - Nucleus accumbens; Cells - Cultured fibroblasts; Colon - Sigmoid; Colon - Transverse; Esophagus - Gastroesophageal Junction; Esophagus - Muscularis; Nerve - Tibial; Ovary; Pancreas; Skin - Not Sun Exposed; Skin - Sun Exposed; Thyroid; Uterus; Whole Blood
SAFB2	20	Many	Adipose - Visceral; Artery - Aorta; Artery - Tibial; Brain - Caudate; Brain - Cerebellar Hemisphere; Brain - Cerebellum; Brain - Cortex; Brain - Nucleus accumbens; Breast - Mammary Tissue; Cells - Cultured fibroblasts; Colon - Sigmoid; Esophagus - Gastroesophageal Junction; Esophagus - Mucosa; Esophagus - Muscularis; Heart - Atrial Appendage; Lung; Nerve - Tibial; Skin - Not Sun Exposed; Thyroid;…
LUC7L3	20	Many	Adipose - Subcutaneous; Adipose - Visceral; Artery - Aorta; Artery - Tibial; Cells - Cultured fibroblasts; Colon - Sigmoid; Colon - Transverse; Esophagus - Gastroesophageal Junction; Esophagus - Mucosa; Esophagus - Muscularis; Lung; Muscle - Skeletal; Nerve - Tibial; Pancreas; Prostate; Stomach; Testis; Thyroid; Uterus; Whole Blood
CELF6	20	Many	Adipose - Subcutaneous; Adipose - Visceral; Artery - Aorta; Artery - Coronary; Artery - Tibial; Brain - Cortex; Breast - Mammary Tissue; Colon - Sigmoid; Colon - Transverse; Esophagus - Mucosa; Esophagus - Muscularis; Minor Salivary Gland; Muscle - Skeletal; Nerve - Tibial; Ovary; Skin - Not Sun Exposed; Skin - Sun Exposed; Thyroid; Uterus; Whole Blood
CMTM3	20	Many	Adipose - Subcutaneous; Adipose - Visceral; Artery - Tibial; Brain - Caudate; Brain - Cerebellar Hemisphere; Brain - Cortex; Brain - Nucleus accumbens; Colon - Sigmoid; Colon - Transverse; Esophagus - Gastroesophageal Junction; Esophagus - Mucosa; Esophagus - Muscularis; Heart - Atrial Appendage; Heart - Left Ventricle; Lung; Muscle - Skeletal; Nerve - Tibial; Prostate; Skin - Sun Exposed; Whole …
MANSC1	20	Many	Adrenal Gland; Artery - Tibial; Brain - Caudate; Colon - Sigmoid; Colon - Transverse; Esophagus - Gastroesophageal Junction; Esophagus - Mucosa; Esophagus - Muscularis; Heart - Left Ventricle; Lung; Minor Salivary Gland; Muscle - Skeletal; Nerve - Tibial; Skin - Not Sun Exposed; Skin - Sun Exposed; Testis; Thyroid; Uterus; Vagina; Whole Blood
SCAMP2	20	Many	Adipose - Visceral; Brain - Caudate; Brain - Cerebellar Hemisphere; Brain - Cerebellum; Brain - Cortex; Brain - Nucleus accumbens; Breast - Mammary Tissue; Colon - Sigmoid; Colon - Transverse; Esophagus - Muscularis; Heart - Left Ventricle; Lung; Minor Salivary Gland; Muscle - Skeletal; Prostate; Skin - Not Sun Exposed; Skin - Sun Exposed; Thyroid; Uterus; Whole Blood
TAF1D	20	Many	Adipose - Visceral; Adrenal Gland; Artery - Aorta; Artery - Tibial; Breast - Mammary Tissue; Cells - Cultured fibroblasts; Colon - Sigmoid; Colon - Transverse; Esophagus - Gastroesophageal Junction; Esophagus - Mucosa; Esophagus - Muscularis; Heart - Atrial Appendage; Lung; Muscle - Skeletal; Prostate; Skin - Not Sun Exposed; Testis; Thyroid; Uterus; Whole Blood
LRRC8A	20	Many	Adipose - Subcutaneous; Adipose - Visceral; Artery - Aorta; Artery - Tibial; Brain - Caudate; Brain - Cerebellar Hemisphere; Brain - Cerebellum; Brain - Cortex; Brain - Nucleus accumbens; Cells - Cultured fibroblasts; Colon - Transverse; Esophagus - Muscularis; Heart - Left Ventricle; Muscle - Skeletal; Nerve - Tibial; Ovary; Prostate; Skin - Not Sun Exposed; Skin - Sun Exposed; Uterus
CHD4	20	Many	Adipose - Visceral; Adrenal Gland; Artery - Aorta; Artery - Tibial; Brain - Caudate; Brain - Cortex; Breast - Mammary Tissue; Cells - Cultured fibroblasts; Colon - Sigmoid; Esophagus - Gastroesophageal Junction; Esophagus - Mucosa; Esophagus - Muscularis; Muscle - Skeletal; Ovary; Pancreas; Skin - Not Sun Exposed; Skin - Sun Exposed; Testis; Vagina; Whole Blood
KBTBD4	20	Many	Adipose - Visceral; Artery - Aorta; Artery - Tibial; Brain - Nucleus accumbens; Breast - Mammary Tissue; Cells - Cultured fibroblasts; Colon - Sigmoid; Colon - Transverse; Esophagus - Gastroesophageal Junction; Esophagus - Mucosa; Esophagus - Muscularis; Lung; Muscle - Skeletal; Ovary; Skin - Not Sun Exposed; Stomach; Testis; Thyroid; Uterus; Whole Blood
MSH5	20	Many	Adipose - Visceral; Adrenal Gland; Artery - Aorta; Artery - Tibial; Brain - Caudate; Brain - Cortex; Colon - Transverse; Esophagus - Gastroesophageal Junction; Esophagus - Mucosa; Esophagus - Muscularis; Heart - Left Ventricle; Minor Salivary Gland; Muscle - Skeletal; Nerve - Tibial; Prostate; Skin - Not Sun Exposed; Skin - Sun Exposed; Thyroid; Uterus; Whole Blood
BBC3	20	Many	Adipose - Subcutaneous; Adipose - Visceral; Artery - Aorta; Artery - Tibial; Cells - Cultured fibroblasts; Colon - Sigmoid; Esophagus - Mucosa; Esophagus - Muscularis; Heart - Atrial Appendage; Heart - Left Ventricle; Lung; Minor Salivary Gland; Muscle - Skeletal; Nerve - Tibial; Prostate; Skin - Not Sun Exposed; Stomach; Thyroid; Uterus; Whole Blood
H1-0	20	Many	Adipose - Subcutaneous; Adipose - Visceral; Artery - Aorta; Artery - Coronary; Artery - Tibial; Cells - Cultured fibroblasts; Colon - Sigmoid; Colon - Transverse; Esophagus - Gastroesophageal Junction; Esophagus - Muscularis; Lung; Muscle - Skeletal; Nerve - Tibial; Ovary; Prostate; Skin - Not Sun Exposed; Skin - Sun Exposed; Thyroid; Uterus; Whole Blood
RNF166	20	Many	Adipose - Subcutaneous; Adipose - Visceral; Artery - Tibial; Brain - Caudate; Brain - Cerebellar Hemisphere; Brain - Cortex; Brain - Nucleus accumbens; Breast - Mammary Tissue; Colon - Sigmoid; Esophagus - Gastroesophageal Junction; Esophagus - Mucosa; Esophagus - Muscularis; Heart - Atrial Appendage; Heart - Left Ventricle; Lung; Nerve - Tibial; Prostate; Skin - Sun Exposed; Testis; Uterus
CEP44	20	Many	Adipose - Subcutaneous; Adipose - Visceral; Artery - Aorta; Artery - Coronary; Artery - Tibial; Colon - Sigmoid; Colon - Transverse; Esophagus - Gastroesophageal Junction; Esophagus - Mucosa; Esophagus - Muscularis; Heart - Atrial Appendage; Muscle - Skeletal; Nerve - Tibial; Pancreas; Skin - Not Sun Exposed; Skin - Sun Exposed; Testis; Thyroid; Uterus; Vagina
THUMPD2	20	Many	Adipose - Subcutaneous; Adipose - Visceral; Adrenal Gland; Artery - Aorta; Artery - Tibial; Breast - Mammary Tissue; Cells - Cultured fibroblasts; Colon - Sigmoid; Colon - Transverse; Esophagus - Gastroesophageal Junction; Esophagus - Muscularis; Heart - Atrial Appendage; Minor Salivary Gland; Muscle - Skeletal; Nerve - Tibial; Skin - Not Sun Exposed; Skin - Sun Exposed; Testis; Uterus; Whole Blo…
RIC8A	20	Many	Adipose - Subcutaneous; Adipose - Visceral; Artery - Tibial; Brain - Cortex; Breast - Mammary Tissue; Cells - Cultured fibroblasts; Esophagus - Gastroesophageal Junction; Esophagus - Mucosa; Esophagus - Muscularis; Lung; Minor Salivary Gland; Muscle - Skeletal; Nerve - Tibial; Prostate; Skin - Not Sun Exposed; Skin - Sun Exposed; Thyroid; Uterus; Vagina; Whole Blood
IDUA	20	Many	Adipose - Subcutaneous; Adipose - Visceral; Adrenal Gland; Artery - Aorta; Artery - Tibial; Brain - Caudate; Breast - Mammary Tissue; Colon - Sigmoid; Esophagus - Gastroesophageal Junction; Esophagus - Mucosa; Esophagus - Muscularis; Heart - Atrial Appendage; Heart - Left Ventricle; Muscle - Skeletal; Nerve - Tibial; Ovary; Skin - Sun Exposed; Thyroid; Uterus; Whole Blood
SHFL	20	Many	Adipose - Subcutaneous; Adipose - Visceral; Artery - Aorta; Artery - Tibial; Brain - Cortex; Brain - Nucleus accumbens; Colon - Sigmoid; Colon - Transverse; Esophagus - Gastroesophageal Junction; Esophagus - Mucosa; Esophagus - Muscularis; Heart - Atrial Appendage; Heart - Left Ventricle; Lung; Muscle - Skeletal; Nerve - Tibial; Skin - Sun Exposed; Testis; Thyroid; Whole Blood
HCFC1	20	Many	Adipose - Visceral; Artery - Aorta; Artery - Coronary; Artery - Tibial; Brain - Caudate; Breast - Mammary Tissue; Colon - Sigmoid; Colon - Transverse; Esophagus - Gastroesophageal Junction; Esophagus - Mucosa; Esophagus - Muscularis; Minor Salivary Gland; Muscle - Skeletal; Pancreas; Prostate; Skin - Not Sun Exposed; Skin - Sun Exposed; Stomach; Testis; Whole Blood
CCNJ	20	Many	Adipose - Visceral; Adrenal Gland; Artery - Aorta; Artery - Coronary; Breast - Mammary Tissue; Colon - Sigmoid; Colon - Transverse; Esophagus - Gastroesophageal Junction; Esophagus - Mucosa; Esophagus - Muscularis; Lung; Muscle - Skeletal; Ovary; Prostate; Skin - Not Sun Exposed; Stomach; Thyroid; Uterus; Vagina; Whole Blood
RUNDC1	20	Many	Adipose - Subcutaneous; Artery - Aorta; Artery - Coronary; Artery - Tibial; Brain - Cortex; Cells - Cultured fibroblasts; Colon - Sigmoid; Colon - Transverse; Esophagus - Gastroesophageal Junction; Esophagus - Mucosa; Esophagus - Muscularis; Heart - Left Ventricle; Lung; Muscle - Skeletal; Nerve - Tibial; Ovary; Skin - Not Sun Exposed; Skin - Sun Exposed; Thyroid; Uterus
CRABP2	20	Many	Adipose - Subcutaneous; Adipose - Visceral; Adrenal Gland; Artery - Tibial; Brain - Nucleus accumbens; Colon - Sigmoid; Colon - Transverse; Esophagus - Gastroesophageal Junction; Esophagus - Muscularis; Heart - Atrial Appendage; Heart - Left Ventricle; Minor Salivary Gland; Muscle - Skeletal; Nerve - Tibial; Skin - Not Sun Exposed; Skin - Sun Exposed; Testis; Thyroid; Uterus; Whole Blood
SLC35A4	20	Many	Adipose - Subcutaneous; Adipose - Visceral; Artery - Aorta; Artery - Tibial; Brain - Cortex; Brain - Nucleus accumbens; Breast - Mammary Tissue; Cells - Cultured fibroblasts; Colon - Sigmoid; Colon - Transverse; Esophagus - Mucosa; Lung; Minor Salivary Gland; Muscle - Skeletal; Nerve - Tibial; Prostate; Skin - Not Sun Exposed; Skin - Sun Exposed; Testis; Whole Blood
FAM32A	20	Many	Adipose - Visceral; Artery - Aorta; Artery - Tibial; Brain - Caudate; Brain - Cortex; Breast - Mammary Tissue; Cells - Cultured fibroblasts; Colon - Transverse; Esophagus - Gastroesophageal Junction; Esophagus - Muscularis; Lung; Minor Salivary Gland; Muscle - Skeletal; Nerve - Tibial; Skin - Not Sun Exposed; Skin - Sun Exposed; Thyroid; Uterus; Vagina; Whole Blood
EXD3	20	Many	Adipose - Subcutaneous; Adipose - Visceral; Artery - Aorta; Artery - Tibial; Brain - Caudate; Breast - Mammary Tissue; Colon - Sigmoid; Colon - Transverse; Esophagus - Gastroesophageal Junction; Esophagus - Mucosa; Esophagus - Muscularis; Lung; Muscle - Skeletal; Nerve - Tibial; Skin - Not Sun Exposed; Skin - Sun Exposed; Testis; Thyroid; Uterus; Whole Blood
CSNK2A1	20	Many	Adipose - Subcutaneous; Adipose - Visceral; Artery - Aorta; Artery - Coronary; Artery - Tibial; Brain - Caudate; Brain - Cerebellar Hemisphere; Brain - Cortex; Brain - Nucleus accumbens; Colon - Sigmoid; Colon - Transverse; Esophagus - Gastroesophageal Junction; Esophagus - Mucosa; Esophagus - Muscularis; Heart - Left Ventricle; Lung; Muscle - Skeletal; Nerve - Tibial; Skin - Sun Exposed; Testis
EIF4E2	20	Many	Adipose - Subcutaneous; Adipose - Visceral; Artery - Aorta; Artery - Tibial; Brain - Caudate; Brain - Cortex; Breast - Mammary Tissue; Colon - Transverse; Esophagus - Gastroesophageal Junction; Esophagus - Mucosa; Esophagus - Muscularis; Lung; Minor Salivary Gland; Nerve - Tibial; Prostate; Skin - Not Sun Exposed; Skin - Sun Exposed; Thyroid; Uterus; Whole Blood
SORBS3	20	Many	Adipose - Subcutaneous; Adipose - Visceral; Artery - Aorta; Brain - Caudate; Brain - Cerebellar Hemisphere; Brain - Cerebellum; Brain - Cortex; Brain - Nucleus accumbens; Colon - Sigmoid; Colon - Transverse; Esophagus - Gastroesophageal Junction; Esophagus - Mucosa; Esophagus - Muscularis; Heart - Atrial Appendage; Heart - Left Ventricle; Lung; Muscle - Skeletal; Nerve - Tibial; Ovary; Whole Blood
DDIT4	20	Many	Adipose - Visceral; Adrenal Gland; Artery - Aorta; Artery - Tibial; Brain - Caudate; Brain - Cerebellar Hemisphere; Brain - Cerebellum; Brain - Cortex; Cells - Cultured fibroblasts; Colon - Sigmoid; Colon - Transverse; Esophagus - Gastroesophageal Junction; Esophagus - Mucosa; Heart - Left Ventricle; Lung; Minor Salivary Gland; Pituitary; Skin - Not Sun Exposed; Stomach; Whole Blood
ACO2	20	Many	Adipose - Subcutaneous; Adipose - Visceral; Artery - Aorta; Artery - Coronary; Artery - Tibial; Brain - Caudate; Brain - Nucleus accumbens; Breast - Mammary Tissue; Colon - Sigmoid; Colon - Transverse; Esophagus - Gastroesophageal Junction; Esophagus - Mucosa; Esophagus - Muscularis; Heart - Left Ventricle; Lung; Muscle - Skeletal; Nerve - Tibial; Skin - Sun Exposed; Testis; Whole Blood
CLSTN3	20	Many	Adipose - Visceral; Adrenal Gland; Artery - Aorta; Artery - Tibial; Brain - Caudate; Brain - Cortex; Colon - Transverse; Esophagus - Gastroesophageal Junction; Esophagus - Mucosa; Esophagus - Muscularis; Heart - Atrial Appendage; Heart - Left Ventricle; Lung; Minor Salivary Gland; Muscle - Skeletal; Nerve - Tibial; Prostate; Skin - Sun Exposed; Thyroid; Whole Blood
BOK	20	Many	Adipose - Subcutaneous; Adipose - Visceral; Artery - Aorta; Artery - Tibial; Brain - Nucleus accumbens; Breast - Mammary Tissue; Colon - Sigmoid; Colon - Transverse; Esophagus - Mucosa; Esophagus - Muscularis; Heart - Left Ventricle; Lung; Nerve - Tibial; Ovary; Prostate; Skin - Not Sun Exposed; Skin - Sun Exposed; Thyroid; Uterus; Whole Blood
MFSD5	20	Many	Adipose - Subcutaneous; Adipose - Visceral; Artery - Aorta; Artery - Tibial; Brain - Nucleus accumbens; Breast - Mammary Tissue; Cells - Cultured fibroblasts; Colon - Sigmoid; Colon - Transverse; Esophagus - Mucosa; Esophagus - Muscularis; Lung; Muscle - Skeletal; Nerve - Tibial; Prostate; Skin - Not Sun Exposed; Skin - Sun Exposed; Thyroid; Uterus; Whole Blood
IGFBP7	20	Many	Adipose - Subcutaneous; Artery - Aorta; Brain - Cerebellar Hemisphere; Brain - Cerebellum; Brain - Cortex; Brain - Nucleus accumbens; Colon - Sigmoid; Colon - Transverse; Esophagus - Gastroesophageal Junction; Esophagus - Mucosa; Esophagus - Muscularis; Heart - Atrial Appendage; Heart - Left Ventricle; Lung; Minor Salivary Gland; Muscle - Skeletal; Prostate; Testis; Uterus; Whole Blood
GSTM2	20	Many	Adipose - Subcutaneous; Adipose - Visceral; Artery - Aorta; Artery - Tibial; Brain - Cortex; Cells - Cultured fibroblasts; Colon - Sigmoid; Colon - Transverse; Esophagus - Gastroesophageal Junction; Esophagus - Mucosa; Esophagus - Muscularis; Lung; Minor Salivary Gland; Muscle - Skeletal; Nerve - Tibial; Ovary; Testis; Thyroid; Uterus; Whole Blood
MKRN1	20	Many	Adipose - Subcutaneous; Adrenal Gland; Artery - Aorta; Artery - Tibial; Brain - Caudate; Brain - Cerebellar Hemisphere; Brain - Cortex; Brain - Nucleus accumbens; Breast - Mammary Tissue; Colon - Sigmoid; Colon - Transverse; Esophagus - Gastroesophageal Junction; Esophagus - Muscularis; Heart - Atrial Appendage; Minor Salivary Gland; Nerve - Tibial; Prostate; Skin - Sun Exposed; Uterus; Whole Blo…
NUP93	20	Many	Adipose - Subcutaneous; Adipose - Visceral; Brain - Caudate; Brain - Cerebellum; Brain - Cortex; Brain - Nucleus accumbens; Colon - Sigmoid; Colon - Transverse; Esophagus - Mucosa; Esophagus - Muscularis; Lung; Minor Salivary Gland; Nerve - Tibial; Ovary; Pancreas; Skin - Not Sun Exposed; Skin - Sun Exposed; Testis; Uterus; Whole Blood
MRPS16	20	Many	Adipose - Subcutaneous; Adipose - Visceral; Artery - Tibial; Brain - Cerebellar Hemisphere; Brain - Cortex; Brain - Nucleus accumbens; Breast - Mammary Tissue; Colon - Sigmoid; Colon - Transverse; Esophagus - Gastroesophageal Junction; Esophagus - Mucosa; Esophagus - Muscularis; Heart - Atrial Appendage; Heart - Left Ventricle; Lung; Muscle - Skeletal; Nerve - Tibial; Skin - Not Sun Exposed; Skin…
NR1D1	20	Many	Adipose - Subcutaneous; Adipose - Visceral; Artery - Aorta; Brain - Cerebellar Hemisphere; Brain - Cerebellum; Brain - Cortex; Breast - Mammary Tissue; Colon - Sigmoid; Colon - Transverse; Esophagus - Mucosa; Esophagus - Muscularis; Heart - Atrial Appendage; Minor Salivary Gland; Muscle - Skeletal; Prostate; Skin - Not Sun Exposed; Spleen; Stomach; Testis; Whole Blood
EPS8L2	20	Many	Adipose - Subcutaneous; Adipose - Visceral; Artery - Aorta; Artery - Tibial; Brain - Cortex; Cells - Cultured fibroblasts; Colon - Transverse; Esophagus - Gastroesophageal Junction; Esophagus - Mucosa; Esophagus - Muscularis; Heart - Atrial Appendage; Heart - Left Ventricle; Lung; Muscle - Skeletal; Nerve - Tibial; Ovary; Skin - Sun Exposed; Testis; Uterus; Whole Blood
NLRP1	20	Many	Adipose - Visceral; Artery - Aorta; Artery - Tibial; Brain - Cerebellar Hemisphere; Breast - Mammary Tissue; Cells - Cultured fibroblasts; Colon - Sigmoid; Colon - Transverse; Esophagus - Gastroesophageal Junction; Esophagus - Mucosa; Esophagus - Muscularis; Heart - Atrial Appendage; Lung; Minor Salivary Gland; Muscle - Skeletal; Ovary; Prostate; Uterus; Vagina; Whole Blood
RAB24	20	Many	Adipose - Subcutaneous; Adipose - Visceral; Adrenal Gland; Artery - Aorta; Artery - Tibial; Brain - Cerebellar Hemisphere; Cells - Cultured fibroblasts; Colon - Sigmoid; Esophagus - Gastroesophageal Junction; Esophagus - Mucosa; Esophagus - Muscularis; Heart - Atrial Appendage; Heart - Left Ventricle; Lung; Muscle - Skeletal; Ovary; Skin - Sun Exposed; Testis; Thyroid; Whole Blood
APEH	20	Many	Adipose - Subcutaneous; Adipose - Visceral; Artery - Aorta; Artery - Tibial; Breast - Mammary Tissue; Colon - Sigmoid; Colon - Transverse; Esophagus - Gastroesophageal Junction; Esophagus - Mucosa; Esophagus - Muscularis; Heart - Left Ventricle; Lung; Minor Salivary Gland; Nerve - Tibial; Prostate; Skin - Not Sun Exposed; Skin - Sun Exposed; Testis; Uterus; Whole Blood
MTF2	20	Many	Adipose - Subcutaneous; Adipose - Visceral; Artery - Aorta; Artery - Tibial; Breast - Mammary Tissue; Colon - Sigmoid; Esophagus - Gastroesophageal Junction; Esophagus - Mucosa; Esophagus - Muscularis; Heart - Atrial Appendage; Lung; Minor Salivary Gland; Muscle - Skeletal; Nerve - Tibial; Prostate; Skin - Not Sun Exposed; Skin - Sun Exposed; Uterus; Vagina; Whole Blood
ILRUN	20	Many	Adipose - Subcutaneous; Adipose - Visceral; Artery - Coronary; Artery - Tibial; Brain - Caudate; Brain - Cerebellar Hemisphere; Brain - Cerebellum; Brain - Cortex; Brain - Nucleus accumbens; Cells - Cultured fibroblasts; Colon - Transverse; Esophagus - Gastroesophageal Junction; Esophagus - Muscularis; Heart - Atrial Appendage; Minor Salivary Gland; Muscle - Skeletal; Nerve - Tibial; Skin - Not S…
NAPB	20	Many	Adipose - Subcutaneous; Adipose - Visceral; Artery - Aorta; Brain - Cerebellar Hemisphere; Brain - Cortex; Breast - Mammary Tissue; Colon - Transverse; Esophagus - Mucosa; Esophagus - Muscularis; Heart - Atrial Appendage; Heart - Left Ventricle; Lung; Nerve - Tibial; Prostate; Skin - Not Sun Exposed; Stomach; Testis; Thyroid; Uterus; Whole Blood
MGAT5	20	Many	Adipose - Subcutaneous; Adipose - Visceral; Artery - Aorta; Artery - Coronary; Brain - Cerebellar Hemisphere; Brain - Cerebellum; Brain - Cortex; Brain - Nucleus accumbens; Breast - Mammary Tissue; Colon - Sigmoid; Colon - Transverse; Esophagus - Gastroesophageal Junction; Esophagus - Muscularis; Heart - Atrial Appendage; Nerve - Tibial; Pancreas; Skin - Not Sun Exposed; Skin - Sun Exposed; Thyro…
KCTD13	20	Many	Adipose - Subcutaneous; Adipose - Visceral; Adrenal Gland; Artery - Aorta; Artery - Coronary; Artery - Tibial; Breast - Mammary Tissue; Colon - Sigmoid; Esophagus - Gastroesophageal Junction; Esophagus - Mucosa; Esophagus - Muscularis; Heart - Atrial Appendage; Heart - Left Ventricle; Muscle - Skeletal; Nerve - Tibial; Ovary; Skin - Not Sun Exposed; Thyroid; Uterus; Vagina
AP5M1	20	Many	Adipose - Subcutaneous; Adrenal Gland; Artery - Aorta; Artery - Tibial; Brain - Caudate; Brain - Cerebellar Hemisphere; Brain - Cerebellum; Brain - Cortex; Brain - Nucleus accumbens; Breast - Mammary Tissue; Cells - Cultured fibroblasts; Colon - Sigmoid; Colon - Transverse; Esophagus - Gastroesophageal Junction; Esophagus - Mucosa; Esophagus - Muscularis; Heart - Left Ventricle; Muscle - Skeletal…
ATAD3B	20	Many	Adipose - Subcutaneous; Adrenal Gland; Artery - Aorta; Artery - Tibial; Brain - Caudate; Brain - Cerebellar Hemisphere; Brain - Cortex; Brain - Nucleus accumbens; Breast - Mammary Tissue; Colon - Sigmoid; Esophagus - Gastroesophageal Junction; Esophagus - Mucosa; Esophagus - Muscularis; Heart - Atrial Appendage; Heart - Left Ventricle; Muscle - Skeletal; Nerve - Tibial; Thyroid; Uterus; Whole Blo…
HNRNPUL2	20	Many	Adipose - Subcutaneous; Adipose - Visceral; Artery - Aorta; Artery - Coronary; Brain - Cortex; Breast - Mammary Tissue; Colon - Sigmoid; Colon - Transverse; Esophagus - Gastroesophageal Junction; Esophagus - Mucosa; Esophagus - Muscularis; Lung; Muscle - Skeletal; Nerve - Tibial; Ovary; Skin - Not Sun Exposed; Skin - Sun Exposed; Thyroid; Uterus; Vagina
NOA1	20	Many	Adipose - Visceral; Artery - Aorta; Artery - Tibial; Brain - Cortex; Brain - Nucleus accumbens; Breast - Mammary Tissue; Colon - Sigmoid; Colon - Transverse; Esophagus - Mucosa; Esophagus - Muscularis; Heart - Atrial Appendage; Heart - Left Ventricle; Lung; Minor Salivary Gland; Muscle - Skeletal; Nerve - Tibial; Skin - Not Sun Exposed; Skin - Sun Exposed; Uterus; Whole Blood
BICD1	20	Many	Adipose - Subcutaneous; Adipose - Visceral; Artery - Aorta; Artery - Tibial; Brain - Cerebellar Hemisphere; Brain - Cerebellum; Brain - Cortex; Brain - Nucleus accumbens; Breast - Mammary Tissue; Colon - Sigmoid; Colon - Transverse; Esophagus - Mucosa; Esophagus - Muscularis; Heart - Atrial Appendage; Lung; Minor Salivary Gland; Muscle - Skeletal; Skin - Not Sun Exposed; Skin - Sun Exposed; Thyro…
LANCL2	20	Many	Adipose - Visceral; Adrenal Gland; Artery - Aorta; Artery - Tibial; Brain - Cerebellar Hemisphere; Brain - Cortex; Breast - Mammary Tissue; Cells - Cultured fibroblasts; Colon - Sigmoid; Colon - Transverse; Esophagus - Gastroesophageal Junction; Esophagus - Mucosa; Esophagus - Muscularis; Lung; Prostate; Skin - Not Sun Exposed; Stomach; Thyroid; Uterus; Vagina
LOX	20	Many	Adipose - Subcutaneous; Adipose - Visceral; Artery - Aorta; Artery - Tibial; Brain - Cerebellar Hemisphere; Brain - Cerebellum; Colon - Sigmoid; Colon - Transverse; Esophagus - Gastroesophageal Junction; Esophagus - Mucosa; Esophagus - Muscularis; Heart - Atrial Appendage; Heart - Left Ventricle; Lung; Minor Salivary Gland; Muscle - Skeletal; Nerve - Tibial; Pituitary; Prostate; Skin - Sun Exposed
MED1	20	Many	Adipose - Subcutaneous; Adipose - Visceral; Artery - Aorta; Artery - Coronary; Artery - Tibial; Brain - Nucleus accumbens; Cells - Cultured fibroblasts; Colon - Sigmoid; Colon - Transverse; Esophagus - Gastroesophageal Junction; Esophagus - Mucosa; Esophagus - Muscularis; Lung; Muscle - Skeletal; Nerve - Tibial; Skin - Not Sun Exposed; Small Intestine - Terminal Ileum; Stomach; Thyroid; Whole Blo…
COMP	20	Many	Adipose - Subcutaneous; Adipose - Visceral; Artery - Coronary; Artery - Tibial; Brain - Cerebellar Hemisphere; Brain - Cerebellum; Colon - Sigmoid; Colon - Transverse; Esophagus - Gastroesophageal Junction; Esophagus - Mucosa; Esophagus - Muscularis; Heart - Atrial Appendage; Heart - Left Ventricle; Lung; Minor Salivary Gland; Nerve - Tibial; Pituitary; Prostate; Skin - Not Sun Exposed; Skin - Su…
FAM126B	20	Many	Adipose - Visceral; Artery - Aorta; Artery - Tibial; Brain - Cerebellar Hemisphere; Brain - Cortex; Esophagus - Gastroesophageal Junction; Esophagus - Muscularis; Heart - Atrial Appendage; Lung; Minor Salivary Gland; Muscle - Skeletal; Nerve - Tibial; Prostate; Skin - Not Sun Exposed; Skin - Sun Exposed; Stomach; Testis; Thyroid; Uterus; Whole Blood
DHX32	20	Many	Adipose - Subcutaneous; Artery - Aorta; Artery - Coronary; Artery - Tibial; Brain - Cortex; Cells - Cultured fibroblasts; Colon - Sigmoid; Colon - Transverse; Esophagus - Gastroesophageal Junction; Esophagus - Mucosa; Esophagus - Muscularis; Heart - Left Ventricle; Minor Salivary Gland; Muscle - Skeletal; Nerve - Tibial; Prostate; Skin - Not Sun Exposed; Skin - Sun Exposed; Thyroid; Uterus
IARS2	20	Many	Adipose - Subcutaneous; Adipose - Visceral; Artery - Aorta; Artery - Tibial; Brain - Cerebellar Hemisphere; Brain - Cerebellum; Brain - Nucleus accumbens; Breast - Mammary Tissue; Colon - Sigmoid; Colon - Transverse; Esophagus - Gastroesophageal Junction; Esophagus - Mucosa; Esophagus - Muscularis; Heart - Atrial Appendage; Heart - Left Ventricle; Lung; Muscle - Skeletal; Nerve - Tibial; Thyroid;…
HPR	20	Many	Adipose - Subcutaneous; Adipose - Visceral; Artery - Aorta; Artery - Tibial; Brain - Caudate; Brain - Cerebellar Hemisphere; Brain - Cortex; Brain - Nucleus accumbens; Breast - Mammary Tissue; Colon - Sigmoid; Esophagus - Gastroesophageal Junction; Heart - Atrial Appendage; Lung; Nerve - Tibial; Prostate; Skin - Not Sun Exposed; Skin - Sun Exposed; Testis; Thyroid; Whole Blood
CFAP91	19	Many	Adipose - Subcutaneous; Adipose - Visceral; Artery - Aorta; Artery - Coronary; Artery - Tibial; Brain - Caudate; Brain - Cortex; Colon - Sigmoid; Colon - Transverse; Esophagus - Gastroesophageal Junction; Esophagus - Mucosa; Esophagus - Muscularis; Minor Salivary Gland; Nerve - Tibial; Pancreas; Skin - Not Sun Exposed; Thyroid; Uterus; Vagina
RIOX1	19	Many	Adipose - Visceral; Artery - Aorta; Artery - Tibial; Breast - Mammary Tissue; Cells - Cultured fibroblasts; Colon - Sigmoid; Colon - Transverse; Esophagus - Gastroesophageal Junction; Esophagus - Mucosa; Esophagus - Muscularis; Lung; Ovary; Prostate; Skin - Not Sun Exposed; Skin - Sun Exposed; Stomach; Thyroid; Uterus; Whole Blood
CHP1	19	Many	Adipose - Subcutaneous; Adipose - Visceral; Artery - Aorta; Artery - Tibial; Brain - Caudate; Brain - Cerebellar Hemisphere; Brain - Cerebellum; Brain - Cortex; Colon - Sigmoid; Colon - Transverse; Esophagus - Gastroesophageal Junction; Esophagus - Mucosa; Esophagus - Muscularis; Lung; Muscle - Skeletal; Nerve - Tibial; Skin - Not Sun Exposed; Skin - Sun Exposed; Uterus
ATP2A2	19	Many	Adipose - Visceral; Adrenal Gland; Artery - Aorta; Artery - Coronary; Artery - Tibial; Brain - Caudate; Brain - Cerebellar Hemisphere; Brain - Cortex; Brain - Nucleus accumbens; Colon - Sigmoid; Colon - Transverse; Esophagus - Mucosa; Esophagus - Muscularis; Heart - Atrial Appendage; Heart - Left Ventricle; Nerve - Tibial; Testis; Uterus; Whole Blood
RNF150	19	Many	Adipose - Subcutaneous; Adipose - Visceral; Brain - Caudate; Brain - Cerebellar Hemisphere; Brain - Cerebellum; Brain - Cortex; Brain - Nucleus accumbens; Breast - Mammary Tissue; Colon - Sigmoid; Colon - Transverse; Esophagus - Gastroesophageal Junction; Esophagus - Muscularis; Heart - Atrial Appendage; Heart - Left Ventricle; Lung; Minor Salivary Gland; Muscle - Skeletal; Nerve - Tibial; Thyroid
STC1	19	Many	Adipose - Subcutaneous; Adipose - Visceral; Adrenal Gland; Artery - Aorta; Artery - Tibial; Brain - Cortex; Breast - Mammary Tissue; Colon - Sigmoid; Colon - Transverse; Esophagus - Gastroesophageal Junction; Esophagus - Mucosa; Esophagus - Muscularis; Heart - Atrial Appendage; Heart - Left Ventricle; Minor Salivary Gland; Muscle - Skeletal; Skin - Not Sun Exposed; Stomach; Thyroid
CEP164	19	Many	Adipose - Subcutaneous; Adipose - Visceral; Artery - Aorta; Artery - Tibial; Colon - Sigmoid; Colon - Transverse; Esophagus - Gastroesophageal Junction; Esophagus - Mucosa; Esophagus - Muscularis; Heart - Atrial Appendage; Heart - Left Ventricle; Lung; Minor Salivary Gland; Nerve - Tibial; Skin - Sun Exposed; Thyroid; Uterus; Vagina; Whole Blood
STK24	19	Many	Adipose - Subcutaneous; Adipose - Visceral; Artery - Aorta; Artery - Tibial; Brain - Caudate; Brain - Cerebellar Hemisphere; Brain - Cortex; Brain - Nucleus accumbens; Colon - Sigmoid; Colon - Transverse; Esophagus - Gastroesophageal Junction; Esophagus - Mucosa; Esophagus - Muscularis; Nerve - Tibial; Skin - Sun Exposed; Testis; Thyroid; Uterus; Whole Blood
DCAF15	19	Many	Adipose - Subcutaneous; Adipose - Visceral; Artery - Aorta; Artery - Tibial; Brain - Caudate; Brain - Cerebellar Hemisphere; Brain - Cerebellum; Brain - Nucleus accumbens; Breast - Mammary Tissue; Colon - Transverse; Esophagus - Gastroesophageal Junction; Esophagus - Mucosa; Esophagus - Muscularis; Heart - Atrial Appendage; Heart - Left Ventricle; Minor Salivary Gland; Nerve - Tibial; Skin - Not …
KCTD20	19	Many	Adipose - Subcutaneous; Adipose - Visceral; Adrenal Gland; Artery - Coronary; Artery - Tibial; Brain - Cerebellar Hemisphere; Colon - Sigmoid; Colon - Transverse; Esophagus - Gastroesophageal Junction; Esophagus - Muscularis; Heart - Atrial Appendage; Lung; Muscle - Skeletal; Nerve - Tibial; Skin - Not Sun Exposed; Skin - Sun Exposed; Thyroid; Uterus; Vagina
MT-ND2	19	Many	Adipose - Subcutaneous; Adipose - Visceral; Adrenal Gland; Artery - Aorta; Brain - Cerebellar Hemisphere; Brain - Cerebellum; Brain - Cortex; Brain - Nucleus accumbens; Cells - Cultured fibroblasts; Colon - Transverse; Esophagus - Mucosa; Heart - Left Ventricle; Muscle - Skeletal; Nerve - Tibial; Skin - Not Sun Exposed; Skin - Sun Exposed; Testis; Uterus; Whole Blood
CDK5RAP3	19	Many	Adipose - Subcutaneous; Adipose - Visceral; Artery - Aorta; Artery - Coronary; Artery - Tibial; Brain - Cerebellar Hemisphere; Brain - Cortex; Brain - Nucleus accumbens; Colon - Sigmoid; Esophagus - Gastroesophageal Junction; Esophagus - Mucosa; Esophagus - Muscularis; Heart - Atrial Appendage; Muscle - Skeletal; Nerve - Tibial; Thyroid; Uterus; Vagina; Whole Blood
PLAGL2	19	Many	Adipose - Visceral; Artery - Aorta; Artery - Coronary; Artery - Tibial; Brain - Caudate; Brain - Cortex; Cells - Cultured fibroblasts; Colon - Sigmoid; Colon - Transverse; Esophagus - Gastroesophageal Junction; Esophagus - Mucosa; Esophagus - Muscularis; Lung; Nerve - Tibial; Skin - Not Sun Exposed; Skin - Sun Exposed; Thyroid; Uterus; Whole Blood
COA1	19	Many	Adipose - Visceral; Artery - Aorta; Artery - Tibial; Brain - Caudate; Brain - Cortex; Colon - Sigmoid; Colon - Transverse; Esophagus - Gastroesophageal Junction; Esophagus - Mucosa; Esophagus - Muscularis; Heart - Left Ventricle; Minor Salivary Gland; Nerve - Tibial; Skin - Not Sun Exposed; Skin - Sun Exposed; Thyroid; Uterus; Vagina; Whole Blood
IFITM1	19	Many	Adipose - Subcutaneous; Adipose - Visceral; Artery - Tibial; Brain - Caudate; Brain - Cerebellar Hemisphere; Brain - Cerebellum; Brain - Cortex; Brain - Nucleus accumbens; Breast - Mammary Tissue; Colon - Transverse; Esophagus - Gastroesophageal Junction; Esophagus - Muscularis; Heart - Atrial Appendage; Heart - Left Ventricle; Lung; Minor Salivary Gland; Muscle - Skeletal; Testis; Whole Blood
ZBED3	19	Many	Adipose - Subcutaneous; Adipose - Visceral; Adrenal Gland; Artery - Aorta; Artery - Tibial; Breast - Mammary Tissue; Cells - Cultured fibroblasts; Colon - Sigmoid; Colon - Transverse; Esophagus - Gastroesophageal Junction; Esophagus - Mucosa; Esophagus - Muscularis; Lung; Minor Salivary Gland; Muscle - Skeletal; Nerve - Tibial; Skin - Not Sun Exposed; Skin - Sun Exposed; Thyroid
STARD3	19	Many	Adipose - Subcutaneous; Adipose - Visceral; Adrenal Gland; Artery - Aorta; Artery - Tibial; Brain - Caudate; Brain - Cerebellar Hemisphere; Brain - Cortex; Brain - Nucleus accumbens; Colon - Sigmoid; Colon - Transverse; Esophagus - Gastroesophageal Junction; Esophagus - Mucosa; Esophagus - Muscularis; Heart - Atrial Appendage; Heart - Left Ventricle; Lung; Minor Salivary Gland; Thyroid
PHF8	19	Many	Adipose - Visceral; Artery - Aorta; Artery - Tibial; Brain - Caudate; Brain - Cortex; Breast - Mammary Tissue; Cells - Cultured fibroblasts; Esophagus - Muscularis; Heart - Atrial Appendage; Heart - Left Ventricle; Lung; Muscle - Skeletal; Nerve - Tibial; Pancreas; Prostate; Skin - Not Sun Exposed; Testis; Vagina; Whole Blood
HSD17B14	19	Many	Adipose - Subcutaneous; Adipose - Visceral; Artery - Aorta; Artery - Tibial; Brain - Cerebellar Hemisphere; Brain - Cerebellum; Brain - Cortex; Brain - Nucleus accumbens; Breast - Mammary Tissue; Colon - Sigmoid; Colon - Transverse; Esophagus - Gastroesophageal Junction; Esophagus - Mucosa; Esophagus - Muscularis; Heart - Atrial Appendage; Heart - Left Ventricle; Muscle - Skeletal; Nerve - Tibial…
ZC3H6	19	Many	Adipose - Subcutaneous; Adipose - Visceral; Artery - Aorta; Artery - Tibial; Breast - Mammary Tissue; Cells - Cultured fibroblasts; Colon - Transverse; Esophagus - Gastroesophageal Junction; Esophagus - Mucosa; Esophagus - Muscularis; Lung; Minor Salivary Gland; Muscle - Skeletal; Nerve - Tibial; Ovary; Pancreas; Skin - Not Sun Exposed; Skin - Sun Exposed; Uterus
CEP57L1	19	Many	Adipose - Visceral; Artery - Aorta; Artery - Tibial; Colon - Sigmoid; Colon - Transverse; Esophagus - Gastroesophageal Junction; Esophagus - Mucosa; Esophagus - Muscularis; Heart - Atrial Appendage; Lung; Nerve - Tibial; Ovary; Prostate; Skin - Not Sun Exposed; Skin - Sun Exposed; Stomach; Thyroid; Uterus; Vagina
GNE	19	Many	Adipose - Subcutaneous; Adipose - Visceral; Artery - Aorta; Artery - Coronary; Artery - Tibial; Brain - Cortex; Brain - Nucleus accumbens; Breast - Mammary Tissue; Cells - Cultured fibroblasts; Colon - Sigmoid; Colon - Transverse; Esophagus - Gastroesophageal Junction; Esophagus - Mucosa; Esophagus - Muscularis; Minor Salivary Gland; Muscle - Skeletal; Nerve - Tibial; Thyroid; Whole Blood
ZFP36	19	Many	Adipose - Subcutaneous; Adipose - Visceral; Adrenal Gland; Artery - Tibial; Breast - Mammary Tissue; Colon - Sigmoid; Colon - Transverse; Esophagus - Gastroesophageal Junction; Esophagus - Mucosa; Lung; Minor Salivary Gland; Muscle - Skeletal; Nerve - Tibial; Prostate; Skin - Not Sun Exposed; Skin - Sun Exposed; Testis; Thyroid; Whole Blood
RFNG	19	Many	Adipose - Subcutaneous; Artery - Aorta; Brain - Cerebellar Hemisphere; Brain - Cortex; Brain - Nucleus accumbens; Breast - Mammary Tissue; Colon - Sigmoid; Colon - Transverse; Esophagus - Gastroesophageal Junction; Esophagus - Mucosa; Esophagus - Muscularis; Heart - Atrial Appendage; Heart - Left Ventricle; Minor Salivary Gland; Ovary; Skin - Not Sun Exposed; Skin - Sun Exposed; Thyroid; Whole Bl…
POLM	19	Many	Adipose - Subcutaneous; Adipose - Visceral; Artery - Aorta; Artery - Coronary; Artery - Tibial; Brain - Caudate; Brain - Cortex; Cells - Cultured fibroblasts; Esophagus - Gastroesophageal Junction; Esophagus - Mucosa; Esophagus - Muscularis; Lung; Muscle - Skeletal; Nerve - Tibial; Skin - Not Sun Exposed; Thyroid; Uterus; Vagina; Whole Blood
OGDH	19	Many	Adipose - Subcutaneous; Adipose - Visceral; Artery - Aorta; Artery - Coronary; Artery - Tibial; Brain - Cortex; Breast - Mammary Tissue; Cells - Cultured fibroblasts; Colon - Sigmoid; Colon - Transverse; Esophagus - Gastroesophageal Junction; Esophagus - Mucosa; Esophagus - Muscularis; Lung; Nerve - Tibial; Skin - Not Sun Exposed; Skin - Sun Exposed; Testis; Vagina
MOV10	19	Many	Adipose - Subcutaneous; Adipose - Visceral; Artery - Aorta; Artery - Tibial; Brain - Caudate; Brain - Cortex; Brain - Nucleus accumbens; Breast - Mammary Tissue; Colon - Sigmoid; Esophagus - Gastroesophageal Junction; Esophagus - Mucosa; Esophagus - Muscularis; Heart - Left Ventricle; Lung; Muscle - Skeletal; Nerve - Tibial; Thyroid; Uterus; Whole Blood
UMPS	19	Many	Adipose - Subcutaneous; Adipose - Visceral; Artery - Aorta; Artery - Tibial; Breast - Mammary Tissue; Colon - Sigmoid; Colon - Transverse; Esophagus - Gastroesophageal Junction; Esophagus - Mucosa; Esophagus - Muscularis; Lung; Muscle - Skeletal; Pancreas; Prostate; Skin - Not Sun Exposed; Stomach; Thyroid; Vagina; Whole Blood
ATP5F1A	19	Many	Adipose - Subcutaneous; Adipose - Visceral; Artery - Aorta; Artery - Tibial; Brain - Caudate; Brain - Cerebellar Hemisphere; Brain - Cerebellum; Brain - Cortex; Breast - Mammary Tissue; Colon - Sigmoid; Colon - Transverse; Esophagus - Gastroesophageal Junction; Esophagus - Mucosa; Esophagus - Muscularis; Heart - Left Ventricle; Lung; Nerve - Tibial; Skin - Sun Exposed; Whole Blood
DHX8	19	Many	Adipose - Visceral; Artery - Aorta; Artery - Tibial; Brain - Nucleus accumbens; Cells - Cultured fibroblasts; Colon - Sigmoid; Colon - Transverse; Esophagus - Mucosa; Esophagus - Muscularis; Lung; Muscle - Skeletal; Nerve - Tibial; Ovary; Skin - Not Sun Exposed; Skin - Sun Exposed; Testis; Thyroid; Vagina; Whole Blood
PSMB9	19	Many	Adipose - Subcutaneous; Adipose - Visceral; Artery - Tibial; Brain - Caudate; Brain - Cerebellum; Brain - Cortex; Brain - Nucleus accumbens; Breast - Mammary Tissue; Colon - Sigmoid; Esophagus - Gastroesophageal Junction; Esophagus - Muscularis; Heart - Left Ventricle; Minor Salivary Gland; Muscle - Skeletal; Nerve - Tibial; Skin - Not Sun Exposed; Skin - Sun Exposed; Uterus; Whole Blood
PTBP3	19	Many	Adipose - Visceral; Artery - Aorta; Artery - Tibial; Brain - Caudate; Brain - Cerebellar Hemisphere; Brain - Nucleus accumbens; Breast - Mammary Tissue; Cells - Cultured fibroblasts; Colon - Transverse; Esophagus - Gastroesophageal Junction; Esophagus - Mucosa; Esophagus - Muscularis; Heart - Left Ventricle; Lung; Muscle - Skeletal; Nerve - Tibial; Skin - Not Sun Exposed; Thyroid; Uterus
TMBIM6	19	Many	Adipose - Subcutaneous; Adipose - Visceral; Artery - Tibial; Brain - Cortex; Colon - Sigmoid; Colon - Transverse; Esophagus - Gastroesophageal Junction; Esophagus - Mucosa; Esophagus - Muscularis; Lung; Minor Salivary Gland; Muscle - Skeletal; Nerve - Tibial; Prostate; Skin - Not Sun Exposed; Skin - Sun Exposed; Testis; Uterus; Whole Blood
RHBDF1	19	Many	Adipose - Subcutaneous; Adipose - Visceral; Artery - Aorta; Artery - Coronary; Artery - Tibial; Brain - Caudate; Brain - Cerebellar Hemisphere; Brain - Cerebellum; Brain - Cortex; Colon - Sigmoid; Colon - Transverse; Esophagus - Gastroesophageal Junction; Esophagus - Mucosa; Esophagus - Muscularis; Heart - Atrial Appendage; Heart - Left Ventricle; Lung; Nerve - Tibial; Testis
FAM3C	19	Many	Adipose - Subcutaneous; Adipose - Visceral; Adrenal Gland; Artery - Aorta; Artery - Tibial; Brain - Caudate; Brain - Cerebellar Hemisphere; Brain - Cortex; Brain - Nucleus accumbens; Breast - Mammary Tissue; Colon - Transverse; Esophagus - Gastroesophageal Junction; Esophagus - Mucosa; Esophagus - Muscularis; Lung; Ovary; Skin - Sun Exposed; Thyroid; Whole Blood
QTRT1	19	Many	Adipose - Subcutaneous; Adipose - Visceral; Artery - Aorta; Artery - Tibial; Brain - Cerebellar Hemisphere; Brain - Cortex; Brain - Nucleus accumbens; Colon - Sigmoid; Esophagus - Gastroesophageal Junction; Esophagus - Mucosa; Esophagus - Muscularis; Heart - Atrial Appendage; Muscle - Skeletal; Nerve - Tibial; Ovary; Thyroid; Uterus; Vagina; Whole Blood
TDRD10	19	Many	Adipose - Subcutaneous; Adipose - Visceral; Brain - Cerebellum; Brain - Cortex; Brain - Nucleus accumbens; Colon - Sigmoid; Colon - Transverse; Esophagus - Gastroesophageal Junction; Esophagus - Mucosa; Esophagus - Muscularis; Heart - Left Ventricle; Minor Salivary Gland; Muscle - Skeletal; Ovary; Prostate; Skin - Not Sun Exposed; Skin - Sun Exposed; Small Intestine - Terminal Ileum; Thyroid
BTBD7	19	Many	Adipose - Subcutaneous; Adipose - Visceral; Artery - Aorta; Artery - Coronary; Artery - Tibial; Brain - Caudate; Brain - Cortex; Breast - Mammary Tissue; Cells - Cultured fibroblasts; Colon - Sigmoid; Colon - Transverse; Esophagus - Gastroesophageal Junction; Esophagus - Muscularis; Muscle - Skeletal; Skin - Not Sun Exposed; Skin - Sun Exposed; Thyroid; Uterus; Whole Blood
FASTKD2	19	Many	Adipose - Subcutaneous; Adipose - Visceral; Artery - Aorta; Artery - Tibial; Brain - Caudate; Brain - Nucleus accumbens; Colon - Sigmoid; Colon - Transverse; Esophagus - Gastroesophageal Junction; Esophagus - Mucosa; Esophagus - Muscularis; Heart - Atrial Appendage; Heart - Left Ventricle; Lung; Muscle - Skeletal; Skin - Not Sun Exposed; Stomach; Thyroid; Whole Blood
PTN	19	Many	Adipose - Subcutaneous; Adipose - Visceral; Adrenal Gland; Artery - Tibial; Brain - Caudate; Brain - Cerebellum; Breast - Mammary Tissue; Colon - Sigmoid; Colon - Transverse; Esophagus - Mucosa; Esophagus - Muscularis; Lung; Muscle - Skeletal; Nerve - Tibial; Prostate; Skin - Not Sun Exposed; Skin - Sun Exposed; Thyroid; Uterus
ACAP1	19	Many	Adipose - Visceral; Adrenal Gland; Artery - Aorta; Artery - Tibial; Brain - Cerebellar Hemisphere; Brain - Cortex; Brain - Nucleus accumbens; Esophagus - Gastroesophageal Junction; Esophagus - Mucosa; Esophagus - Muscularis; Heart - Atrial Appendage; Heart - Left Ventricle; Lung; Minor Salivary Gland; Prostate; Skin - Not Sun Exposed; Skin - Sun Exposed; Thyroid; Uterus
USP38	19	Many	Adipose - Subcutaneous; Adipose - Visceral; Artery - Aorta; Artery - Tibial; Cells - Cultured fibroblasts; Colon - Sigmoid; Colon - Transverse; Esophagus - Gastroesophageal Junction; Esophagus - Mucosa; Esophagus - Muscularis; Heart - Atrial Appendage; Heart - Left Ventricle; Muscle - Skeletal; Nerve - Tibial; Ovary; Skin - Sun Exposed; Thyroid; Uterus; Vagina
RANBP6	19	Many	Adipose - Visceral; Artery - Aorta; Artery - Tibial; Brain - Caudate; Brain - Cortex; Brain - Nucleus accumbens; Breast - Mammary Tissue; Cells - Cultured fibroblasts; Colon - Sigmoid; Colon - Transverse; Esophagus - Gastroesophageal Junction; Esophagus - Muscularis; Heart - Atrial Appendage; Heart - Left Ventricle; Lung; Muscle - Skeletal; Skin - Not Sun Exposed; Uterus; Whole Blood
ITGBL1	19	Many	Adipose - Subcutaneous; Adipose - Visceral; Artery - Aorta; Artery - Coronary; Artery - Tibial; Cells - Cultured fibroblasts; Colon - Sigmoid; Colon - Transverse; Esophagus - Gastroesophageal Junction; Esophagus - Mucosa; Esophagus - Muscularis; Heart - Atrial Appendage; Lung; Minor Salivary Gland; Muscle - Skeletal; Prostate; Skin - Sun Exposed; Small Intestine - Terminal Ileum; Thyroid
CBFB	19	Many	Adipose - Subcutaneous; Adrenal Gland; Artery - Aorta; Artery - Coronary; Artery - Tibial; Brain - Caudate; Brain - Cortex; Breast - Mammary Tissue; Colon - Transverse; Esophagus - Gastroesophageal Junction; Esophagus - Mucosa; Esophagus - Muscularis; Heart - Atrial Appendage; Heart - Left Ventricle; Lung; Nerve - Tibial; Skin - Not Sun Exposed; Skin - Sun Exposed; Whole Blood
HNRNPA3	19	Many	Adipose - Visceral; Adrenal Gland; Artery - Aorta; Artery - Tibial; Brain - Cerebellar Hemisphere; Breast - Mammary Tissue; Colon - Sigmoid; Colon - Transverse; Esophagus - Gastroesophageal Junction; Esophagus - Muscularis; Lung; Minor Salivary Gland; Muscle - Skeletal; Nerve - Tibial; Prostate; Skin - Not Sun Exposed; Thyroid; Uterus; Whole Blood
HNRNPDL	19	Many	Adipose - Visceral; Adrenal Gland; Artery - Aorta; Artery - Tibial; Brain - Cerebellar Hemisphere; Brain - Cerebellum; Breast - Mammary Tissue; Colon - Sigmoid; Colon - Transverse; Esophagus - Muscularis; Lung; Nerve - Tibial; Prostate; Skin - Not Sun Exposed; Testis; Thyroid; Uterus; Vagina; Whole Blood
AEBP1	19	Many	Adipose - Subcutaneous; Adipose - Visceral; Artery - Aorta; Brain - Caudate; Brain - Cerebellar Hemisphere; Brain - Cortex; Brain - Nucleus accumbens; Breast - Mammary Tissue; Cells - Cultured fibroblasts; Colon - Transverse; Esophagus - Mucosa; Heart - Atrial Appendage; Heart - Left Ventricle; Lung; Muscle - Skeletal; Prostate; Skin - Sun Exposed; Testis; Uterus
KDM3B	19	Many	Adipose - Visceral; Adrenal Gland; Artery - Aorta; Artery - Tibial; Brain - Nucleus accumbens; Cells - Cultured fibroblasts; Colon - Sigmoid; Colon - Transverse; Esophagus - Gastroesophageal Junction; Esophagus - Mucosa; Esophagus - Muscularis; Muscle - Skeletal; Ovary; Skin - Sun Exposed; Small Intestine - Terminal Ileum; Testis; Thyroid; Uterus; Whole Blood
POP4	19	Many	Adipose - Subcutaneous; Adipose - Visceral; Artery - Aorta; Artery - Tibial; Brain - Caudate; Breast - Mammary Tissue; Colon - Sigmoid; Colon - Transverse; Esophagus - Mucosa; Esophagus - Muscularis; Heart - Atrial Appendage; Lung; Minor Salivary Gland; Muscle - Skeletal; Prostate; Skin - Not Sun Exposed; Thyroid; Uterus; Whole Blood
FBXO45	19	Many	Adipose - Subcutaneous; Adipose - Visceral; Artery - Aorta; Artery - Coronary; Artery - Tibial; Brain - Caudate; Brain - Cerebellar Hemisphere; Brain - Cortex; Brain - Nucleus accumbens; Colon - Sigmoid; Colon - Transverse; Esophagus - Gastroesophageal Junction; Esophagus - Mucosa; Esophagus - Muscularis; Heart - Atrial Appendage; Lung; Muscle - Skeletal; Thyroid; Whole Blood
CDC42EP5	19	Many	Adipose - Subcutaneous; Adipose - Visceral; Adrenal Gland; Artery - Aorta; Artery - Coronary; Artery - Tibial; Brain - Caudate; Brain - Cerebellar Hemisphere; Brain - Cortex; Brain - Nucleus accumbens; Breast - Mammary Tissue; Colon - Transverse; Esophagus - Gastroesophageal Junction; Esophagus - Muscularis; Heart - Atrial Appendage; Heart - Left Ventricle; Lung; Muscle - Skeletal; Nerve - Tibial
CCL28	19	Many	Adipose - Subcutaneous; Adipose - Visceral; Artery - Aorta; Artery - Tibial; Colon - Sigmoid; Colon - Transverse; Esophagus - Gastroesophageal Junction; Esophagus - Mucosa; Esophagus - Muscularis; Lung; Minor Salivary Gland; Nerve - Tibial; Ovary; Pancreas; Skin - Not Sun Exposed; Skin - Sun Exposed; Testis; Thyroid; Uterus
DCAF7	19	Many	Artery - Aorta; Artery - Coronary; Artery - Tibial; Brain - Nucleus accumbens; Colon - Sigmoid; Colon - Transverse; Esophagus - Gastroesophageal Junction; Esophagus - Mucosa; Esophagus - Muscularis; Heart - Atrial Appendage; Minor Salivary Gland; Muscle - Skeletal; Nerve - Tibial; Ovary; Prostate; Testis; Thyroid; Uterus; Whole Blood
HIC1	19	Many	Adipose - Subcutaneous; Adipose - Visceral; Adrenal Gland; Artery - Aorta; Artery - Tibial; Brain - Cortex; Breast - Mammary Tissue; Colon - Sigmoid; Colon - Transverse; Esophagus - Gastroesophageal Junction; Esophagus - Mucosa; Esophagus - Muscularis; Heart - Left Ventricle; Lung; Minor Salivary Gland; Muscle - Skeletal; Prostate; Skin - Sun Exposed; Whole Blood
SLC38A6	19	Many	Adipose - Visceral; Adrenal Gland; Artery - Aorta; Artery - Coronary; Artery - Tibial; Brain - Cortex; Colon - Sigmoid; Colon - Transverse; Esophagus - Gastroesophageal Junction; Esophagus - Mucosa; Esophagus - Muscularis; Lung; Muscle - Skeletal; Ovary; Skin - Not Sun Exposed; Skin - Sun Exposed; Thyroid; Vagina; Whole Blood
SPTY2D1	19	Many	Adipose - Visceral; Artery - Aorta; Artery - Coronary; Artery - Tibial; Brain - Nucleus accumbens; Cells - Cultured fibroblasts; Colon - Sigmoid; Colon - Transverse; Esophagus - Gastroesophageal Junction; Esophagus - Mucosa; Esophagus - Muscularis; Heart - Atrial Appendage; Lung; Muscle - Skeletal; Nerve - Tibial; Thyroid; Uterus; Vagina; Whole Blood
SCRN3	19	Many	Adipose - Subcutaneous; Artery - Aorta; Artery - Tibial; Brain - Caudate; Brain - Cerebellar Hemisphere; Brain - Cerebellum; Brain - Cortex; Brain - Nucleus accumbens; Breast - Mammary Tissue; Colon - Sigmoid; Esophagus - Gastroesophageal Junction; Esophagus - Mucosa; Esophagus - Muscularis; Heart - Atrial Appendage; Heart - Left Ventricle; Lung; Skin - Not Sun Exposed; Uterus; Whole Blood
RADX	19	Many	Adipose - Subcutaneous; Adipose - Visceral; Artery - Aorta; Artery - Tibial; Breast - Mammary Tissue; Colon - Sigmoid; Colon - Transverse; Esophagus - Muscularis; Lung; Minor Salivary Gland; Muscle - Skeletal; Nerve - Tibial; Ovary; Skin - Not Sun Exposed; Skin - Sun Exposed; Testis; Thyroid; Uterus; Vagina
NUP62	19	Many	Artery - Aorta; Artery - Tibial; Breast - Mammary Tissue; Cells - Cultured fibroblasts; Colon - Sigmoid; Colon - Transverse; Esophagus - Gastroesophageal Junction; Esophagus - Mucosa; Esophagus - Muscularis; Heart - Atrial Appendage; Lung; Minor Salivary Gland; Muscle - Skeletal; Prostate; Skin - Not Sun Exposed; Stomach; Thyroid; Uterus; Whole Blood
RXRA	19	Many	Adipose - Subcutaneous; Adipose - Visceral; Artery - Aorta; Artery - Tibial; Brain - Caudate; Brain - Cerebellar Hemisphere; Brain - Cerebellum; Brain - Cortex; Brain - Nucleus accumbens; Breast - Mammary Tissue; Colon - Transverse; Esophagus - Gastroesophageal Junction; Esophagus - Mucosa; Esophagus - Muscularis; Muscle - Skeletal; Ovary; Prostate; Skin - Not Sun Exposed; Skin - Sun Exposed
CLDN5	19	Many	Adipose - Subcutaneous; Adipose - Visceral; Brain - Caudate; Brain - Cerebellar Hemisphere; Brain - Cerebellum; Brain - Cortex; Brain - Nucleus accumbens; Breast - Mammary Tissue; Colon - Sigmoid; Colon - Transverse; Esophagus - Gastroesophageal Junction; Esophagus - Mucosa; Esophagus - Muscularis; Heart - Left Ventricle; Liver; Lung; Minor Salivary Gland; Muscle - Skeletal; Testis
S100A13	19	Many	Adipose - Subcutaneous; Adipose - Visceral; Artery - Aorta; Brain - Cortex; Brain - Nucleus accumbens; Colon - Sigmoid; Colon - Transverse; Esophagus - Gastroesophageal Junction; Esophagus - Mucosa; Esophagus - Muscularis; Heart - Left Ventricle; Lung; Minor Salivary Gland; Nerve - Tibial; Prostate; Skin - Sun Exposed; Thyroid; Uterus; Whole Blood
LRCH4	19	Many	Adipose - Subcutaneous; Adipose - Visceral; Adrenal Gland; Artery - Aorta; Artery - Tibial; Brain - Caudate; Brain - Cortex; Brain - Nucleus accumbens; Cells - Cultured fibroblasts; Colon - Sigmoid; Colon - Transverse; Esophagus - Gastroesophageal Junction; Esophagus - Mucosa; Esophagus - Muscularis; Heart - Atrial Appendage; Lung; Thyroid; Uterus; Whole Blood
LMF2	19	Many	Adipose - Visceral; Adrenal Gland; Artery - Aorta; Artery - Tibial; Brain - Caudate; Brain - Cortex; Brain - Nucleus accumbens; Colon - Sigmoid; Esophagus - Gastroesophageal Junction; Esophagus - Mucosa; Esophagus - Muscularis; Heart - Atrial Appendage; Heart - Left Ventricle; Lung; Minor Salivary Gland; Muscle - Skeletal; Nerve - Tibial; Thyroid; Whole Blood
LMBR1L	19	Many	Adipose - Subcutaneous; Adipose - Visceral; Adrenal Gland; Artery - Aorta; Artery - Tibial; Brain - Nucleus accumbens; Breast - Mammary Tissue; Colon - Sigmoid; Colon - Transverse; Esophagus - Mucosa; Esophagus - Muscularis; Heart - Atrial Appendage; Heart - Left Ventricle; Lung; Muscle - Skeletal; Nerve - Tibial; Skin - Not Sun Exposed; Thyroid; Whole Blood
SLC38A1	19	Many	Adipose - Subcutaneous; Adipose - Visceral; Artery - Tibial; Brain - Caudate; Brain - Cerebellar Hemisphere; Brain - Cortex; Brain - Nucleus accumbens; Cells - Cultured fibroblasts; Colon - Sigmoid; Colon - Transverse; Esophagus - Gastroesophageal Junction; Esophagus - Mucosa; Esophagus - Muscularis; Heart - Left Ventricle; Minor Salivary Gland; Muscle - Skeletal; Skin - Not Sun Exposed; Skin - S…
LIME1	19	Many	Artery - Tibial; Brain - Caudate; Brain - Cerebellar Hemisphere; Brain - Cortex; Brain - Nucleus accumbens; Colon - Sigmoid; Esophagus - Gastroesophageal Junction; Esophagus - Mucosa; Esophagus - Muscularis; Heart - Left Ventricle; Lung; Minor Salivary Gland; Muscle - Skeletal; Nerve - Tibial; Ovary; Skin - Not Sun Exposed; Thyroid; Uterus; Whole Blood
PSME3	19	Many	Adipose - Subcutaneous; Adipose - Visceral; Artery - Aorta; Artery - Tibial; Brain - Cerebellar Hemisphere; Brain - Cortex; Colon - Sigmoid; Colon - Transverse; Esophagus - Gastroesophageal Junction; Esophagus - Mucosa; Esophagus - Muscularis; Lung; Muscle - Skeletal; Skin - Not Sun Exposed; Skin - Sun Exposed; Stomach; Testis; Thyroid; Whole Blood
POMT1	19	Many	Adipose - Subcutaneous; Adipose - Visceral; Artery - Aorta; Artery - Tibial; Cells - Cultured fibroblasts; Colon - Sigmoid; Colon - Transverse; Esophagus - Gastroesophageal Junction; Esophagus - Mucosa; Esophagus - Muscularis; Heart - Atrial Appendage; Lung; Nerve - Tibial; Ovary; Pancreas; Thyroid; Uterus; Vagina; Whole Blood
SLC27A1	19	Many	Adipose - Subcutaneous; Artery - Tibial; Brain - Cerebellar Hemisphere; Brain - Cortex; Brain - Nucleus accumbens; Breast - Mammary Tissue; Colon - Sigmoid; Colon - Transverse; Esophagus - Gastroesophageal Junction; Esophagus - Mucosa; Esophagus - Muscularis; Muscle - Skeletal; Nerve - Tibial; Skin - Not Sun Exposed; Skin - Sun Exposed; Thyroid; Uterus; Vagina; Whole Blood
ID1	19	Many	Adipose - Subcutaneous; Adipose - Visceral; Artery - Tibial; Brain - Cerebellar Hemisphere; Brain - Cortex; Brain - Nucleus accumbens; Breast - Mammary Tissue; Colon - Sigmoid; Colon - Transverse; Esophagus - Muscularis; Heart - Left Ventricle; Lung; Minor Salivary Gland; Nerve - Tibial; Ovary; Pituitary; Skin - Not Sun Exposed; Thyroid; Whole Blood
LEMD2	19	Many	Adipose - Subcutaneous; Adipose - Visceral; Artery - Aorta; Artery - Tibial; Brain - Caudate; Brain - Cerebellar Hemisphere; Brain - Cortex; Brain - Nucleus accumbens; Colon - Sigmoid; Esophagus - Gastroesophageal Junction; Esophagus - Mucosa; Esophagus - Muscularis; Heart - Atrial Appendage; Heart - Left Ventricle; Lung; Minor Salivary Gland; Muscle - Skeletal; Nerve - Tibial; Whole Blood
CRTC2	19	Many	Adipose - Visceral; Artery - Aorta; Artery - Tibial; Brain - Caudate; Brain - Cerebellar Hemisphere; Brain - Cortex; Brain - Nucleus accumbens; Breast - Mammary Tissue; Colon - Sigmoid; Colon - Transverse; Esophagus - Gastroesophageal Junction; Esophagus - Mucosa; Esophagus - Muscularis; Heart - Atrial Appendage; Heart - Left Ventricle; Lung; Muscle - Skeletal; Nerve - Tibial; Whole Blood
SDHC	19	Many	Adipose - Subcutaneous; Adipose - Visceral; Artery - Aorta; Artery - Tibial; Brain - Caudate; Brain - Nucleus accumbens; Breast - Mammary Tissue; Cells - Cultured fibroblasts; Colon - Sigmoid; Colon - Transverse; Esophagus - Gastroesophageal Junction; Esophagus - Muscularis; Heart - Atrial Appendage; Heart - Left Ventricle; Lung; Muscle - Skeletal; Nerve - Tibial; Skin - Sun Exposed; Whole Blood
HAUS7	19	Many	Adipose - Subcutaneous; Adrenal Gland; Artery - Aorta; Artery - Coronary; Artery - Tibial; Brain - Caudate; Breast - Mammary Tissue; Colon - Transverse; Esophagus - Gastroesophageal Junction; Esophagus - Mucosa; Esophagus - Muscularis; Heart - Atrial Appendage; Lung; Minor Salivary Gland; Nerve - Tibial; Ovary; Skin - Not Sun Exposed; Skin - Sun Exposed; Testis
SLC20A1	19	Many	Adipose - Subcutaneous; Adipose - Visceral; Adrenal Gland; Artery - Aorta; Artery - Tibial; Brain - Nucleus accumbens; Breast - Mammary Tissue; Colon - Sigmoid; Colon - Transverse; Esophagus - Gastroesophageal Junction; Esophagus - Muscularis; Heart - Atrial Appendage; Heart - Left Ventricle; Minor Salivary Gland; Muscle - Skeletal; Ovary; Skin - Sun Exposed; Stomach; Whole Blood
HENMT1	19	Many	Adipose - Visceral; Artery - Aorta; Artery - Tibial; Brain - Caudate; Brain - Cortex; Breast - Mammary Tissue; Cells - Cultured fibroblasts; Colon - Sigmoid; Colon - Transverse; Esophagus - Gastroesophageal Junction; Esophagus - Mucosa; Esophagus - Muscularis; Heart - Atrial Appendage; Lung; Prostate; Skin - Not Sun Exposed; Stomach; Thyroid; Whole Blood
SHROOM1	19	Many	Adipose - Subcutaneous; Adipose - Visceral; Artery - Tibial; Brain - Caudate; Brain - Cortex; Brain - Nucleus accumbens; Colon - Transverse; Esophagus - Gastroesophageal Junction; Esophagus - Mucosa; Esophagus - Muscularis; Heart - Atrial Appendage; Heart - Left Ventricle; Minor Salivary Gland; Muscle - Skeletal; Nerve - Tibial; Ovary; Prostate; Thyroid; Vagina
DDX52	19	Many	Adipose - Visceral; Artery - Aorta; Artery - Tibial; Breast - Mammary Tissue; Colon - Sigmoid; Colon - Transverse; Esophagus - Gastroesophageal Junction; Esophagus - Mucosa; Esophagus - Muscularis; Lung; Muscle - Skeletal; Ovary; Prostate; Skin - Not Sun Exposed; Skin - Sun Exposed; Thyroid; Uterus; Vagina; Whole Blood
POLE3	19	Many	Adipose - Visceral; Artery - Aorta; Artery - Tibial; Brain - Cerebellar Hemisphere; Brain - Cortex; Colon - Sigmoid; Colon - Transverse; Esophagus - Gastroesophageal Junction; Esophagus - Mucosa; Esophagus - Muscularis; Heart - Atrial Appendage; Lung; Ovary; Skin - Not Sun Exposed; Stomach; Testis; Thyroid; Uterus; Vagina
KLHL21	19	Many	Adipose - Subcutaneous; Adipose - Visceral; Artery - Tibial; Brain - Caudate; Brain - Cerebellar Hemisphere; Brain - Cerebellum; Brain - Cortex; Breast - Mammary Tissue; Cells - Cultured fibroblasts; Colon - Transverse; Esophagus - Gastroesophageal Junction; Esophagus - Muscularis; Lung; Minor Salivary Gland; Muscle - Skeletal; Skin - Not Sun Exposed; Skin - Sun Exposed; Uterus; Whole Blood
HLA-E	19	Many	Adipose - Subcutaneous; Artery - Aorta; Artery - Tibial; Brain - Caudate; Brain - Cerebellum; Brain - Cortex; Breast - Mammary Tissue; Colon - Transverse; Esophagus - Gastroesophageal Junction; Esophagus - Mucosa; Esophagus - Muscularis; Heart - Left Ventricle; Lung; Minor Salivary Gland; Muscle - Skeletal; Nerve - Tibial; Skin - Not Sun Exposed; Skin - Sun Exposed; Whole Blood
CENPB	19	Many	Adipose - Subcutaneous; Adipose - Visceral; Adrenal Gland; Artery - Aorta; Artery - Coronary; Artery - Tibial; Breast - Mammary Tissue; Cells - Cultured fibroblasts; Colon - Transverse; Esophagus - Mucosa; Heart - Left Ventricle; Lung; Muscle - Skeletal; Skin - Not Sun Exposed; Skin - Sun Exposed; Thyroid; Uterus; Vagina; Whole Blood
PDE1A	19	Many	Adipose - Subcutaneous; Adipose - Visceral; Artery - Aorta; Brain - Cerebellar Hemisphere; Brain - Cortex; Breast - Mammary Tissue; Cells - Cultured fibroblasts; Colon - Sigmoid; Colon - Transverse; Esophagus - Gastroesophageal Junction; Esophagus - Mucosa; Esophagus - Muscularis; Lung; Minor Salivary Gland; Muscle - Skeletal; Nerve - Tibial; Ovary; Skin - Not Sun Exposed; Skin - Sun Exposed
HSPA1A	19	Many	Adipose - Visceral; Artery - Aorta; Brain - Caudate; Brain - Cerebellar Hemisphere; Brain - Cerebellum; Colon - Sigmoid; Colon - Transverse; Esophagus - Mucosa; Esophagus - Muscularis; Heart - Atrial Appendage; Lung; Ovary; Pancreas; Prostate; Spleen; Testis; Thyroid; Uterus; Whole Blood
HSPA1B	19	Many	Adipose - Visceral; Artery - Aorta; Brain - Caudate; Brain - Cerebellar Hemisphere; Brain - Cortex; Breast - Mammary Tissue; Colon - Sigmoid; Colon - Transverse; Esophagus - Mucosa; Esophagus - Muscularis; Lung; Ovary; Pancreas; Prostate; Spleen; Thyroid; Uterus; Vagina; Whole Blood
ALAS1	19	Many	Adipose - Subcutaneous; Adipose - Visceral; Adrenal Gland; Artery - Coronary; Artery - Tibial; Brain - Cortex; Colon - Sigmoid; Colon - Transverse; Esophagus - Gastroesophageal Junction; Esophagus - Mucosa; Esophagus - Muscularis; Heart - Left Ventricle; Muscle - Skeletal; Nerve - Tibial; Ovary; Testis; Thyroid; Uterus; Whole Blood
ACAA2	19	Many	Adipose - Subcutaneous; Adipose - Visceral; Artery - Aorta; Artery - Tibial; Brain - Cortex; Breast - Mammary Tissue; Cells - Cultured fibroblasts; Colon - Sigmoid; Colon - Transverse; Esophagus - Gastroesophageal Junction; Esophagus - Mucosa; Esophagus - Muscularis; Heart - Left Ventricle; Lung; Nerve - Tibial; Skin - Not Sun Exposed; Skin - Sun Exposed; Thyroid; Uterus
PRDM5	19	Many	Adipose - Subcutaneous; Adipose - Visceral; Artery - Aorta; Artery - Tibial; Breast - Mammary Tissue; Colon - Transverse; Esophagus - Gastroesophageal Junction; Esophagus - Mucosa; Esophagus - Muscularis; Heart - Atrial Appendage; Lung; Minor Salivary Gland; Nerve - Tibial; Prostate; Skin - Not Sun Exposed; Skin - Sun Exposed; Testis; Uterus; Whole Blood
ANKRD10	19	Many	Adipose - Subcutaneous; Adipose - Visceral; Artery - Aorta; Artery - Tibial; Brain - Nucleus accumbens; Colon - Sigmoid; Colon - Transverse; Esophagus - Gastroesophageal Junction; Esophagus - Mucosa; Esophagus - Muscularis; Heart - Atrial Appendage; Heart - Left Ventricle; Lung; Muscle - Skeletal; Nerve - Tibial; Skin - Sun Exposed; Stomach; Testis; Thyroid
GDPD3	19	Many	Adipose - Subcutaneous; Adipose - Visceral; Artery - Aorta; Artery - Tibial; Brain - Cortex; Brain - Nucleus accumbens; Cells - Cultured fibroblasts; Cells - EBV-transformed lymphocytes; Colon - Sigmoid; Colon - Transverse; Esophagus - Gastroesophageal Junction; Esophagus - Muscularis; Lung; Minor Salivary Gland; Muscle - Skeletal; Nerve - Tibial; Prostate; Thyroid; Whole Blood
CXCL8	19	Many	Adipose - Subcutaneous; Adipose - Visceral; Adrenal Gland; Artery - Aorta; Artery - Tibial; Brain - Cerebellum; Brain - Nucleus accumbens; Breast - Mammary Tissue; Esophagus - Gastroesophageal Junction; Heart - Atrial Appendage; Heart - Left Ventricle; Muscle - Skeletal; Pancreas; Prostate; Skin - Not Sun Exposed; Spleen; Testis; Thyroid; Whole Blood
LTB4R	19	Many	Adipose - Subcutaneous; Artery - Aorta; Artery - Tibial; Brain - Caudate; Brain - Cortex; Brain - Nucleus accumbens; Esophagus - Gastroesophageal Junction; Esophagus - Mucosa; Esophagus - Muscularis; Heart - Atrial Appendage; Heart - Left Ventricle; Lung; Minor Salivary Gland; Muscle - Skeletal; Nerve - Tibial; Pancreas; Testis; Thyroid; Whole Blood
ARHGDIB	19	Many	Artery - Aorta; Artery - Tibial; Brain - Caudate; Brain - Cerebellar Hemisphere; Brain - Nucleus accumbens; Breast - Mammary Tissue; Esophagus - Gastroesophageal Junction; Esophagus - Mucosa; Esophagus - Muscularis; Heart - Left Ventricle; Minor Salivary Gland; Muscle - Skeletal; Nerve - Tibial; Prostate; Skin - Not Sun Exposed; Skin - Sun Exposed; Testis; Thyroid; Whole Blood
XPNPEP3	19	Many	Artery - Aorta; Artery - Tibial; Brain - Cortex; Cells - Cultured fibroblasts; Colon - Sigmoid; Colon - Transverse; Esophagus - Gastroesophageal Junction; Esophagus - Mucosa; Esophagus - Muscularis; Minor Salivary Gland; Muscle - Skeletal; Nerve - Tibial; Pancreas; Pituitary; Skin - Not Sun Exposed; Thyroid; Uterus; Vagina; Whole Blood
NKIRAS1	19	Many	Adipose - Subcutaneous; Artery - Tibial; Brain - Caudate; Brain - Cerebellar Hemisphere; Brain - Cortex; Brain - Nucleus accumbens; Breast - Mammary Tissue; Colon - Transverse; Esophagus - Gastroesophageal Junction; Esophagus - Mucosa; Esophagus - Muscularis; Heart - Atrial Appendage; Heart - Left Ventricle; Muscle - Skeletal; Nerve - Tibial; Ovary; Prostate; Skin - Not Sun Exposed; Skin - Sun Ex…
NDUFS1	19	Many	Adipose - Subcutaneous; Adipose - Visceral; Artery - Aorta; Artery - Tibial; Brain - Caudate; Brain - Cerebellar Hemisphere; Brain - Cortex; Brain - Nucleus accumbens; Breast - Mammary Tissue; Colon - Sigmoid; Colon - Transverse; Esophagus - Gastroesophageal Junction; Esophagus - Mucosa; Esophagus - Muscularis; Heart - Left Ventricle; Lung; Nerve - Tibial; Thyroid; Whole Blood
NIBAN1	19	Many	Adipose - Subcutaneous; Artery - Aorta; Artery - Tibial; Brain - Caudate; Cells - Cultured fibroblasts; Colon - Sigmoid; Colon - Transverse; Esophagus - Gastroesophageal Junction; Esophagus - Mucosa; Esophagus - Muscularis; Heart - Atrial Appendage; Heart - Left Ventricle; Lung; Minor Salivary Gland; Muscle - Skeletal; Nerve - Tibial; Skin - Sun Exposed; Testis; Whole Blood
CTRL	19	Many	Adipose - Subcutaneous; Adrenal Gland; Artery - Aorta; Artery - Tibial; Brain - Cortex; Brain - Nucleus accumbens; Breast - Mammary Tissue; Colon - Sigmoid; Esophagus - Gastroesophageal Junction; Esophagus - Mucosa; Esophagus - Muscularis; Heart - Atrial Appendage; Lung; Minor Salivary Gland; Muscle - Skeletal; Nerve - Tibial; Skin - Sun Exposed; Uterus; Whole Blood
NEO1	19	Many	Adipose - Subcutaneous; Adrenal Gland; Artery - Aorta; Artery - Tibial; Brain - Caudate; Brain - Cortex; Breast - Mammary Tissue; Cells - Cultured fibroblasts; Colon - Sigmoid; Colon - Transverse; Esophagus - Gastroesophageal Junction; Esophagus - Mucosa; Esophagus - Muscularis; Nerve - Tibial; Ovary; Skin - Not Sun Exposed; Skin - Sun Exposed; Thyroid; Uterus
HSF4	19	Many	Adipose - Subcutaneous; Adipose - Visceral; Artery - Aorta; Artery - Tibial; Brain - Caudate; Brain - Cortex; Brain - Nucleus accumbens; Cells - Cultured fibroblasts; Colon - Sigmoid; Colon - Transverse; Esophagus - Gastroesophageal Junction; Esophagus - Mucosa; Esophagus - Muscularis; Lung; Muscle - Skeletal; Pancreas; Stomach; Thyroid; Whole Blood
MT-ND5	19	Many	Adipose - Subcutaneous; Adipose - Visceral; Artery - Aorta; Brain - Cerebellar Hemisphere; Brain - Cerebellum; Brain - Cortex; Brain - Nucleus accumbens; Breast - Mammary Tissue; Colon - Sigmoid; Colon - Transverse; Esophagus - Gastroesophageal Junction; Esophagus - Mucosa; Esophagus - Muscularis; Heart - Left Ventricle; Lung; Nerve - Tibial; Skin - Not Sun Exposed; Skin - Sun Exposed; Thyroid
RRM1	19	Many	Adipose - Subcutaneous; Adipose - Visceral; Artery - Aorta; Artery - Tibial; Brain - Cerebellar Hemisphere; Breast - Mammary Tissue; Colon - Sigmoid; Colon - Transverse; Esophagus - Gastroesophageal Junction; Esophagus - Mucosa; Esophagus - Muscularis; Heart - Atrial Appendage; Lung; Muscle - Skeletal; Nerve - Tibial; Testis; Thyroid; Vagina; Whole Blood
NSUN6	19	Many	Adipose - Subcutaneous; Adipose - Visceral; Artery - Aorta; Artery - Tibial; Cells - Cultured fibroblasts; Colon - Sigmoid; Esophagus - Gastroesophageal Junction; Esophagus - Mucosa; Esophagus - Muscularis; Heart - Atrial Appendage; Lung; Muscle - Skeletal; Nerve - Tibial; Ovary; Skin - Not Sun Exposed; Testis; Thyroid; Uterus; Whole Blood
SLC25A27	19	Many	Adipose - Visceral; Artery - Aorta; Artery - Coronary; Artery - Tibial; Brain - Cortex; Colon - Sigmoid; Colon - Transverse; Esophagus - Mucosa; Esophagus - Muscularis; Heart - Atrial Appendage; Lung; Muscle - Skeletal; Nerve - Tibial; Ovary; Skin - Not Sun Exposed; Testis; Thyroid; Uterus; Vagina
IER5L	19	Many	Adipose - Subcutaneous; Adipose - Visceral; Artery - Aorta; Brain - Nucleus accumbens; Breast - Mammary Tissue; Cells - Cultured fibroblasts; Colon - Sigmoid; Colon - Transverse; Esophagus - Mucosa; Heart - Atrial Appendage; Heart - Left Ventricle; Lung; Muscle - Skeletal; Nerve - Tibial; Pituitary; Prostate; Skin - Not Sun Exposed; Thyroid; Whole Blood
MAPK8IP3	19	Many	Adipose - Subcutaneous; Adipose - Visceral; Adrenal Gland; Artery - Aorta; Artery - Coronary; Artery - Tibial; Breast - Mammary Tissue; Cells - Cultured fibroblasts; Colon - Sigmoid; Esophagus - Gastroesophageal Junction; Esophagus - Mucosa; Esophagus - Muscularis; Heart - Atrial Appendage; Lung; Muscle - Skeletal; Nerve - Tibial; Pancreas; Thyroid; Uterus
CHMP2B	19	Many	Adipose - Visceral; Artery - Tibial; Brain - Caudate; Brain - Cerebellar Hemisphere; Brain - Cortex; Brain - Nucleus accumbens; Breast - Mammary Tissue; Colon - Sigmoid; Colon - Transverse; Esophagus - Gastroesophageal Junction; Esophagus - Mucosa; Esophagus - Muscularis; Muscle - Skeletal; Nerve - Tibial; Prostate; Skin - Not Sun Exposed; Skin - Sun Exposed; Uterus; Whole Blood
EMC3	19	Many	Adipose - Subcutaneous; Adipose - Visceral; Artery - Tibial; Brain - Caudate; Brain - Cerebellar Hemisphere; Brain - Cerebellum; Brain - Cortex; Colon - Transverse; Esophagus - Gastroesophageal Junction; Esophagus - Mucosa; Esophagus - Muscularis; Heart - Atrial Appendage; Lung; Minor Salivary Gland; Muscle - Skeletal; Nerve - Tibial; Uterus; Vagina; Whole Blood
MTCH2	19	Many	Adipose - Subcutaneous; Adipose - Visceral; Artery - Aorta; Artery - Tibial; Brain - Caudate; Brain - Cortex; Brain - Nucleus accumbens; Breast - Mammary Tissue; Colon - Sigmoid; Colon - Transverse; Esophagus - Gastroesophageal Junction; Esophagus - Mucosa; Esophagus - Muscularis; Heart - Left Ventricle; Lung; Muscle - Skeletal; Nerve - Tibial; Thyroid; Whole Blood
EPOR	19	Many	Adipose - Visceral; Artery - Aorta; Artery - Coronary; Artery - Tibial; Brain - Caudate; Brain - Cortex; Breast - Mammary Tissue; Colon - Transverse; Esophagus - Gastroesophageal Junction; Esophagus - Mucosa; Esophagus - Muscularis; Heart - Atrial Appendage; Heart - Left Ventricle; Lung; Ovary; Prostate; Testis; Thyroid; Whole Blood
CHRD	19	Many	Adipose - Subcutaneous; Adipose - Visceral; Artery - Aorta; Brain - Caudate; Brain - Nucleus accumbens; Colon - Sigmoid; Colon - Transverse; Esophagus - Gastroesophageal Junction; Esophagus - Mucosa; Esophagus - Muscularis; Heart - Atrial Appendage; Lung; Minor Salivary Gland; Nerve - Tibial; Ovary; Pituitary; Prostate; Skin - Sun Exposed; Uterus
ATXN1L	19	Many	Adipose - Subcutaneous; Adipose - Visceral; Artery - Aorta; Artery - Coronary; Artery - Tibial; Breast - Mammary Tissue; Cells - Cultured fibroblasts; Colon - Sigmoid; Colon - Transverse; Esophagus - Gastroesophageal Junction; Esophagus - Mucosa; Esophagus - Muscularis; Muscle - Skeletal; Ovary; Skin - Not Sun Exposed; Testis; Thyroid; Uterus; Whole Blood
LLPH	19	Many	Adipose - Subcutaneous; Adipose - Visceral; Artery - Aorta; Artery - Tibial; Breast - Mammary Tissue; Cells - Cultured fibroblasts; Colon - Sigmoid; Colon - Transverse; Esophagus - Gastroesophageal Junction; Esophagus - Mucosa; Esophagus - Muscularis; Lung; Muscle - Skeletal; Skin - Not Sun Exposed; Stomach; Thyroid; Uterus; Vagina; Whole Blood
GGT7	19	Many	Adipose - Subcutaneous; Adipose - Visceral; Artery - Aorta; Artery - Tibial; Brain - Cortex; Colon - Sigmoid; Colon - Transverse; Esophagus - Gastroesophageal Junction; Esophagus - Mucosa; Esophagus - Muscularis; Heart - Atrial Appendage; Lung; Muscle - Skeletal; Nerve - Tibial; Ovary; Thyroid; Uterus; Vagina; Whole Blood
MRPS22	19	Many	Adipose - Subcutaneous; Adipose - Visceral; Artery - Aorta; Artery - Tibial; Brain - Caudate; Brain - Cortex; Colon - Sigmoid; Colon - Transverse; Esophagus - Gastroesophageal Junction; Esophagus - Mucosa; Esophagus - Muscularis; Heart - Atrial Appendage; Heart - Left Ventricle; Lung; Muscle - Skeletal; Skin - Not Sun Exposed; Skin - Sun Exposed; Thyroid; Whole Blood
CS	19	Many	Adipose - Subcutaneous; Adipose - Visceral; Artery - Aorta; Artery - Coronary; Artery - Tibial; Brain - Caudate; Brain - Nucleus accumbens; Breast - Mammary Tissue; Colon - Sigmoid; Colon - Transverse; Esophagus - Mucosa; Esophagus - Muscularis; Heart - Atrial Appendage; Heart - Left Ventricle; Lung; Nerve - Tibial; Skin - Not Sun Exposed; Skin - Sun Exposed; Whole Blood
ASPRV1	19	Many	Adipose - Subcutaneous; Artery - Tibial; Brain - Cerebellar Hemisphere; Brain - Cortex; Brain - Nucleus accumbens; Cells - Cultured fibroblasts; Colon - Sigmoid; Colon - Transverse; Esophagus - Mucosa; Esophagus - Muscularis; Lung; Minor Salivary Gland; Muscle - Skeletal; Ovary; Prostate; Skin - Not Sun Exposed; Skin - Sun Exposed; Uterus; Whole Blood
MRPS11	19	Many	Adipose - Subcutaneous; Adipose - Visceral; Artery - Tibial; Brain - Caudate; Brain - Cortex; Breast - Mammary Tissue; Colon - Transverse; Esophagus - Mucosa; Esophagus - Muscularis; Heart - Left Ventricle; Lung; Muscle - Skeletal; Nerve - Tibial; Prostate; Skin - Not Sun Exposed; Thyroid; Uterus; Vagina; Whole Blood
MRPL45	19	Many	Adipose - Subcutaneous; Adipose - Visceral; Adrenal Gland; Artery - Tibial; Brain - Caudate; Brain - Cortex; Breast - Mammary Tissue; Colon - Sigmoid; Colon - Transverse; Esophagus - Gastroesophageal Junction; Esophagus - Mucosa; Esophagus - Muscularis; Heart - Left Ventricle; Lung; Minor Salivary Gland; Muscle - Skeletal; Nerve - Tibial; Skin - Sun Exposed; Whole Blood
MRPL36	19	Many	Adipose - Subcutaneous; Adipose - Visceral; Artery - Aorta; Artery - Tibial; Brain - Caudate; Cells - Cultured fibroblasts; Esophagus - Gastroesophageal Junction; Esophagus - Mucosa; Esophagus - Muscularis; Lung; Minor Salivary Gland; Muscle - Skeletal; Nerve - Tibial; Prostate; Skin - Not Sun Exposed; Skin - Sun Exposed; Thyroid; Uterus; Whole Blood
SLC12A4	19	Many	Adipose - Visceral; Artery - Aorta; Artery - Tibial; Brain - Caudate; Brain - Cortex; Breast - Mammary Tissue; Cells - Cultured fibroblasts; Colon - Sigmoid; Colon - Transverse; Esophagus - Mucosa; Heart - Atrial Appendage; Lung; Muscle - Skeletal; Nerve - Tibial; Prostate; Skin - Not Sun Exposed; Skin - Sun Exposed; Thyroid; Whole Blood
IRAG1	19	Many	Adipose - Subcutaneous; Brain - Caudate; Brain - Cerebellar Hemisphere; Brain - Cerebellum; Brain - Cortex; Breast - Mammary Tissue; Colon - Transverse; Esophagus - Gastroesophageal Junction; Esophagus - Muscularis; Lung; Minor Salivary Gland; Muscle - Skeletal; Nerve - Tibial; Prostate; Skin - Not Sun Exposed; Skin - Sun Exposed; Testis; Uterus; Whole Blood
DCAF11	19	Many	Adipose - Subcutaneous; Adipose - Visceral; Adrenal Gland; Artery - Aorta; Artery - Tibial; Brain - Cortex; Breast - Mammary Tissue; Colon - Sigmoid; Colon - Transverse; Esophagus - Gastroesophageal Junction; Esophagus - Muscularis; Heart - Left Ventricle; Lung; Minor Salivary Gland; Nerve - Tibial; Prostate; Skin - Not Sun Exposed; Skin - Sun Exposed; Whole Blood
TOMM70	19	Many	Adipose - Subcutaneous; Adipose - Visceral; Artery - Aorta; Artery - Tibial; Brain - Caudate; Brain - Cerebellar Hemisphere; Brain - Cortex; Brain - Nucleus accumbens; Colon - Sigmoid; Esophagus - Gastroesophageal Junction; Esophagus - Mucosa; Esophagus - Muscularis; Heart - Atrial Appendage; Heart - Left Ventricle; Lung; Muscle - Skeletal; Nerve - Tibial; Testis; Thyroid
NECTIN1	19	Many	Adipose - Visceral; Artery - Aorta; Artery - Coronary; Artery - Tibial; Brain - Cerebellum; Brain - Cortex; Colon - Sigmoid; Colon - Transverse; Heart - Atrial Appendage; Lung; Minor Salivary Gland; Nerve - Tibial; Ovary; Prostate; Skin - Not Sun Exposed; Skin - Sun Exposed; Thyroid; Uterus; Whole Blood
TSPYL1	19	Many	Adipose - Subcutaneous; Adipose - Visceral; Artery - Tibial; Brain - Cortex; Cells - Cultured fibroblasts; Colon - Sigmoid; Colon - Transverse; Esophagus - Gastroesophageal Junction; Esophagus - Mucosa; Esophagus - Muscularis; Heart - Atrial Appendage; Heart - Left Ventricle; Lung; Muscle - Skeletal; Nerve - Tibial; Skin - Not Sun Exposed; Stomach; Testis; Uterus
TMEM91	19	Many	Adipose - Subcutaneous; Adipose - Visceral; Artery - Aorta; Artery - Coronary; Artery - Tibial; Brain - Cerebellar Hemisphere; Brain - Cerebellum; Brain - Cortex; Colon - Sigmoid; Colon - Transverse; Esophagus - Gastroesophageal Junction; Esophagus - Mucosa; Esophagus - Muscularis; Heart - Atrial Appendage; Heart - Left Ventricle; Minor Salivary Gland; Muscle - Skeletal; Thyroid; Whole Blood
TLNRD1	19	Many	Adipose - Subcutaneous; Adipose - Visceral; Adrenal Gland; Artery - Aorta; Artery - Tibial; Brain - Cerebellar Hemisphere; Brain - Cerebellum; Colon - Sigmoid; Colon - Transverse; Esophagus - Gastroesophageal Junction; Esophagus - Muscularis; Heart - Left Ventricle; Muscle - Skeletal; Nerve - Tibial; Skin - Not Sun Exposed; Thyroid; Uterus; Vagina; Whole Blood
DPH7	19	Many	Adipose - Subcutaneous; Adipose - Visceral; Artery - Aorta; Artery - Tibial; Brain - Nucleus accumbens; Colon - Sigmoid; Colon - Transverse; Esophagus - Gastroesophageal Junction; Esophagus - Mucosa; Esophagus - Muscularis; Heart - Atrial Appendage; Heart - Left Ventricle; Lung; Muscle - Skeletal; Nerve - Tibial; Skin - Not Sun Exposed; Testis; Thyroid; Whole Blood
TNS2	19	Many	Adipose - Subcutaneous; Artery - Aorta; Artery - Tibial; Brain - Caudate; Brain - Cerebellar Hemisphere; Brain - Cerebellum; Brain - Cortex; Brain - Nucleus accumbens; Colon - Sigmoid; Colon - Transverse; Esophagus - Gastroesophageal Junction; Esophagus - Mucosa; Esophagus - Muscularis; Heart - Left Ventricle; Lung; Muscle - Skeletal; Pituitary; Prostate; Uterus
SORT1	19	Many	Adipose - Subcutaneous; Adipose - Visceral; Adrenal Gland; Artery - Aorta; Artery - Tibial; Breast - Mammary Tissue; Colon - Sigmoid; Esophagus - Gastroesophageal Junction; Esophagus - Mucosa; Esophagus - Muscularis; Minor Salivary Gland; Muscle - Skeletal; Nerve - Tibial; Skin - Not Sun Exposed; Skin - Sun Exposed; Testis; Thyroid; Uterus; Whole Blood
TNFRSF6B	19	Many	Adipose - Subcutaneous; Adipose - Visceral; Adrenal Gland; Artery - Tibial; Brain - Caudate; Brain - Cerebellar Hemisphere; Brain - Cerebellum; Brain - Cortex; Brain - Nucleus accumbens; Colon - Transverse; Esophagus - Muscularis; Heart - Left Ventricle; Lung; Muscle - Skeletal; Ovary; Skin - Not Sun Exposed; Testis; Uterus; Whole Blood
FEN1	19	Many	Adipose - Visceral; Adrenal Gland; Artery - Aorta; Brain - Cortex; Breast - Mammary Tissue; Colon - Sigmoid; Colon - Transverse; Esophagus - Gastroesophageal Junction; Esophagus - Mucosa; Esophagus - Muscularis; Lung; Muscle - Skeletal; Ovary; Pancreas; Prostate; Skin - Not Sun Exposed; Testis; Thyroid; Vagina
NPEPL1	19	Many	Artery - Aorta; Artery - Tibial; Brain - Cerebellar Hemisphere; Brain - Cortex; Brain - Nucleus accumbens; Colon - Sigmoid; Colon - Transverse; Esophagus - Gastroesophageal Junction; Esophagus - Mucosa; Esophagus - Muscularis; Heart - Atrial Appendage; Heart - Left Ventricle; Lung; Minor Salivary Gland; Nerve - Tibial; Skin - Sun Exposed; Testis; Thyroid; Whole Blood
UQCRFS1	19	Many	Adipose - Subcutaneous; Adipose - Visceral; Artery - Aorta; Artery - Tibial; Brain - Caudate; Brain - Cortex; Breast - Mammary Tissue; Colon - Sigmoid; Colon - Transverse; Esophagus - Gastroesophageal Junction; Esophagus - Mucosa; Esophagus - Muscularis; Heart - Atrial Appendage; Heart - Left Ventricle; Lung; Nerve - Tibial; Thyroid; Uterus; Vagina
TP53RK	19	Many	Adipose - Visceral; Adrenal Gland; Artery - Aorta; Artery - Tibial; Cells - Cultured fibroblasts; Colon - Sigmoid; Colon - Transverse; Esophagus - Mucosa; Esophagus - Muscularis; Lung; Muscle - Skeletal; Nerve - Tibial; Pancreas; Small Intestine - Terminal Ileum; Stomach; Thyroid; Uterus; Vagina; Whole Blood
SRRM1	19	Many	Adipose - Subcutaneous; Adipose - Visceral; Artery - Aorta; Artery - Tibial; Brain - Caudate; Breast - Mammary Tissue; Colon - Transverse; Esophagus - Muscularis; Heart - Atrial Appendage; Lung; Minor Salivary Gland; Muscle - Skeletal; Nerve - Tibial; Skin - Not Sun Exposed; Skin - Sun Exposed; Thyroid; Uterus; Vagina; Whole Blood
UCN	19	Many	Adipose - Subcutaneous; Adipose - Visceral; Adrenal Gland; Artery - Aorta; Artery - Tibial; Brain - Cerebellar Hemisphere; Brain - Cortex; Brain - Nucleus accumbens; Colon - Sigmoid; Colon - Transverse; Esophagus - Gastroesophageal Junction; Esophagus - Mucosa; Esophagus - Muscularis; Heart - Atrial Appendage; Muscle - Skeletal; Nerve - Tibial; Ovary; Skin - Not Sun Exposed; Thyroid
ZNF574	19	Many	Adipose - Visceral; Artery - Aorta; Artery - Tibial; Brain - Cerebellar Hemisphere; Brain - Cerebellum; Cells - Cultured fibroblasts; Colon - Sigmoid; Colon - Transverse; Esophagus - Gastroesophageal Junction; Esophagus - Mucosa; Esophagus - Muscularis; Liver; Lung; Minor Salivary Gland; Ovary; Pancreas; Stomach; Thyroid; Whole Blood
WDR41	19	Many	Adipose - Subcutaneous; Adipose - Visceral; Artery - Tibial; Brain - Caudate; Brain - Cerebellar Hemisphere; Brain - Cortex; Brain - Nucleus accumbens; Colon - Transverse; Esophagus - Gastroesophageal Junction; Esophagus - Mucosa; Esophagus - Muscularis; Heart - Left Ventricle; Muscle - Skeletal; Ovary; Pituitary; Skin - Not Sun Exposed; Skin - Sun Exposed; Testis; Whole Blood
BRCC3	19	Many	Artery - Aorta; Artery - Tibial; Brain - Caudate; Brain - Cerebellar Hemisphere; Brain - Cortex; Brain - Nucleus accumbens; Breast - Mammary Tissue; Colon - Sigmoid; Colon - Transverse; Esophagus - Gastroesophageal Junction; Esophagus - Mucosa; Esophagus - Muscularis; Heart - Left Ventricle; Lung; Minor Salivary Gland; Nerve - Tibial; Prostate; Thyroid; Whole Blood
MXD1	19	Many	Adipose - Subcutaneous; Adrenal Gland; Artery - Aorta; Artery - Tibial; Breast - Mammary Tissue; Cells - Cultured fibroblasts; Colon - Transverse; Esophagus - Mucosa; Esophagus - Muscularis; Heart - Atrial Appendage; Heart - Left Ventricle; Lung; Pancreas; Prostate; Skin - Not Sun Exposed; Stomach; Thyroid; Uterus; Whole Blood
ZC3HC1	19	Many	Adipose - Subcutaneous; Adipose - Visceral; Adrenal Gland; Artery - Aorta; Artery - Tibial; Brain - Cerebellar Hemisphere; Brain - Cortex; Brain - Nucleus accumbens; Breast - Mammary Tissue; Esophagus - Gastroesophageal Junction; Esophagus - Muscularis; Heart - Atrial Appendage; Heart - Left Ventricle; Lung; Minor Salivary Gland; Muscle - Skeletal; Prostate; Thyroid; Whole Blood
SRSF1	19	Many	Adrenal Gland; Artery - Aorta; Artery - Tibial; Breast - Mammary Tissue; Colon - Sigmoid; Colon - Transverse; Esophagus - Gastroesophageal Junction; Esophagus - Muscularis; Lung; Muscle - Skeletal; Nerve - Tibial; Ovary; Prostate; Skin - Not Sun Exposed; Testis; Thyroid; Uterus; Vagina; Whole Blood
HCCS	19	Many	Adipose - Subcutaneous; Adipose - Visceral; Artery - Coronary; Artery - Tibial; Brain - Caudate; Brain - Cortex; Brain - Nucleus accumbens; Colon - Transverse; Esophagus - Gastroesophageal Junction; Esophagus - Mucosa; Esophagus - Muscularis; Heart - Left Ventricle; Lung; Minor Salivary Gland; Muscle - Skeletal; Nerve - Tibial; Testis; Uterus; Whole Blood
TTC14	19	Many	Adipose - Visceral; Artery - Aorta; Artery - Coronary; Artery - Tibial; Brain - Cerebellar Hemisphere; Brain - Cerebellum; Colon - Sigmoid; Colon - Transverse; Esophagus - Mucosa; Esophagus - Muscularis; Lung; Muscle - Skeletal; Nerve - Tibial; Ovary; Skin - Not Sun Exposed; Skin - Sun Exposed; Testis; Thyroid; Vagina
C6orf120	19	Many	Adipose - Subcutaneous; Adipose - Visceral; Artery - Aorta; Artery - Tibial; Brain - Caudate; Brain - Cerebellar Hemisphere; Brain - Cortex; Brain - Nucleus accumbens; Breast - Mammary Tissue; Colon - Sigmoid; Colon - Transverse; Esophagus - Mucosa; Esophagus - Muscularis; Lung; Minor Salivary Gland; Muscle - Skeletal; Skin - Not Sun Exposed; Uterus; Whole Blood
UBAP1L	19	Many	Adipose - Subcutaneous; Adipose - Visceral; Artery - Aorta; Artery - Tibial; Brain - Cerebellar Hemisphere; Brain - Cortex; Brain - Nucleus accumbens; Colon - Sigmoid; Colon - Transverse; Esophagus - Gastroesophageal Junction; Esophagus - Mucosa; Esophagus - Muscularis; Lung; Minor Salivary Gland; Muscle - Skeletal; Nerve - Tibial; Skin - Sun Exposed; Thyroid; Uterus
GSPT1	19	Many	Adipose - Subcutaneous; Adipose - Visceral; Artery - Aorta; Artery - Tibial; Colon - Sigmoid; Colon - Transverse; Esophagus - Gastroesophageal Junction; Esophagus - Mucosa; Esophagus - Muscularis; Heart - Atrial Appendage; Lung; Minor Salivary Gland; Muscle - Skeletal; Nerve - Tibial; Skin - Not Sun Exposed; Skin - Sun Exposed; Testis; Thyroid; Whole Blood
TMEM186	19	Many	Adipose - Subcutaneous; Artery - Aorta; Artery - Tibial; Brain - Caudate; Breast - Mammary Tissue; Colon - Sigmoid; Colon - Transverse; Esophagus - Gastroesophageal Junction; Esophagus - Mucosa; Esophagus - Muscularis; Heart - Left Ventricle; Lung; Minor Salivary Gland; Muscle - Skeletal; Prostate; Thyroid; Uterus; Vagina; Whole Blood
MICALL2	19	Many	Adipose - Subcutaneous; Artery - Aorta; Artery - Tibial; Brain - Caudate; Brain - Cortex; Brain - Nucleus accumbens; Colon - Sigmoid; Esophagus - Gastroesophageal Junction; Esophagus - Mucosa; Esophagus - Muscularis; Heart - Atrial Appendage; Heart - Left Ventricle; Lung; Nerve - Tibial; Skin - Not Sun Exposed; Skin - Sun Exposed; Thyroid; Uterus; Whole Blood
PLEKHH2	19	Many	Adipose - Subcutaneous; Adipose - Visceral; Adrenal Gland; Artery - Aorta; Artery - Tibial; Breast - Mammary Tissue; Colon - Sigmoid; Colon - Transverse; Esophagus - Mucosa; Esophagus - Muscularis; Heart - Atrial Appendage; Heart - Left Ventricle; Lung; Minor Salivary Gland; Muscle - Skeletal; Prostate; Skin - Not Sun Exposed; Skin - Sun Exposed; Thyroid
MYO15B	19	Many	Adipose - Visceral; Artery - Tibial; Brain - Cortex; Breast - Mammary Tissue; Colon - Sigmoid; Colon - Transverse; Esophagus - Gastroesophageal Junction; Esophagus - Mucosa; Esophagus - Muscularis; Lung; Minor Salivary Gland; Muscle - Skeletal; Nerve - Tibial; Ovary; Skin - Not Sun Exposed; Skin - Sun Exposed; Thyroid; Uterus; Vagina
MFSD9	19	Many	Adipose - Subcutaneous; Adipose - Visceral; Artery - Aorta; Artery - Coronary; Artery - Tibial; Brain - Cerebellar Hemisphere; Brain - Cortex; Brain - Nucleus accumbens; Breast - Mammary Tissue; Cells - Cultured fibroblasts; Colon - Sigmoid; Colon - Transverse; Esophagus - Muscularis; Lung; Minor Salivary Gland; Nerve - Tibial; Prostate; Skin - Not Sun Exposed; Whole Blood
DHTKD1	19	Many	Adipose - Subcutaneous; Adipose - Visceral; Adrenal Gland; Artery - Aorta; Artery - Tibial; Brain - Cortex; Breast - Mammary Tissue; Colon - Sigmoid; Colon - Transverse; Esophagus - Mucosa; Esophagus - Muscularis; Heart - Left Ventricle; Lung; Minor Salivary Gland; Muscle - Skeletal; Prostate; Skin - Sun Exposed; Thyroid; Whole Blood
YJU2B	19	Many	Adipose - Subcutaneous; Adipose - Visceral; Adrenal Gland; Artery - Aorta; Artery - Tibial; Brain - Caudate; Brain - Cerebellar Hemisphere; Brain - Cortex; Brain - Nucleus accumbens; Colon - Sigmoid; Esophagus - Gastroesophageal Junction; Esophagus - Mucosa; Esophagus - Muscularis; Heart - Atrial Appendage; Heart - Left Ventricle; Lung; Nerve - Tibial; Uterus; Whole Blood
ZNF689	19	Many	Adipose - Visceral; Artery - Aorta; Artery - Tibial; Brain - Caudate; Brain - Cortex; Brain - Nucleus accumbens; Cells - Cultured fibroblasts; Colon - Sigmoid; Colon - Transverse; Esophagus - Gastroesophageal Junction; Esophagus - Muscularis; Nerve - Tibial; Ovary; Pancreas; Skin - Not Sun Exposed; Stomach; Thyroid; Uterus; Whole Blood
TMEM242	19	Many	Adipose - Subcutaneous; Adipose - Visceral; Artery - Aorta; Artery - Tibial; Brain - Caudate; Brain - Cerebellar Hemisphere; Brain - Cerebellum; Brain - Cortex; Colon - Sigmoid; Colon - Transverse; Esophagus - Muscularis; Heart - Left Ventricle; Nerve - Tibial; Ovary; Pancreas; Prostate; Skin - Not Sun Exposed; Skin - Sun Exposed; Whole Blood
GATAD1	19	Many	Adipose - Visceral; Artery - Aorta; Artery - Tibial; Breast - Mammary Tissue; Colon - Sigmoid; Colon - Transverse; Esophagus - Gastroesophageal Junction; Esophagus - Mucosa; Esophagus - Muscularis; Heart - Atrial Appendage; Lung; Muscle - Skeletal; Nerve - Tibial; Pancreas; Skin - Not Sun Exposed; Thyroid; Uterus; Vagina; Whole Blood
TOR2A	19	Many	Adipose - Visceral; Artery - Aorta; Artery - Tibial; Brain - Cerebellar Hemisphere; Brain - Cortex; Brain - Nucleus accumbens; Breast - Mammary Tissue; Colon - Transverse; Esophagus - Gastroesophageal Junction; Esophagus - Mucosa; Esophagus - Muscularis; Heart - Left Ventricle; Lung; Minor Salivary Gland; Muscle - Skeletal; Nerve - Tibial; Skin - Not Sun Exposed; Skin - Sun Exposed; Whole Blood
ZDHHC4	19	Many	Adipose - Subcutaneous; Adipose - Visceral; Artery - Aorta; Artery - Tibial; Brain - Caudate; Brain - Cortex; Breast - Mammary Tissue; Colon - Transverse; Esophagus - Gastroesophageal Junction; Esophagus - Mucosa; Esophagus - Muscularis; Heart - Left Ventricle; Lung; Minor Salivary Gland; Muscle - Skeletal; Skin - Not Sun Exposed; Skin - Sun Exposed; Testis; Uterus
FBXL5	19	Many	Adipose - Subcutaneous; Adipose - Visceral; Artery - Aorta; Artery - Coronary; Artery - Tibial; Brain - Cortex; Cells - Cultured fibroblasts; Colon - Sigmoid; Esophagus - Gastroesophageal Junction; Esophagus - Mucosa; Esophagus - Muscularis; Heart - Atrial Appendage; Heart - Left Ventricle; Muscle - Skeletal; Nerve - Tibial; Ovary; Thyroid; Uterus; Whole Blood
GYS1	19	Many	Adipose - Subcutaneous; Adipose - Visceral; Adrenal Gland; Artery - Aorta; Artery - Tibial; Brain - Cortex; Brain - Nucleus accumbens; Breast - Mammary Tissue; Colon - Transverse; Esophagus - Gastroesophageal Junction; Esophagus - Mucosa; Esophagus - Muscularis; Heart - Left Ventricle; Lung; Nerve - Tibial; Prostate; Skin - Sun Exposed; Stomach; Whole Blood
TM9SF1	19	Many	Adipose - Subcutaneous; Brain - Caudate; Brain - Cortex; Colon - Sigmoid; Colon - Transverse; Esophagus - Mucosa; Esophagus - Muscularis; Lung; Minor Salivary Gland; Muscle - Skeletal; Nerve - Tibial; Ovary; Prostate; Skin - Sun Exposed; Testis; Thyroid; Uterus; Vagina; Whole Blood
TNNI3K	19	Many	Adipose - Subcutaneous; Adipose - Visceral; Artery - Aorta; Artery - Tibial; Breast - Mammary Tissue; Colon - Sigmoid; Colon - Transverse; Esophagus - Gastroesophageal Junction; Esophagus - Muscularis; Heart - Left Ventricle; Lung; Minor Salivary Gland; Muscle - Skeletal; Nerve - Tibial; Prostate; Skin - Not Sun Exposed; Skin - Sun Exposed; Testis; Thyroid
DAG1	19	Many	Adipose - Visceral; Adrenal Gland; Artery - Coronary; Artery - Tibial; Brain - Cortex; Breast - Mammary Tissue; Cells - Cultured fibroblasts; Esophagus - Gastroesophageal Junction; Esophagus - Muscularis; Lung; Nerve - Tibial; Ovary; Pituitary; Skin - Not Sun Exposed; Skin - Sun Exposed; Testis; Thyroid; Uterus; Vagina
TMEM259	19	Many	Adipose - Subcutaneous; Adrenal Gland; Artery - Aorta; Artery - Tibial; Brain - Caudate; Brain - Nucleus accumbens; Breast - Mammary Tissue; Cells - Cultured fibroblasts; Colon - Sigmoid; Esophagus - Gastroesophageal Junction; Esophagus - Mucosa; Esophagus - Muscularis; Heart - Atrial Appendage; Heart - Left Ventricle; Lung; Muscle - Skeletal; Nerve - Tibial; Thyroid; Whole Blood
AGPS	19	Many	Adipose - Subcutaneous; Adrenal Gland; Artery - Aorta; Artery - Tibial; Brain - Cerebellar Hemisphere; Cells - Cultured fibroblasts; Colon - Sigmoid; Colon - Transverse; Esophagus - Mucosa; Esophagus - Muscularis; Heart - Left Ventricle; Lung; Muscle - Skeletal; Prostate; Skin - Sun Exposed; Testis; Thyroid; Uterus; Whole Blood
CDR2	19	Many	Adipose - Subcutaneous; Adipose - Visceral; Adrenal Gland; Artery - Aorta; Artery - Tibial; Brain - Cerebellar Hemisphere; Brain - Cortex; Breast - Mammary Tissue; Colon - Transverse; Esophagus - Mucosa; Heart - Atrial Appendage; Heart - Left Ventricle; Lung; Muscle - Skeletal; Nerve - Tibial; Skin - Sun Exposed; Thyroid; Uterus; Whole Blood
FAM168A	19	Many	Adipose - Subcutaneous; Adipose - Visceral; Artery - Aorta; Artery - Tibial; Brain - Cerebellar Hemisphere; Brain - Cerebellum; Brain - Cortex; Brain - Nucleus accumbens; Breast - Mammary Tissue; Cells - Cultured fibroblasts; Colon - Transverse; Esophagus - Gastroesophageal Junction; Esophagus - Mucosa; Esophagus - Muscularis; Heart - Atrial Appendage; Ovary; Skin - Not Sun Exposed; Uterus; Whole…
TMEM204	19	Many	Adipose - Subcutaneous; Artery - Aorta; Artery - Coronary; Artery - Tibial; Brain - Caudate; Brain - Cerebellar Hemisphere; Brain - Cerebellum; Brain - Cortex; Brain - Nucleus accumbens; Colon - Sigmoid; Colon - Transverse; Esophagus - Mucosa; Esophagus - Muscularis; Heart - Left Ventricle; Lung; Nerve - Tibial; Skin - Not Sun Exposed; Thyroid; Whole Blood
NOLC1	19	Many	Adipose - Visceral; Adrenal Gland; Artery - Aorta; Artery - Tibial; Brain - Caudate; Brain - Cerebellar Hemisphere; Brain - Cortex; Brain - Nucleus accumbens; Breast - Mammary Tissue; Cells - Cultured fibroblasts; Colon - Sigmoid; Colon - Transverse; Esophagus - Mucosa; Esophagus - Muscularis; Ovary; Skin - Not Sun Exposed; Stomach; Vagina; Whole Blood
MFSD6	19	Many	Adipose - Subcutaneous; Adrenal Gland; Artery - Aorta; Artery - Tibial; Brain - Caudate; Brain - Cerebellar Hemisphere; Brain - Cerebellum; Brain - Cortex; Brain - Nucleus accumbens; Colon - Transverse; Esophagus - Gastroesophageal Junction; Esophagus - Mucosa; Esophagus - Muscularis; Heart - Atrial Appendage; Nerve - Tibial; Ovary; Skin - Not Sun Exposed; Uterus; Whole Blood
ECH1	19	Many	Adipose - Subcutaneous; Adipose - Visceral; Artery - Tibial; Brain - Cerebellar Hemisphere; Brain - Cerebellum; Brain - Cortex; Brain - Nucleus accumbens; Breast - Mammary Tissue; Colon - Transverse; Esophagus - Gastroesophageal Junction; Esophagus - Mucosa; Esophagus - Muscularis; Lung; Nerve - Tibial; Ovary; Prostate; Skin - Sun Exposed; Uterus; Whole Blood
TSFM	19	Many	Adipose - Subcutaneous; Adipose - Visceral; Artery - Aorta; Artery - Tibial; Brain - Caudate; Brain - Cortex; Breast - Mammary Tissue; Colon - Sigmoid; Colon - Transverse; Esophagus - Gastroesophageal Junction; Esophagus - Mucosa; Esophagus - Muscularis; Heart - Atrial Appendage; Heart - Left Ventricle; Lung; Minor Salivary Gland; Nerve - Tibial; Thyroid; Whole Blood
VCAN	19	Many	Adipose - Subcutaneous; Adrenal Gland; Artery - Aorta; Artery - Tibial; Brain - Cerebellum; Brain - Cortex; Breast - Mammary Tissue; Colon - Transverse; Esophagus - Gastroesophageal Junction; Esophagus - Mucosa; Esophagus - Muscularis; Heart - Atrial Appendage; Heart - Left Ventricle; Lung; Minor Salivary Gland; Muscle - Skeletal; Prostate; Testis; Whole Blood
USP9X	19	Many	Adipose - Subcutaneous; Adipose - Visceral; Artery - Aorta; Artery - Tibial; Brain - Cerebellar Hemisphere; Brain - Nucleus accumbens; Colon - Sigmoid; Colon - Transverse; Esophagus - Gastroesophageal Junction; Esophagus - Mucosa; Esophagus - Muscularis; Heart - Left Ventricle; Lung; Muscle - Skeletal; Ovary; Skin - Sun Exposed; Testis; Thyroid; Uterus
VANGL1	19	Many	Adipose - Subcutaneous; Adipose - Visceral; Artery - Aorta; Artery - Coronary; Artery - Tibial; Breast - Mammary Tissue; Colon - Sigmoid; Colon - Transverse; Esophagus - Gastroesophageal Junction; Esophagus - Mucosa; Esophagus - Muscularis; Heart - Atrial Appendage; Lung; Ovary; Skin - Not Sun Exposed; Skin - Sun Exposed; Testis; Thyroid; Uterus
AUP1	19	Many	Brain - Caudate; Brain - Cerebellar Hemisphere; Brain - Cerebellum; Brain - Cortex; Brain - Nucleus accumbens; Colon - Sigmoid; Colon - Transverse; Esophagus - Gastroesophageal Junction; Esophagus - Mucosa; Esophagus - Muscularis; Heart - Atrial Appendage; Heart - Left Ventricle; Lung; Minor Salivary Gland; Muscle - Skeletal; Ovary; Skin - Sun Exposed; Thyroid; Whole Blood
ZDHHC3	19	Many	Adipose - Subcutaneous; Adipose - Visceral; Artery - Aorta; Artery - Tibial; Brain - Cortex; Breast - Mammary Tissue; Colon - Transverse; Esophagus - Gastroesophageal Junction; Esophagus - Mucosa; Esophagus - Muscularis; Lung; Muscle - Skeletal; Nerve - Tibial; Ovary; Prostate; Skin - Not Sun Exposed; Skin - Sun Exposed; Uterus; Whole Blood
TUSC2	19	Many	Adipose - Visceral; Adrenal Gland; Artery - Tibial; Brain - Caudate; Brain - Cortex; Breast - Mammary Tissue; Esophagus - Gastroesophageal Junction; Esophagus - Mucosa; Esophagus - Muscularis; Lung; Minor Salivary Gland; Muscle - Skeletal; Nerve - Tibial; Prostate; Skin - Not Sun Exposed; Skin - Sun Exposed; Uterus; Vagina; Whole Blood
OXCT1	19	Many	Adipose - Subcutaneous; Adipose - Visceral; Artery - Aorta; Artery - Tibial; Brain - Caudate; Brain - Cerebellar Hemisphere; Brain - Cerebellum; Brain - Cortex; Brain - Nucleus accumbens; Breast - Mammary Tissue; Esophagus - Gastroesophageal Junction; Esophagus - Mucosa; Esophagus - Muscularis; Heart - Left Ventricle; Lung; Muscle - Skeletal; Nerve - Tibial; Testis; Whole Blood
TST	19	Many	Adipose - Subcutaneous; Adipose - Visceral; Artery - Aorta; Artery - Tibial; Brain - Cortex; Brain - Nucleus accumbens; Breast - Mammary Tissue; Colon - Sigmoid; Colon - Transverse; Esophagus - Gastroesophageal Junction; Esophagus - Muscularis; Lung; Muscle - Skeletal; Nerve - Tibial; Prostate; Skin - Not Sun Exposed; Skin - Sun Exposed; Thyroid; Whole Blood
FAM20B	19	Many	Adipose - Subcutaneous; Artery - Aorta; Artery - Tibial; Brain - Caudate; Brain - Cerebellar Hemisphere; Brain - Cerebellum; Brain - Cortex; Brain - Nucleus accumbens; Colon - Transverse; Esophagus - Gastroesophageal Junction; Esophagus - Mucosa; Esophagus - Muscularis; Heart - Atrial Appendage; Heart - Left Ventricle; Lung; Muscle - Skeletal; Prostate; Skin - Not Sun Exposed; Whole Blood
ANKDD1A	19	Many	Adipose - Subcutaneous; Brain - Caudate; Brain - Cerebellar Hemisphere; Brain - Cerebellum; Brain - Cortex; Breast - Mammary Tissue; Colon - Sigmoid; Colon - Transverse; Esophagus - Gastroesophageal Junction; Esophagus - Mucosa; Esophagus - Muscularis; Heart - Left Ventricle; Lung; Minor Salivary Gland; Muscle - Skeletal; Prostate; Skin - Sun Exposed; Uterus; Whole Blood
HACE1	19	Many	Adipose - Visceral; Brain - Caudate; Brain - Cerebellar Hemisphere; Brain - Cerebellum; Brain - Cortex; Brain - Nucleus accumbens; Colon - Transverse; Esophagus - Gastroesophageal Junction; Esophagus - Mucosa; Esophagus - Muscularis; Lung; Minor Salivary Gland; Muscle - Skeletal; Nerve - Tibial; Ovary; Prostate; Skin - Not Sun Exposed; Thyroid; Uterus
NUDT8	19	Many	Adipose - Subcutaneous; Adipose - Visceral; Artery - Aorta; Artery - Tibial; Brain - Cerebellar Hemisphere; Brain - Cerebellum; Brain - Cortex; Brain - Nucleus accumbens; Breast - Mammary Tissue; Colon - Sigmoid; Colon - Transverse; Esophagus - Gastroesophageal Junction; Esophagus - Mucosa; Lung; Muscle - Skeletal; Skin - Not Sun Exposed; Skin - Sun Exposed; Uterus; Whole Blood
DNAJC30	19	Many	Adipose - Subcutaneous; Adipose - Visceral; Artery - Aorta; Artery - Tibial; Breast - Mammary Tissue; Colon - Sigmoid; Colon - Transverse; Esophagus - Gastroesophageal Junction; Esophagus - Mucosa; Esophagus - Muscularis; Heart - Atrial Appendage; Heart - Left Ventricle; Lung; Minor Salivary Gland; Nerve - Tibial; Prostate; Skin - Not Sun Exposed; Skin - Sun Exposed; Stomach
TOR1B	19	Many	Adipose - Subcutaneous; Adipose - Visceral; Artery - Aorta; Artery - Tibial; Brain - Cortex; Breast - Mammary Tissue; Cells - Cultured fibroblasts; Colon - Sigmoid; Colon - Transverse; Esophagus - Gastroesophageal Junction; Esophagus - Muscularis; Minor Salivary Gland; Muscle - Skeletal; Nerve - Tibial; Skin - Not Sun Exposed; Skin - Sun Exposed; Thyroid; Uterus; Whole Blood
GPATCH3	19	Many	Adipose - Visceral; Artery - Aorta; Artery - Tibial; Breast - Mammary Tissue; Cells - Cultured fibroblasts; Colon - Sigmoid; Colon - Transverse; Esophagus - Gastroesophageal Junction; Esophagus - Mucosa; Esophagus - Muscularis; Lung; Minor Salivary Gland; Muscle - Skeletal; Prostate; Skin - Not Sun Exposed; Skin - Sun Exposed; Thyroid; Uterus; Whole Blood
KPNA2	19	Many	Adipose - Visceral; Artery - Tibial; Brain - Cerebellum; Brain - Cortex; Colon - Sigmoid; Colon - Transverse; Esophagus - Mucosa; Esophagus - Muscularis; Lung; Muscle - Skeletal; Nerve - Tibial; Ovary; Pancreas; Skin - Not Sun Exposed; Stomach; Thyroid; Uterus; Vagina; Whole Blood
TNXB	19	Many	Adipose - Subcutaneous; Adipose - Visceral; Artery - Aorta; Brain - Caudate; Brain - Cortex; Colon - Sigmoid; Colon - Transverse; Esophagus - Gastroesophageal Junction; Esophagus - Mucosa; Esophagus - Muscularis; Heart - Atrial Appendage; Lung; Minor Salivary Gland; Muscle - Skeletal; Nerve - Tibial; Prostate; Skin - Sun Exposed; Thyroid; Uterus
VTA1	19	Many	Artery - Aorta; Artery - Coronary; Artery - Tibial; Brain - Caudate; Brain - Cerebellar Hemisphere; Brain - Cortex; Brain - Nucleus accumbens; Colon - Sigmoid; Colon - Transverse; Esophagus - Gastroesophageal Junction; Esophagus - Mucosa; Esophagus - Muscularis; Heart - Atrial Appendage; Heart - Left Ventricle; Lung; Muscle - Skeletal; Nerve - Tibial; Thyroid; Whole Blood
TRMT61B	19	Many	Adipose - Visceral; Artery - Aorta; Artery - Tibial; Brain - Caudate; Brain - Cerebellar Hemisphere; Brain - Cortex; Brain - Nucleus accumbens; Colon - Sigmoid; Esophagus - Mucosa; Esophagus - Muscularis; Heart - Atrial Appendage; Heart - Left Ventricle; Lung; Muscle - Skeletal; Skin - Not Sun Exposed; Skin - Sun Exposed; Thyroid; Vagina; Whole Blood
CARD19	19	Many	Adipose - Subcutaneous; Adipose - Visceral; Artery - Aorta; Artery - Tibial; Brain - Caudate; Brain - Cortex; Brain - Nucleus accumbens; Colon - Sigmoid; Esophagus - Gastroesophageal Junction; Esophagus - Mucosa; Esophagus - Muscularis; Heart - Atrial Appendage; Heart - Left Ventricle; Lung; Minor Salivary Gland; Muscle - Skeletal; Nerve - Tibial; Thyroid; Whole Blood
PTPRF	19	Many	Adipose - Subcutaneous; Adipose - Visceral; Artery - Tibial; Breast - Mammary Tissue; Colon - Sigmoid; Colon - Transverse; Esophagus - Gastroesophageal Junction; Esophagus - Mucosa; Lung; Minor Salivary Gland; Muscle - Skeletal; Nerve - Tibial; Pancreas; Pituitary; Prostate; Skin - Not Sun Exposed; Skin - Sun Exposed; Testis; Uterus
DBR1	19	Many	Adipose - Visceral; Artery - Aorta; Brain - Cortex; Breast - Mammary Tissue; Colon - Sigmoid; Colon - Transverse; Esophagus - Gastroesophageal Junction; Esophagus - Mucosa; Esophagus - Muscularis; Lung; Minor Salivary Gland; Muscle - Skeletal; Nerve - Tibial; Ovary; Prostate; Skin - Sun Exposed; Small Intestine - Terminal Ileum; Thyroid; Whole Blood
AMPH	19	Many	Artery - Aorta; Artery - Tibial; Brain - Caudate; Brain - Cerebellar Hemisphere; Brain - Cerebellum; Brain - Cortex; Colon - Sigmoid; Colon - Transverse; Esophagus - Gastroesophageal Junction; Esophagus - Mucosa; Esophagus - Muscularis; Lung; Minor Salivary Gland; Muscle - Skeletal; Nerve - Tibial; Ovary; Prostate; Testis; Whole Blood
FCHSD1	18	Many	Adipose - Subcutaneous; Adipose - Visceral; Artery - Aorta; Artery - Coronary; Artery - Tibial; Brain - Caudate; Colon - Sigmoid; Esophagus - Gastroesophageal Junction; Esophagus - Muscularis; Heart - Atrial Appendage; Heart - Left Ventricle; Lung; Muscle - Skeletal; Nerve - Tibial; Skin - Not Sun Exposed; Skin - Sun Exposed; Thyroid; Whole Blood
TUFM	18	Many	Adipose - Subcutaneous; Adipose - Visceral; Artery - Aorta; Artery - Tibial; Brain - Nucleus accumbens; Breast - Mammary Tissue; Colon - Sigmoid; Colon - Transverse; Esophagus - Mucosa; Esophagus - Muscularis; Heart - Left Ventricle; Lung; Minor Salivary Gland; Muscle - Skeletal; Nerve - Tibial; Prostate; Skin - Not Sun Exposed; Skin - Sun Exposed
FBXW7	18	Many	Artery - Aorta; Artery - Coronary; Artery - Tibial; Brain - Caudate; Brain - Cortex; Breast - Mammary Tissue; Esophagus - Gastroesophageal Junction; Esophagus - Muscularis; Lung; Muscle - Skeletal; Nerve - Tibial; Pancreas; Prostate; Skin - Not Sun Exposed; Skin - Sun Exposed; Stomach; Uterus; Whole Blood
EFNA4	18	Many	Adipose - Subcutaneous; Adipose - Visceral; Artery - Aorta; Artery - Tibial; Brain - Caudate; Brain - Cortex; Brain - Nucleus accumbens; Cells - Cultured fibroblasts; Colon - Sigmoid; Colon - Transverse; Esophagus - Gastroesophageal Junction; Esophagus - Mucosa; Heart - Left Ventricle; Lung; Minor Salivary Gland; Ovary; Skin - Sun Exposed; Whole Blood
BRPF1	18	Many	Adipose - Visceral; Artery - Aorta; Artery - Coronary; Artery - Tibial; Breast - Mammary Tissue; Cells - Cultured fibroblasts; Colon - Sigmoid; Colon - Transverse; Esophagus - Muscularis; Lung; Minor Salivary Gland; Muscle - Skeletal; Ovary; Skin - Not Sun Exposed; Stomach; Testis; Thyroid; Whole Blood
ZCCHC8	18	Many	Adipose - Subcutaneous; Adipose - Visceral; Artery - Tibial; Brain - Caudate; Brain - Cortex; Brain - Nucleus accumbens; Breast - Mammary Tissue; Cells - Cultured fibroblasts; Colon - Sigmoid; Esophagus - Gastroesophageal Junction; Esophagus - Muscularis; Heart - Atrial Appendage; Heart - Left Ventricle; Lung; Nerve - Tibial; Skin - Not Sun Exposed; Skin - Sun Exposed; Uterus
ZDHHC1	18	Many	Adipose - Subcutaneous; Adipose - Visceral; Artery - Aorta; Artery - Coronary; Brain - Caudate; Brain - Cerebellar Hemisphere; Brain - Cortex; Brain - Nucleus accumbens; Colon - Sigmoid; Colon - Transverse; Esophagus - Gastroesophageal Junction; Esophagus - Mucosa; Esophagus - Muscularis; Heart - Left Ventricle; Lung; Ovary; Pituitary; Skin - Sun Exposed
SNAI1	18	Many	Adipose - Visceral; Adrenal Gland; Artery - Aorta; Artery - Tibial; Brain - Caudate; Brain - Cerebellar Hemisphere; Brain - Cortex; Brain - Nucleus accumbens; Breast - Mammary Tissue; Colon - Sigmoid; Heart - Left Ventricle; Liver; Muscle - Skeletal; Ovary; Skin - Not Sun Exposed; Uterus; Vagina; Whole Blood
ZDHHC12	18	Many	Adipose - Subcutaneous; Adipose - Visceral; Adrenal Gland; Artery - Aorta; Artery - Tibial; Brain - Nucleus accumbens; Breast - Mammary Tissue; Colon - Sigmoid; Colon - Transverse; Esophagus - Mucosa; Lung; Minor Salivary Gland; Nerve - Tibial; Prostate; Skin - Not Sun Exposed; Skin - Sun Exposed; Uterus; Whole Blood
MTMR12	18	Many	Adipose - Subcutaneous; Adipose - Visceral; Artery - Aorta; Artery - Tibial; Brain - Cortex; Brain - Nucleus accumbens; Cells - Cultured fibroblasts; Colon - Transverse; Esophagus - Gastroesophageal Junction; Esophagus - Mucosa; Esophagus - Muscularis; Heart - Left Ventricle; Lung; Minor Salivary Gland; Skin - Not Sun Exposed; Skin - Sun Exposed; Testis; Thyroid
ZDHHC17	18	Many	Adipose - Visceral; Artery - Tibial; Brain - Cerebellar Hemisphere; Brain - Nucleus accumbens; Colon - Sigmoid; Colon - Transverse; Esophagus - Mucosa; Esophagus - Muscularis; Lung; Minor Salivary Gland; Muscle - Skeletal; Nerve - Tibial; Prostate; Skin - Not Sun Exposed; Skin - Sun Exposed; Thyroid; Uterus; Vagina
SMCR8	18	Many	Artery - Aorta; Brain - Cortex; Brain - Nucleus accumbens; Breast - Mammary Tissue; Cells - Cultured fibroblasts; Colon - Sigmoid; Colon - Transverse; Esophagus - Gastroesophageal Junction; Esophagus - Mucosa; Esophagus - Muscularis; Minor Salivary Gland; Muscle - Skeletal; Prostate; Skin - Not Sun Exposed; Skin - Sun Exposed; Testis; Thyroid; Whole Blood
SMIM3	18	Many	Adipose - Subcutaneous; Adipose - Visceral; Artery - Aorta; Artery - Tibial; Brain - Cerebellar Hemisphere; Brain - Cerebellum; Brain - Cortex; Brain - Nucleus accumbens; Colon - Transverse; Esophagus - Gastroesophageal Junction; Esophagus - Muscularis; Heart - Atrial Appendage; Heart - Left Ventricle; Lung; Nerve - Tibial; Prostate; Testis; Whole Blood
ANXA2R	18	Many	Adipose - Subcutaneous; Adipose - Visceral; Artery - Aorta; Artery - Tibial; Breast - Mammary Tissue; Colon - Sigmoid; Colon - Transverse; Esophagus - Gastroesophageal Junction; Esophagus - Mucosa; Esophagus - Muscularis; Lung; Minor Salivary Gland; Muscle - Skeletal; Nerve - Tibial; Skin - Not Sun Exposed; Skin - Sun Exposed; Vagina; Whole Blood
DLAT	18	Many	Adipose - Subcutaneous; Adipose - Visceral; Artery - Aorta; Artery - Tibial; Brain - Caudate; Brain - Cerebellar Hemisphere; Brain - Cortex; Brain - Nucleus accumbens; Breast - Mammary Tissue; Colon - Sigmoid; Colon - Transverse; Esophagus - Gastroesophageal Junction; Esophagus - Mucosa; Esophagus - Muscularis; Lung; Muscle - Skeletal; Nerve - Tibial; Testis
SLC35E1	18	Many	Adipose - Subcutaneous; Adipose - Visceral; Artery - Tibial; Brain - Cortex; Brain - Nucleus accumbens; Breast - Mammary Tissue; Cells - Cultured fibroblasts; Colon - Sigmoid; Colon - Transverse; Esophagus - Gastroesophageal Junction; Esophagus - Muscularis; Lung; Minor Salivary Gland; Muscle - Skeletal; Nerve - Tibial; Prostate; Skin - Not Sun Exposed; Whole Blood
SLC8B1	18	Many	Adipose - Subcutaneous; Artery - Tibial; Brain - Caudate; Brain - Cerebellar Hemisphere; Brain - Cerebellum; Brain - Cortex; Brain - Nucleus accumbens; Colon - Transverse; Esophagus - Gastroesophageal Junction; Esophagus - Mucosa; Esophagus - Muscularis; Heart - Left Ventricle; Lung; Muscle - Skeletal; Skin - Not Sun Exposed; Thyroid; Uterus; Whole Blood
FSTL3	18	Many	Adipose - Visceral; Artery - Tibial; Brain - Caudate; Brain - Cerebellar Hemisphere; Brain - Cerebellum; Brain - Cortex; Brain - Nucleus accumbens; Colon - Sigmoid; Colon - Transverse; Esophagus - Mucosa; Esophagus - Muscularis; Heart - Atrial Appendage; Heart - Left Ventricle; Lung; Prostate; Skin - Not Sun Exposed; Testis; Uterus
UPP1	18	Many	Adipose - Subcutaneous; Adrenal Gland; Artery - Aorta; Artery - Tibial; Brain - Cerebellar Hemisphere; Brain - Cortex; Brain - Nucleus accumbens; Breast - Mammary Tissue; Esophagus - Gastroesophageal Junction; Esophagus - Muscularis; Heart - Atrial Appendage; Heart - Left Ventricle; Minor Salivary Gland; Muscle - Skeletal; Prostate; Skin - Not Sun Exposed; Skin - Sun Exposed; Thyroid
ALAS2	18	Many	Adipose - Subcutaneous; Adipose - Visceral; Artery - Aorta; Artery - Coronary; Artery - Tibial; Breast - Mammary Tissue; Colon - Transverse; Esophagus - Gastroesophageal Junction; Esophagus - Mucosa; Esophagus - Muscularis; Heart - Atrial Appendage; Heart - Left Ventricle; Lung; Pituitary; Small Intestine - Terminal Ileum; Testis; Thyroid; Whole Blood
MUTYH	18	Many	Adipose - Subcutaneous; Adipose - Visceral; Artery - Tibial; Brain - Caudate; Brain - Cerebellar Hemisphere; Brain - Cortex; Brain - Nucleus accumbens; Breast - Mammary Tissue; Colon - Transverse; Esophagus - Gastroesophageal Junction; Esophagus - Mucosa; Esophagus - Muscularis; Heart - Atrial Appendage; Heart - Left Ventricle; Nerve - Tibial; Skin - Not Sun Exposed; Uterus; Whole Blood
EHHADH	18	Many	Adipose - Subcutaneous; Adipose - Visceral; Artery - Aorta; Artery - Tibial; Brain - Cortex; Breast - Mammary Tissue; Cells - Cultured fibroblasts; Colon - Sigmoid; Colon - Transverse; Esophagus - Gastroesophageal Junction; Esophagus - Mucosa; Esophagus - Muscularis; Heart - Atrial Appendage; Heart - Left Ventricle; Lung; Nerve - Tibial; Skin - Not Sun Exposed; Uterus
HES1	18	Many	Adipose - Visceral; Adrenal Gland; Artery - Aorta; Artery - Tibial; Brain - Caudate; Brain - Cortex; Breast - Mammary Tissue; Cells - Cultured fibroblasts; Esophagus - Gastroesophageal Junction; Esophagus - Mucosa; Heart - Left Ventricle; Lung; Minor Salivary Gland; Muscle - Skeletal; Prostate; Skin - Not Sun Exposed; Skin - Sun Exposed; Whole Blood
SIAE	18	Many	Adipose - Subcutaneous; Adipose - Visceral; Artery - Aorta; Artery - Tibial; Brain - Caudate; Brain - Cortex; Brain - Nucleus accumbens; Breast - Mammary Tissue; Colon - Sigmoid; Colon - Transverse; Esophagus - Mucosa; Esophagus - Muscularis; Heart - Atrial Appendage; Heart - Left Ventricle; Lung; Minor Salivary Gland; Pancreas; Whole Blood
VKORC1L1	18	Many	Adipose - Subcutaneous; Adipose - Visceral; Artery - Tibial; Brain - Caudate; Brain - Cerebellar Hemisphere; Brain - Cerebellum; Brain - Cortex; Brain - Nucleus accumbens; Breast - Mammary Tissue; Esophagus - Mucosa; Esophagus - Muscularis; Lung; Muscle - Skeletal; Nerve - Tibial; Skin - Not Sun Exposed; Skin - Sun Exposed; Vagina; Whole Blood
ENGASE	18	Many	Adipose - Visceral; Artery - Aorta; Artery - Tibial; Brain - Caudate; Brain - Cortex; Brain - Nucleus accumbens; Colon - Sigmoid; Colon - Transverse; Esophagus - Gastroesophageal Junction; Esophagus - Mucosa; Esophagus - Muscularis; Lung; Muscle - Skeletal; Nerve - Tibial; Stomach; Thyroid; Uterus; Whole Blood
EGFL8	18	Many	Adipose - Subcutaneous; Adipose - Visceral; Artery - Tibial; Brain - Cortex; Brain - Nucleus accumbens; Colon - Sigmoid; Colon - Transverse; Esophagus - Gastroesophageal Junction; Esophagus - Mucosa; Esophagus - Muscularis; Heart - Left Ventricle; Lung; Minor Salivary Gland; Muscle - Skeletal; Nerve - Tibial; Thyroid; Uterus; Whole Blood
OR52N4	18	Many	Adipose - Subcutaneous; Adipose - Visceral; Artery - Aorta; Artery - Tibial; Breast - Mammary Tissue; Colon - Sigmoid; Colon - Transverse; Esophagus - Gastroesophageal Junction; Esophagus - Muscularis; Lung; Minor Salivary Gland; Nerve - Tibial; Ovary; Prostate; Testis; Thyroid; Uterus; Vagina
SFSWAP	18	Many	Adipose - Subcutaneous; Artery - Aorta; Artery - Tibial; Brain - Caudate; Brain - Cerebellar Hemisphere; Brain - Nucleus accumbens; Breast - Mammary Tissue; Cells - Cultured fibroblasts; Colon - Sigmoid; Colon - Transverse; Esophagus - Gastroesophageal Junction; Esophagus - Mucosa; Esophagus - Muscularis; Minor Salivary Gland; Muscle - Skeletal; Nerve - Tibial; Uterus; Whole Blood
MXD3	18	Many	Adipose - Subcutaneous; Artery - Aorta; Artery - Tibial; Brain - Caudate; Brain - Cerebellar Hemisphere; Brain - Cortex; Brain - Nucleus accumbens; Colon - Sigmoid; Esophagus - Gastroesophageal Junction; Esophagus - Mucosa; Esophagus - Muscularis; Heart - Atrial Appendage; Heart - Left Ventricle; Lung; Muscle - Skeletal; Nerve - Tibial; Testis; Whole Blood
ALDH6A1	18	Many	Adipose - Subcutaneous; Adipose - Visceral; Adrenal Gland; Artery - Aorta; Artery - Tibial; Brain - Cortex; Breast - Mammary Tissue; Colon - Sigmoid; Colon - Transverse; Esophagus - Gastroesophageal Junction; Esophagus - Mucosa; Esophagus - Muscularis; Heart - Left Ventricle; Lung; Nerve - Tibial; Skin - Not Sun Exposed; Skin - Sun Exposed; Whole Blood
UTP14C	18	Many	Adipose - Subcutaneous; Adrenal Gland; Artery - Aorta; Artery - Tibial; Brain - Cerebellar Hemisphere; Brain - Nucleus accumbens; Breast - Mammary Tissue; Colon - Sigmoid; Colon - Transverse; Esophagus - Gastroesophageal Junction; Esophagus - Mucosa; Esophagus - Muscularis; Lung; Muscle - Skeletal; Skin - Not Sun Exposed; Testis; Thyroid; Whole Blood
LTBP2	18	Many	Adipose - Subcutaneous; Adipose - Visceral; Artery - Aorta; Artery - Tibial; Cells - Cultured fibroblasts; Colon - Sigmoid; Colon - Transverse; Esophagus - Gastroesophageal Junction; Esophagus - Mucosa; Esophagus - Muscularis; Heart - Atrial Appendage; Heart - Left Ventricle; Lung; Muscle - Skeletal; Prostate; Skin - Sun Exposed; Testis; Uterus
INHBB	18	Many	Adrenal Gland; Artery - Aorta; Artery - Tibial; Brain - Caudate; Brain - Cortex; Breast - Mammary Tissue; Colon - Sigmoid; Colon - Transverse; Esophagus - Gastroesophageal Junction; Esophagus - Mucosa; Esophagus - Muscularis; Heart - Atrial Appendage; Heart - Left Ventricle; Lung; Ovary; Testis; Thyroid; Whole Blood
ZBED1	18	Many	Adipose - Subcutaneous; Adipose - Visceral; Adrenal Gland; Artery - Aorta; Artery - Coronary; Brain - Cortex; Colon - Sigmoid; Colon - Transverse; Esophagus - Muscularis; Minor Salivary Gland; Muscle - Skeletal; Nerve - Tibial; Ovary; Skin - Not Sun Exposed; Skin - Sun Exposed; Thyroid; Uterus; Whole Blood
ZSWIM3	18	Many	Adipose - Subcutaneous; Adipose - Visceral; Artery - Aorta; Artery - Tibial; Brain - Cerebellar Hemisphere; Breast - Mammary Tissue; Colon - Sigmoid; Colon - Transverse; Esophagus - Gastroesophageal Junction; Esophagus - Muscularis; Lung; Minor Salivary Gland; Prostate; Skin - Sun Exposed; Testis; Thyroid; Uterus; Whole Blood
GUK1	18	Many	Adipose - Subcutaneous; Adrenal Gland; Artery - Aorta; Artery - Coronary; Brain - Caudate; Breast - Mammary Tissue; Colon - Sigmoid; Colon - Transverse; Esophagus - Gastroesophageal Junction; Esophagus - Mucosa; Esophagus - Muscularis; Heart - Atrial Appendage; Heart - Left Ventricle; Lung; Small Intestine - Terminal Ileum; Thyroid; Uterus; Whole Blood
GNLY	18	Many	Adipose - Visceral; Adrenal Gland; Artery - Aorta; Artery - Coronary; Artery - Tibial; Brain - Caudate; Brain - Cerebellum; Brain - Cortex; Esophagus - Mucosa; Esophagus - Muscularis; Heart - Left Ventricle; Lung; Minor Salivary Gland; Ovary; Skin - Sun Exposed; Testis; Thyroid; Whole Blood
ERC1	18	Many	Adipose - Subcutaneous; Adipose - Visceral; Artery - Aorta; Artery - Tibial; Brain - Nucleus accumbens; Colon - Sigmoid; Colon - Transverse; Esophagus - Gastroesophageal Junction; Esophagus - Muscularis; Heart - Atrial Appendage; Lung; Muscle - Skeletal; Nerve - Tibial; Skin - Not Sun Exposed; Skin - Sun Exposed; Thyroid; Uterus; Whole Blood
ANKRD50	18	Many	Adipose - Subcutaneous; Adipose - Visceral; Artery - Aorta; Artery - Tibial; Brain - Cerebellar Hemisphere; Brain - Cerebellum; Brain - Cortex; Brain - Nucleus accumbens; Colon - Transverse; Esophagus - Mucosa; Lung; Muscle - Skeletal; Nerve - Tibial; Ovary; Skin - Not Sun Exposed; Thyroid; Uterus; Whole Blood
SLC44A2	18	Many	Adipose - Subcutaneous; Adipose - Visceral; Adrenal Gland; Artery - Aorta; Artery - Tibial; Brain - Cortex; Brain - Nucleus accumbens; Breast - Mammary Tissue; Cells - Cultured fibroblasts; Colon - Sigmoid; Muscle - Skeletal; Pancreas; Prostate; Skin - Not Sun Exposed; Skin - Sun Exposed; Thyroid; Vagina; Whole Blood
FNDC5	18	Many	Adipose - Subcutaneous; Adipose - Visceral; Artery - Tibial; Brain - Caudate; Brain - Cortex; Colon - Sigmoid; Colon - Transverse; Esophagus - Gastroesophageal Junction; Esophagus - Mucosa; Esophagus - Muscularis; Heart - Atrial Appendage; Heart - Left Ventricle; Lung; Minor Salivary Gland; Ovary; Pituitary; Prostate; Stomach
YJU2	18	Many	Adipose - Visceral; Artery - Aorta; Artery - Tibial; Brain - Cerebellar Hemisphere; Brain - Cortex; Brain - Nucleus accumbens; Breast - Mammary Tissue; Cells - Cultured fibroblasts; Colon - Sigmoid; Colon - Transverse; Esophagus - Muscularis; Lung; Muscle - Skeletal; Prostate; Skin - Not Sun Exposed; Skin - Sun Exposed; Thyroid; Vagina
KLHL11	18	Many	Adipose - Subcutaneous; Adipose - Visceral; Artery - Aorta; Artery - Tibial; Brain - Cortex; Brain - Nucleus accumbens; Breast - Mammary Tissue; Colon - Sigmoid; Esophagus - Gastroesophageal Junction; Esophagus - Mucosa; Esophagus - Muscularis; Heart - Left Ventricle; Muscle - Skeletal; Ovary; Prostate; Skin - Not Sun Exposed; Thyroid; Vagina
INPP5E	18	Many	Adipose - Visceral; Artery - Tibial; Brain - Caudate; Brain - Cortex; Brain - Nucleus accumbens; Breast - Mammary Tissue; Cells - Cultured fibroblasts; Colon - Sigmoid; Colon - Transverse; Esophagus - Gastroesophageal Junction; Esophagus - Mucosa; Esophagus - Muscularis; Heart - Left Ventricle; Lung; Nerve - Tibial; Thyroid; Uterus; Whole Blood
FXYD7	18	Many	Adipose - Subcutaneous; Artery - Aorta; Artery - Tibial; Brain - Caudate; Breast - Mammary Tissue; Colon - Transverse; Esophagus - Gastroesophageal Junction; Esophagus - Muscularis; Lung; Minor Salivary Gland; Muscle - Skeletal; Nerve - Tibial; Ovary; Prostate; Skin - Not Sun Exposed; Skin - Sun Exposed; Thyroid; Whole Blood
WWP1	18	Many	Adipose - Subcutaneous; Artery - Aorta; Artery - Tibial; Brain - Caudate; Brain - Cerebellar Hemisphere; Brain - Cerebellum; Brain - Cortex; Brain - Nucleus accumbens; Colon - Transverse; Esophagus - Mucosa; Esophagus - Muscularis; Heart - Atrial Appendage; Heart - Left Ventricle; Muscle - Skeletal; Nerve - Tibial; Skin - Not Sun Exposed; Skin - Sun Exposed; Whole Blood
ECM1	18	Many	Adipose - Subcutaneous; Artery - Aorta; Artery - Tibial; Brain - Caudate; Brain - Nucleus accumbens; Cells - Cultured fibroblasts; Colon - Sigmoid; Colon - Transverse; Heart - Atrial Appendage; Heart - Left Ventricle; Lung; Muscle - Skeletal; Ovary; Prostate; Stomach; Testis; Thyroid; Uterus
EIF4E3	18	Many	Adipose - Subcutaneous; Artery - Tibial; Brain - Caudate; Brain - Cerebellar Hemisphere; Brain - Cerebellum; Brain - Cortex; Brain - Nucleus accumbens; Colon - Transverse; Esophagus - Gastroesophageal Junction; Esophagus - Muscularis; Heart - Atrial Appendage; Heart - Left Ventricle; Lung; Muscle - Skeletal; Nerve - Tibial; Prostate; Uterus; Whole Blood
DGAT2	18	Many	Adipose - Subcutaneous; Adipose - Visceral; Adrenal Gland; Artery - Aorta; Breast - Mammary Tissue; Cells - Cultured fibroblasts; Colon - Sigmoid; Colon - Transverse; Esophagus - Gastroesophageal Junction; Minor Salivary Gland; Muscle - Skeletal; Nerve - Tibial; Prostate; Skin - Not Sun Exposed; Skin - Sun Exposed; Thyroid; Uterus; Whole Blood
EIF4EBP1	18	Many	Adipose - Subcutaneous; Adipose - Visceral; Artery - Aorta; Brain - Cortex; Brain - Nucleus accumbens; Breast - Mammary Tissue; Colon - Sigmoid; Esophagus - Muscularis; Heart - Left Ventricle; Lung; Minor Salivary Gland; Muscle - Skeletal; Nerve - Tibial; Pituitary; Skin - Not Sun Exposed; Skin - Sun Exposed; Uterus; Whole Blood
KHDC4	18	Many	Adipose - Subcutaneous; Adipose - Visceral; Artery - Aorta; Artery - Tibial; Colon - Sigmoid; Esophagus - Gastroesophageal Junction; Esophagus - Mucosa; Esophagus - Muscularis; Lung; Muscle - Skeletal; Nerve - Tibial; Pancreas; Skin - Not Sun Exposed; Stomach; Testis; Thyroid; Uterus; Whole Blood
SLC25A28	18	Many	Adipose - Visceral; Adrenal Gland; Brain - Cerebellar Hemisphere; Brain - Cerebellum; Brain - Cortex; Brain - Nucleus accumbens; Cells - Cultured fibroblasts; Colon - Sigmoid; Colon - Transverse; Esophagus - Mucosa; Heart - Left Ventricle; Lung; Muscle - Skeletal; Nerve - Tibial; Pancreas; Thyroid; Uterus; Whole Blood
ZFAND2B	18	Many	Adipose - Visceral; Artery - Aorta; Artery - Coronary; Artery - Tibial; Brain - Nucleus accumbens; Cells - Cultured fibroblasts; Colon - Sigmoid; Colon - Transverse; Esophagus - Gastroesophageal Junction; Esophagus - Mucosa; Esophagus - Muscularis; Heart - Left Ventricle; Lung; Muscle - Skeletal; Skin - Sun Exposed; Testis; Uterus; Whole Blood
AP5B1	18	Many	Adipose - Subcutaneous; Adipose - Visceral; Artery - Aorta; Brain - Cortex; Breast - Mammary Tissue; Cells - Cultured fibroblasts; Colon - Sigmoid; Colon - Transverse; Esophagus - Mucosa; Lung; Muscle - Skeletal; Nerve - Tibial; Ovary; Skin - Not Sun Exposed; Skin - Sun Exposed; Uterus; Vagina; Whole Blood
ANK2	18	Many	Adipose - Subcutaneous; Adipose - Visceral; Artery - Aorta; Brain - Caudate; Brain - Cerebellar Hemisphere; Brain - Cerebellum; Brain - Cortex; Brain - Nucleus accumbens; Colon - Transverse; Esophagus - Mucosa; Esophagus - Muscularis; Heart - Atrial Appendage; Heart - Left Ventricle; Lung; Minor Salivary Gland; Pituitary; Prostate; Skin - Sun Exposed
SERPING1	18	Many	Brain - Caudate; Brain - Cerebellar Hemisphere; Brain - Cortex; Brain - Nucleus accumbens; Cells - EBV-transformed lymphocytes; Colon - Transverse; Esophagus - Mucosa; Esophagus - Muscularis; Heart - Atrial Appendage; Heart - Left Ventricle; Lung; Minor Salivary Gland; Muscle - Skeletal; Nerve - Tibial; Prostate; Skin - Not Sun Exposed; Thyroid; Whole Blood
FAM136A	18	Many	Adipose - Visceral; Artery - Aorta; Artery - Tibial; Brain - Caudate; Brain - Cortex; Brain - Nucleus accumbens; Breast - Mammary Tissue; Colon - Transverse; Esophagus - Gastroesophageal Junction; Esophagus - Mucosa; Esophagus - Muscularis; Heart - Left Ventricle; Lung; Muscle - Skeletal; Prostate; Skin - Not Sun Exposed; Uterus; Whole Blood
MLEC	18	Many	Adipose - Subcutaneous; Adipose - Visceral; Artery - Coronary; Artery - Tibial; Breast - Mammary Tissue; Colon - Transverse; Esophagus - Gastroesophageal Junction; Esophagus - Muscularis; Heart - Atrial Appendage; Lung; Minor Salivary Gland; Muscle - Skeletal; Nerve - Tibial; Prostate; Skin - Not Sun Exposed; Skin - Sun Exposed; Testis; Whole Blood
AHNAK	18	Many	Adipose - Subcutaneous; Adipose - Visceral; Artery - Aorta; Artery - Tibial; Brain - Caudate; Brain - Cortex; Colon - Sigmoid; Colon - Transverse; Esophagus - Gastroesophageal Junction; Esophagus - Mucosa; Esophagus - Muscularis; Lung; Nerve - Tibial; Ovary; Skin - Not Sun Exposed; Skin - Sun Exposed; Uterus; Whole Blood
APOOL	18	Many	Adipose - Visceral; Artery - Aorta; Artery - Tibial; Brain - Cerebellar Hemisphere; Brain - Cerebellum; Brain - Nucleus accumbens; Breast - Mammary Tissue; Colon - Sigmoid; Colon - Transverse; Esophagus - Gastroesophageal Junction; Esophagus - Mucosa; Esophagus - Muscularis; Heart - Atrial Appendage; Heart - Left Ventricle; Lung; Muscle - Skeletal; Nerve - Tibial; Ovary
FMNL3	18	Many	Adipose - Visceral; Artery - Aorta; Artery - Tibial; Brain - Cortex; Breast - Mammary Tissue; Colon - Sigmoid; Colon - Transverse; Esophagus - Gastroesophageal Junction; Esophagus - Mucosa; Esophagus - Muscularis; Heart - Atrial Appendage; Heart - Left Ventricle; Lung; Minor Salivary Gland; Muscle - Skeletal; Ovary; Prostate; Whole Blood
FAM120A	18	Many	Adipose - Subcutaneous; Adipose - Visceral; Artery - Aorta; Artery - Coronary; Artery - Tibial; Brain - Nucleus accumbens; Breast - Mammary Tissue; Colon - Sigmoid; Colon - Transverse; Esophagus - Gastroesophageal Junction; Esophagus - Mucosa; Esophagus - Muscularis; Heart - Atrial Appendage; Heart - Left Ventricle; Lung; Skin - Not Sun Exposed; Skin - Sun Exposed; Whole Blood
METAP1	18	Many	Artery - Aorta; Artery - Tibial; Brain - Caudate; Brain - Cerebellar Hemisphere; Brain - Cortex; Brain - Nucleus accumbens; Colon - Sigmoid; Colon - Transverse; Esophagus - Gastroesophageal Junction; Esophagus - Mucosa; Esophagus - Muscularis; Heart - Left Ventricle; Lung; Skin - Not Sun Exposed; Skin - Sun Exposed; Thyroid; Uterus; Whole Blood
AMIGO1	18	Many	Adipose - Visceral; Artery - Aorta; Artery - Tibial; Brain - Caudate; Brain - Cerebellar Hemisphere; Brain - Cerebellum; Brain - Cortex; Brain - Nucleus accumbens; Breast - Mammary Tissue; Colon - Transverse; Esophagus - Gastroesophageal Junction; Esophagus - Muscularis; Lung; Minor Salivary Gland; Muscle - Skeletal; Skin - Not Sun Exposed; Skin - Sun Exposed; Whole Blood
TADA1	18	Many	Adipose - Visceral; Artery - Aorta; Artery - Coronary; Artery - Tibial; Brain - Caudate; Brain - Cerebellar Hemisphere; Brain - Cortex; Brain - Nucleus accumbens; Colon - Sigmoid; Colon - Transverse; Esophagus - Gastroesophageal Junction; Esophagus - Mucosa; Esophagus - Muscularis; Heart - Left Ventricle; Lung; Nerve - Tibial; Skin - Sun Exposed; Thyroid
FBXL18	18	Many	Adipose - Subcutaneous; Adipose - Visceral; Artery - Aorta; Artery - Tibial; Brain - Cortex; Brain - Nucleus accumbens; Breast - Mammary Tissue; Colon - Sigmoid; Colon - Transverse; Esophagus - Gastroesophageal Junction; Esophagus - Mucosa; Esophagus - Muscularis; Lung; Muscle - Skeletal; Nerve - Tibial; Skin - Not Sun Exposed; Skin - Sun Exposed; Whole Blood
PIWIL2	18	Many	Adipose - Subcutaneous; Adipose - Visceral; Artery - Aorta; Artery - Tibial; Breast - Mammary Tissue; Colon - Sigmoid; Colon - Transverse; Esophagus - Gastroesophageal Junction; Esophagus - Muscularis; Minor Salivary Gland; Nerve - Tibial; Prostate; Skin - Not Sun Exposed; Skin - Sun Exposed; Small Intestine - Terminal Ileum; Testis; Thyroid; Uterus
CCNL1	18	Many	Adipose - Subcutaneous; Adipose - Visceral; Adrenal Gland; Artery - Aorta; Artery - Tibial; Brain - Caudate; Brain - Cortex; Breast - Mammary Tissue; Esophagus - Mucosa; Esophagus - Muscularis; Lung; Minor Salivary Gland; Muscle - Skeletal; Skin - Sun Exposed; Testis; Thyroid; Uterus; Whole Blood
KEAP1	18	Many	Adipose - Subcutaneous; Adipose - Visceral; Adrenal Gland; Artery - Aorta; Artery - Tibial; Brain - Nucleus accumbens; Breast - Mammary Tissue; Cells - Cultured fibroblasts; Colon - Transverse; Esophagus - Muscularis; Lung; Muscle - Skeletal; Nerve - Tibial; Prostate; Skin - Not Sun Exposed; Skin - Sun Exposed; Thyroid; Uterus
ABCA10	18	Many	Adipose - Subcutaneous; Adipose - Visceral; Breast - Mammary Tissue; Colon - Sigmoid; Colon - Transverse; Esophagus - Gastroesophageal Junction; Esophagus - Mucosa; Esophagus - Muscularis; Lung; Minor Salivary Gland; Muscle - Skeletal; Nerve - Tibial; Skin - Not Sun Exposed; Skin - Sun Exposed; Small Intestine - Terminal Ileum; Thyroid; Uterus; Vagina
PLXDC1	18	Many	Adipose - Subcutaneous; Adipose - Visceral; Artery - Tibial; Colon - Sigmoid; Colon - Transverse; Esophagus - Gastroesophageal Junction; Esophagus - Mucosa; Esophagus - Muscularis; Minor Salivary Gland; Muscle - Skeletal; Ovary; Prostate; Skin - Not Sun Exposed; Skin - Sun Exposed; Stomach; Testis; Thyroid; Whole Blood
ZNF721	18	Many	Adipose - Visceral; Artery - Tibial; Brain - Caudate; Brain - Cortex; Brain - Nucleus accumbens; Colon - Transverse; Esophagus - Gastroesophageal Junction; Esophagus - Mucosa; Esophagus - Muscularis; Heart - Atrial Appendage; Lung; Minor Salivary Gland; Muscle - Skeletal; Nerve - Tibial; Pancreas; Skin - Not Sun Exposed; Stomach; Uterus
BAZ1B	18	Many	Adipose - Subcutaneous; Adipose - Visceral; Artery - Aorta; Artery - Tibial; Brain - Cortex; Breast - Mammary Tissue; Cells - Cultured fibroblasts; Colon - Sigmoid; Esophagus - Gastroesophageal Junction; Esophagus - Mucosa; Esophagus - Muscularis; Minor Salivary Gland; Muscle - Skeletal; Ovary; Testis; Thyroid; Uterus; Whole Blood
MRPL15	18	Many	Adipose - Subcutaneous; Adipose - Visceral; Artery - Aorta; Artery - Tibial; Brain - Caudate; Brain - Cortex; Brain - Nucleus accumbens; Colon - Sigmoid; Colon - Transverse; Esophagus - Mucosa; Esophagus - Muscularis; Heart - Left Ventricle; Lung; Pancreas; Skin - Not Sun Exposed; Skin - Sun Exposed; Vagina; Whole Blood
MRGBP	18	Many	Adipose - Subcutaneous; Adipose - Visceral; Adrenal Gland; Artery - Aorta; Brain - Cerebellar Hemisphere; Brain - Cerebellum; Brain - Cortex; Brain - Nucleus accumbens; Breast - Mammary Tissue; Colon - Sigmoid; Esophagus - Gastroesophageal Junction; Esophagus - Mucosa; Esophagus - Muscularis; Heart - Left Ventricle; Lung; Nerve - Tibial; Skin - Not Sun Exposed; Whole Blood
FBXW2	18	Many	Adipose - Subcutaneous; Adipose - Visceral; Artery - Aorta; Artery - Coronary; Artery - Tibial; Brain - Cerebellar Hemisphere; Brain - Cortex; Brain - Nucleus accumbens; Breast - Mammary Tissue; Cells - Cultured fibroblasts; Colon - Sigmoid; Colon - Transverse; Esophagus - Muscularis; Heart - Atrial Appendage; Ovary; Skin - Not Sun Exposed; Skin - Sun Exposed; Whole Blood
ALPK1	18	Many	Adipose - Subcutaneous; Adipose - Visceral; Artery - Aorta; Artery - Tibial; Brain - Caudate; Brain - Cortex; Colon - Sigmoid; Esophagus - Mucosa; Heart - Left Ventricle; Muscle - Skeletal; Nerve - Tibial; Prostate; Skin - Not Sun Exposed; Skin - Sun Exposed; Thyroid; Uterus; Vagina; Whole Blood
APOBEC3G	18	Many	Adipose - Subcutaneous; Adipose - Visceral; Adrenal Gland; Artery - Tibial; Brain - Cerebellar Hemisphere; Brain - Cortex; Brain - Nucleus accumbens; Colon - Sigmoid; Colon - Transverse; Esophagus - Gastroesophageal Junction; Esophagus - Muscularis; Minor Salivary Gland; Nerve - Tibial; Skin - Not Sun Exposed; Skin - Sun Exposed; Uterus; Vagina; Whole Blood
ASH2L	18	Many	Adipose - Subcutaneous; Adipose - Visceral; Artery - Aorta; Artery - Tibial; Brain - Caudate; Brain - Cortex; Breast - Mammary Tissue; Colon - Sigmoid; Colon - Transverse; Esophagus - Gastroesophageal Junction; Esophagus - Mucosa; Esophagus - Muscularis; Heart - Atrial Appendage; Heart - Left Ventricle; Lung; Testis; Thyroid; Whole Blood
KRTCAP3	18	Many	Adipose - Subcutaneous; Adipose - Visceral; Artery - Aorta; Artery - Tibial; Brain - Cortex; Brain - Nucleus accumbens; Cells - Cultured fibroblasts; Colon - Sigmoid; Colon - Transverse; Esophagus - Gastroesophageal Junction; Esophagus - Muscularis; Lung; Minor Salivary Gland; Nerve - Tibial; Ovary; Prostate; Thyroid; Whole Blood
TMEM102	18	Many	Artery - Aorta; Artery - Tibial; Brain - Cortex; Colon - Sigmoid; Colon - Transverse; Esophagus - Gastroesophageal Junction; Esophagus - Mucosa; Esophagus - Muscularis; Heart - Atrial Appendage; Lung; Muscle - Skeletal; Nerve - Tibial; Ovary; Prostate; Skin - Sun Exposed; Thyroid; Uterus; Whole Blood
SNAP29	18	Many	Adipose - Subcutaneous; Artery - Aorta; Artery - Tibial; Brain - Cerebellar Hemisphere; Brain - Cerebellum; Colon - Sigmoid; Esophagus - Gastroesophageal Junction; Esophagus - Mucosa; Esophagus - Muscularis; Heart - Atrial Appendage; Lung; Muscle - Skeletal; Nerve - Tibial; Skin - Not Sun Exposed; Skin - Sun Exposed; Thyroid; Uterus; Whole Blood
FAM229A	18	Many	Adipose - Subcutaneous; Adipose - Visceral; Artery - Aorta; Artery - Tibial; Brain - Cerebellar Hemisphere; Brain - Cerebellum; Brain - Cortex; Brain - Nucleus accumbens; Colon - Sigmoid; Esophagus - Gastroesophageal Junction; Esophagus - Mucosa; Esophagus - Muscularis; Heart - Left Ventricle; Lung; Muscle - Skeletal; Skin - Not Sun Exposed; Thyroid; Whole Blood
SRGAP2	18	Many	Adipose - Visceral; Artery - Aorta; Artery - Tibial; Brain - Cerebellar Hemisphere; Brain - Cerebellum; Brain - Cortex; Colon - Sigmoid; Colon - Transverse; Esophagus - Gastroesophageal Junction; Esophagus - Mucosa; Esophagus - Muscularis; Heart - Left Ventricle; Lung; Muscle - Skeletal; Prostate; Skin - Sun Exposed; Uterus; Whole Blood
TMEM176A	18	Many	Adipose - Subcutaneous; Adipose - Visceral; Adrenal Gland; Brain - Cerebellar Hemisphere; Brain - Cerebellum; Brain - Cortex; Brain - Nucleus accumbens; Breast - Mammary Tissue; Esophagus - Gastroesophageal Junction; Esophagus - Mucosa; Esophagus - Muscularis; Lung; Minor Salivary Gland; Muscle - Skeletal; Nerve - Tibial; Ovary; Skin - Not Sun Exposed; Skin - Sun Exposed
SLC30A7	18	Many	Adipose - Subcutaneous; Adipose - Visceral; Adrenal Gland; Artery - Aorta; Artery - Tibial; Breast - Mammary Tissue; Esophagus - Gastroesophageal Junction; Esophagus - Mucosa; Esophagus - Muscularis; Heart - Left Ventricle; Lung; Muscle - Skeletal; Nerve - Tibial; Skin - Not Sun Exposed; Skin - Sun Exposed; Thyroid; Uterus; Whole Blood
DHX34	18	Many	Adrenal Gland; Artery - Aorta; Artery - Tibial; Brain - Caudate; Brain - Cerebellar Hemisphere; Brain - Nucleus accumbens; Cells - Cultured fibroblasts; Colon - Sigmoid; Esophagus - Mucosa; Lung; Muscle - Skeletal; Nerve - Tibial; Ovary; Skin - Sun Exposed; Thyroid; Uterus; Vagina; Whole Blood
TFPI	18	Many	Adipose - Subcutaneous; Adipose - Visceral; Artery - Aorta; Artery - Tibial; Brain - Caudate; Brain - Cortex; Brain - Nucleus accumbens; Breast - Mammary Tissue; Colon - Transverse; Esophagus - Gastroesophageal Junction; Esophagus - Mucosa; Esophagus - Muscularis; Heart - Left Ventricle; Minor Salivary Gland; Nerve - Tibial; Prostate; Skin - Sun Exposed; Testis
SOX17	18	Many	Adipose - Visceral; Artery - Tibial; Breast - Mammary Tissue; Colon - Sigmoid; Colon - Transverse; Esophagus - Gastroesophageal Junction; Esophagus - Mucosa; Esophagus - Muscularis; Heart - Left Ventricle; Liver; Lung; Minor Salivary Gland; Muscle - Skeletal; Nerve - Tibial; Prostate; Skin - Not Sun Exposed; Testis; Uterus
NCAPD2	18	Many	Adipose - Subcutaneous; Artery - Aorta; Artery - Tibial; Breast - Mammary Tissue; Colon - Sigmoid; Colon - Transverse; Esophagus - Gastroesophageal Junction; Esophagus - Mucosa; Esophagus - Muscularis; Minor Salivary Gland; Muscle - Skeletal; Nerve - Tibial; Ovary; Skin - Not Sun Exposed; Skin - Sun Exposed; Testis; Thyroid; Uterus
TNPO3	18	Many	Adipose - Subcutaneous; Adipose - Visceral; Artery - Aorta; Artery - Tibial; Brain - Cortex; Breast - Mammary Tissue; Colon - Sigmoid; Colon - Transverse; Esophagus - Gastroesophageal Junction; Esophagus - Mucosa; Esophagus - Muscularis; Heart - Left Ventricle; Muscle - Skeletal; Skin - Not Sun Exposed; Skin - Sun Exposed; Testis; Thyroid; Whole Blood
IL17D	18	Many	Adipose - Subcutaneous; Adipose - Visceral; Artery - Aorta; Artery - Tibial; Brain - Cortex; Brain - Nucleus accumbens; Breast - Mammary Tissue; Colon - Sigmoid; Colon - Transverse; Esophagus - Mucosa; Esophagus - Muscularis; Heart - Atrial Appendage; Heart - Left Ventricle; Minor Salivary Gland; Muscle - Skeletal; Ovary; Prostate; Skin - Sun Exposed
BHLHE41	18	Many	Adipose - Visceral; Artery - Aorta; Artery - Tibial; Brain - Caudate; Brain - Cortex; Colon - Sigmoid; Esophagus - Mucosa; Heart - Atrial Appendage; Minor Salivary Gland; Nerve - Tibial; Ovary; Prostate; Skin - Not Sun Exposed; Skin - Sun Exposed; Testis; Thyroid; Uterus; Vagina
MOB4	18	Many	Adipose - Visceral; Adrenal Gland; Artery - Aorta; Artery - Tibial; Brain - Caudate; Brain - Cortex; Brain - Nucleus accumbens; Colon - Sigmoid; Esophagus - Gastroesophageal Junction; Esophagus - Mucosa; Esophagus - Muscularis; Heart - Atrial Appendage; Heart - Left Ventricle; Lung; Skin - Not Sun Exposed; Skin - Sun Exposed; Thyroid; Uterus
CIBAR1	18	Many	Adipose - Visceral; Artery - Aorta; Artery - Tibial; Brain - Caudate; Colon - Sigmoid; Colon - Transverse; Esophagus - Gastroesophageal Junction; Esophagus - Mucosa; Esophagus - Muscularis; Lung; Minor Salivary Gland; Muscle - Skeletal; Ovary; Prostate; Skin - Sun Exposed; Thyroid; Vagina; Whole Blood
ZNF711	18	Many	Adipose - Subcutaneous; Adipose - Visceral; Artery - Aorta; Artery - Tibial; Brain - Caudate; Brain - Cerebellar Hemisphere; Brain - Cerebellum; Brain - Cortex; Brain - Nucleus accumbens; Cells - Cultured fibroblasts; Colon - Sigmoid; Colon - Transverse; Heart - Atrial Appendage; Minor Salivary Gland; Nerve - Tibial; Ovary; Skin - Not Sun Exposed; Thyroid
SLC25A23	18	Many	Adipose - Subcutaneous; Adrenal Gland; Artery - Aorta; Artery - Coronary; Artery - Tibial; Brain - Cortex; Breast - Mammary Tissue; Esophagus - Gastroesophageal Junction; Esophagus - Muscularis; Heart - Atrial Appendage; Heart - Left Ventricle; Lung; Muscle - Skeletal; Nerve - Tibial; Skin - Not Sun Exposed; Skin - Sun Exposed; Uterus; Whole Blood
TRIM37	18	Many	Adipose - Visceral; Artery - Aorta; Artery - Tibial; Brain - Caudate; Brain - Cerebellar Hemisphere; Brain - Cerebellum; Brain - Cortex; Brain - Nucleus accumbens; Breast - Mammary Tissue; Colon - Sigmoid; Colon - Transverse; Esophagus - Gastroesophageal Junction; Esophagus - Mucosa; Esophagus - Muscularis; Heart - Atrial Appendage; Lung; Muscle - Skeletal; Nerve - Tibial
MIIP	18	Many	Adipose - Subcutaneous; Adrenal Gland; Artery - Tibial; Brain - Caudate; Brain - Cortex; Brain - Nucleus accumbens; Cells - Cultured fibroblasts; Colon - Sigmoid; Colon - Transverse; Esophagus - Gastroesophageal Junction; Esophagus - Mucosa; Esophagus - Muscularis; Heart - Atrial Appendage; Heart - Left Ventricle; Nerve - Tibial; Thyroid; Uterus; Whole Blood
ARF3	18	Many	Adipose - Visceral; Artery - Aorta; Artery - Coronary; Artery - Tibial; Brain - Cerebellum; Brain - Cortex; Breast - Mammary Tissue; Colon - Sigmoid; Colon - Transverse; Esophagus - Gastroesophageal Junction; Esophagus - Muscularis; Nerve - Tibial; Skin - Not Sun Exposed; Skin - Sun Exposed; Testis; Uterus; Vagina; Whole Blood
DNAAF5	18	Many	Adipose - Subcutaneous; Adipose - Visceral; Artery - Aorta; Brain - Caudate; Brain - Cerebellar Hemisphere; Brain - Cerebellum; Brain - Cortex; Colon - Sigmoid; Colon - Transverse; Esophagus - Mucosa; Esophagus - Muscularis; Heart - Atrial Appendage; Heart - Left Ventricle; Lung; Muscle - Skeletal; Skin - Not Sun Exposed; Stomach; Testis
DNAJB1	18	Many	Adipose - Subcutaneous; Artery - Aorta; Artery - Coronary; Brain - Caudate; Brain - Cerebellar Hemisphere; Brain - Cortex; Cells - Cultured fibroblasts; Colon - Sigmoid; Esophagus - Mucosa; Heart - Atrial Appendage; Lung; Ovary; Pancreas; Prostate; Spleen; Thyroid; Uterus; Whole Blood
METRN	18	Many	Adrenal Gland; Artery - Aorta; Artery - Tibial; Brain - Cerebellar Hemisphere; Brain - Cerebellum; Brain - Cortex; Brain - Nucleus accumbens; Breast - Mammary Tissue; Colon - Sigmoid; Colon - Transverse; Esophagus - Mucosa; Heart - Left Ventricle; Minor Salivary Gland; Nerve - Tibial; Skin - Not Sun Exposed; Skin - Sun Exposed; Uterus; Whole Blood
TUBE1	18	Many	Adipose - Visceral; Artery - Aorta; Artery - Tibial; Breast - Mammary Tissue; Cells - Cultured fibroblasts; Colon - Sigmoid; Colon - Transverse; Esophagus - Gastroesophageal Junction; Esophagus - Mucosa; Esophagus - Muscularis; Muscle - Skeletal; Ovary; Prostate; Skin - Not Sun Exposed; Skin - Sun Exposed; Thyroid; Uterus; Vagina
MFAP4	18	Many	Adipose - Subcutaneous; Adipose - Visceral; Adrenal Gland; Brain - Caudate; Brain - Nucleus accumbens; Breast - Mammary Tissue; Colon - Sigmoid; Colon - Transverse; Esophagus - Gastroesophageal Junction; Esophagus - Mucosa; Esophagus - Muscularis; Lung; Minor Salivary Gland; Muscle - Skeletal; Ovary; Prostate; Skin - Sun Exposed; Testis
DYNC1I2	18	Many	Adipose - Subcutaneous; Artery - Aorta; Artery - Tibial; Brain - Caudate; Brain - Cerebellar Hemisphere; Brain - Cerebellum; Colon - Sigmoid; Esophagus - Gastroesophageal Junction; Esophagus - Mucosa; Esophagus - Muscularis; Heart - Atrial Appendage; Heart - Left Ventricle; Muscle - Skeletal; Skin - Not Sun Exposed; Testis; Thyroid; Uterus; Whole Blood
SLC35C1	18	Many	Adipose - Subcutaneous; Adipose - Visceral; Artery - Aorta; Artery - Coronary; Artery - Tibial; Brain - Cortex; Cells - Cultured fibroblasts; Colon - Sigmoid; Colon - Transverse; Lung; Minor Salivary Gland; Muscle - Skeletal; Nerve - Tibial; Skin - Not Sun Exposed; Testis; Thyroid; Uterus; Whole Blood
DYNLL2	18	Many	Adipose - Visceral; Adrenal Gland; Artery - Aorta; Artery - Coronary; Artery - Tibial; Brain - Caudate; Brain - Cerebellar Hemisphere; Brain - Cortex; Cells - Cultured fibroblasts; Esophagus - Gastroesophageal Junction; Esophagus - Mucosa; Esophagus - Muscularis; Heart - Atrial Appendage; Heart - Left Ventricle; Lung; Skin - Not Sun Exposed; Testis; Whole Blood
ZGLP1	18	Many	Adipose - Subcutaneous; Adipose - Visceral; Artery - Aorta; Artery - Tibial; Brain - Caudate; Brain - Cortex; Brain - Nucleus accumbens; Colon - Sigmoid; Esophagus - Gastroesophageal Junction; Esophagus - Mucosa; Esophagus - Muscularis; Heart - Atrial Appendage; Lung; Muscle - Skeletal; Nerve - Tibial; Ovary; Thyroid; Vagina
SOCS7	18	Many	Adipose - Subcutaneous; Adipose - Visceral; Artery - Aorta; Artery - Coronary; Artery - Tibial; Brain - Cortex; Brain - Nucleus accumbens; Breast - Mammary Tissue; Colon - Sigmoid; Esophagus - Gastroesophageal Junction; Esophagus - Mucosa; Esophagus - Muscularis; Lung; Minor Salivary Gland; Muscle - Skeletal; Skin - Not Sun Exposed; Skin - Sun Exposed; Whole Blood
TSSK3	18	Many	Adipose - Subcutaneous; Adipose - Visceral; Artery - Aorta; Artery - Tibial; Brain - Caudate; Brain - Cortex; Brain - Nucleus accumbens; Breast - Mammary Tissue; Colon - Sigmoid; Esophagus - Gastroesophageal Junction; Esophagus - Mucosa; Esophagus - Muscularis; Lung; Muscle - Skeletal; Nerve - Tibial; Pancreas; Skin - Not Sun Exposed; Whole Blood
FIZ1	18	Many	Adipose - Subcutaneous; Adipose - Visceral; Brain - Cerebellar Hemisphere; Brain - Cortex; Brain - Nucleus accumbens; Breast - Mammary Tissue; Cells - Cultured fibroblasts; Esophagus - Gastroesophageal Junction; Esophagus - Mucosa; Lung; Minor Salivary Gland; Muscle - Skeletal; Nerve - Tibial; Prostate; Skin - Not Sun Exposed; Skin - Sun Exposed; Thyroid; Whole Blood
ECE1	18	Many	Adipose - Subcutaneous; Adipose - Visceral; Adrenal Gland; Artery - Tibial; Brain - Caudate; Brain - Cortex; Brain - Nucleus accumbens; Colon - Transverse; Esophagus - Gastroesophageal Junction; Esophagus - Mucosa; Esophagus - Muscularis; Heart - Atrial Appendage; Heart - Left Ventricle; Lung; Muscle - Skeletal; Skin - Not Sun Exposed; Thyroid; Whole Blood
EIF4A2	18	Many	Adipose - Subcutaneous; Adipose - Visceral; Artery - Tibial; Brain - Caudate; Brain - Cerebellar Hemisphere; Brain - Cerebellum; Brain - Cortex; Cells - Cultured fibroblasts; Colon - Transverse; Esophagus - Gastroesophageal Junction; Esophagus - Muscularis; Heart - Left Ventricle; Lung; Minor Salivary Gland; Nerve - Tibial; Skin - Not Sun Exposed; Thyroid; Whole Blood
FKBPL	18	Many	Adipose - Visceral; Adrenal Gland; Artery - Tibial; Breast - Mammary Tissue; Cells - Cultured fibroblasts; Colon - Sigmoid; Colon - Transverse; Esophagus - Gastroesophageal Junction; Esophagus - Mucosa; Esophagus - Muscularis; Lung; Muscle - Skeletal; Nerve - Tibial; Prostate; Skin - Not Sun Exposed; Skin - Sun Exposed; Thyroid; Uterus
ARHGAP35	18	Many	Adipose - Subcutaneous; Adipose - Visceral; Artery - Aorta; Artery - Coronary; Artery - Tibial; Brain - Cortex; Breast - Mammary Tissue; Cells - Cultured fibroblasts; Colon - Transverse; Esophagus - Gastroesophageal Junction; Esophagus - Mucosa; Esophagus - Muscularis; Lung; Muscle - Skeletal; Nerve - Tibial; Skin - Not Sun Exposed; Skin - Sun Exposed; Uterus
LARP1	18	Many	Adipose - Subcutaneous; Adipose - Visceral; Artery - Coronary; Artery - Tibial; Brain - Cortex; Brain - Nucleus accumbens; Breast - Mammary Tissue; Cells - Cultured fibroblasts; Colon - Sigmoid; Colon - Transverse; Esophagus - Muscularis; Lung; Minor Salivary Gland; Muscle - Skeletal; Nerve - Tibial; Skin - Not Sun Exposed; Skin - Sun Exposed; Whole Blood
ZNF710	18	Many	Adipose - Subcutaneous; Adipose - Visceral; Adrenal Gland; Artery - Aorta; Brain - Nucleus accumbens; Colon - Sigmoid; Colon - Transverse; Esophagus - Gastroesophageal Junction; Esophagus - Muscularis; Heart - Left Ventricle; Lung; Muscle - Skeletal; Ovary; Prostate; Skin - Not Sun Exposed; Skin - Sun Exposed; Uterus; Whole Blood
TTLL12	18	Many	Adipose - Subcutaneous; Adipose - Visceral; Artery - Aorta; Artery - Tibial; Brain - Cerebellar Hemisphere; Brain - Cerebellum; Breast - Mammary Tissue; Colon - Sigmoid; Colon - Transverse; Esophagus - Muscularis; Lung; Muscle - Skeletal; Nerve - Tibial; Prostate; Skin - Not Sun Exposed; Skin - Sun Exposed; Uterus; Whole Blood
ADAT2	18	Many	Adipose - Subcutaneous; Adipose - Visceral; Artery - Aorta; Artery - Tibial; Colon - Transverse; Esophagus - Gastroesophageal Junction; Esophagus - Mucosa; Esophagus - Muscularis; Heart - Left Ventricle; Liver; Minor Salivary Gland; Muscle - Skeletal; Pancreas; Skin - Not Sun Exposed; Skin - Sun Exposed; Testis; Uterus; Whole Blood
STAU2	18	Many	Adipose - Visceral; Artery - Aorta; Artery - Tibial; Brain - Caudate; Brain - Cerebellar Hemisphere; Brain - Cerebellum; Brain - Cortex; Brain - Nucleus accumbens; Colon - Sigmoid; Colon - Transverse; Esophagus - Mucosa; Heart - Atrial Appendage; Heart - Left Ventricle; Lung; Nerve - Tibial; Prostate; Skin - Not Sun Exposed; Thyroid
ACKR1	18	Many	Adipose - Subcutaneous; Adipose - Visceral; Adrenal Gland; Breast - Mammary Tissue; Cells - Cultured fibroblasts; Colon - Transverse; Esophagus - Gastroesophageal Junction; Esophagus - Mucosa; Esophagus - Muscularis; Heart - Left Ventricle; Liver; Lung; Minor Salivary Gland; Muscle - Skeletal; Skin - Not Sun Exposed; Skin - Sun Exposed; Testis; Whole Blood
PRG2	18	Many	Adipose - Subcutaneous; Artery - Aorta; Artery - Tibial; Breast - Mammary Tissue; Cells - Cultured fibroblasts; Colon - Sigmoid; Colon - Transverse; Esophagus - Gastroesophageal Junction; Esophagus - Mucosa; Esophagus - Muscularis; Minor Salivary Gland; Muscle - Skeletal; Prostate; Skin - Not Sun Exposed; Skin - Sun Exposed; Testis; Thyroid; Whole Blood
SSPN	18	Many	Adipose - Subcutaneous; Adipose - Visceral; Artery - Aorta; Artery - Tibial; Brain - Cortex; Breast - Mammary Tissue; Colon - Sigmoid; Colon - Transverse; Esophagus - Mucosa; Lung; Minor Salivary Gland; Muscle - Skeletal; Nerve - Tibial; Prostate; Skin - Not Sun Exposed; Skin - Sun Exposed; Testis; Vagina
LANCL1	18	Many	Adrenal Gland; Artery - Aorta; Artery - Tibial; Brain - Caudate; Brain - Cerebellar Hemisphere; Brain - Cerebellum; Brain - Cortex; Brain - Nucleus accumbens; Colon - Sigmoid; Colon - Transverse; Esophagus - Gastroesophageal Junction; Esophagus - Muscularis; Heart - Atrial Appendage; Heart - Left Ventricle; Minor Salivary Gland; Skin - Not Sun Exposed; Skin - Sun Exposed; Whole Blood
METTL2A	18	Many	Adipose - Subcutaneous; Adipose - Visceral; Artery - Aorta; Artery - Coronary; Artery - Tibial; Brain - Caudate; Brain - Cerebellar Hemisphere; Brain - Cortex; Brain - Nucleus accumbens; Cells - Cultured fibroblasts; Colon - Sigmoid; Colon - Transverse; Esophagus - Mucosa; Esophagus - Muscularis; Heart - Left Ventricle; Lung; Minor Salivary Gland; Muscle - Skeletal
PIGL	18	Many	Adipose - Visceral; Artery - Aorta; Artery - Tibial; Esophagus - Gastroesophageal Junction; Esophagus - Mucosa; Esophagus - Muscularis; Heart - Atrial Appendage; Heart - Left Ventricle; Lung; Minor Salivary Gland; Muscle - Skeletal; Nerve - Tibial; Pancreas; Skin - Sun Exposed; Testis; Thyroid; Uterus; Whole Blood
TP53I13	18	Many	Adipose - Subcutaneous; Artery - Aorta; Brain - Caudate; Brain - Cerebellar Hemisphere; Brain - Cerebellum; Brain - Cortex; Brain - Nucleus accumbens; Breast - Mammary Tissue; Colon - Sigmoid; Colon - Transverse; Esophagus - Gastroesophageal Junction; Esophagus - Mucosa; Esophagus - Muscularis; Heart - Left Ventricle; Muscle - Skeletal; Ovary; Thyroid; Whole Blood
COP1	18	Many	Adipose - Visceral; Artery - Aorta; Artery - Tibial; Brain - Caudate; Brain - Cortex; Colon - Sigmoid; Colon - Transverse; Esophagus - Gastroesophageal Junction; Esophagus - Mucosa; Esophagus - Muscularis; Muscle - Skeletal; Nerve - Tibial; Ovary; Skin - Not Sun Exposed; Testis; Thyroid; Uterus; Whole Blood
STAMBPL1	18	Many	Adipose - Subcutaneous; Adipose - Visceral; Artery - Tibial; Brain - Cortex; Brain - Nucleus accumbens; Colon - Sigmoid; Colon - Transverse; Esophagus - Gastroesophageal Junction; Esophagus - Mucosa; Esophagus - Muscularis; Lung; Minor Salivary Gland; Ovary; Prostate; Skin - Not Sun Exposed; Skin - Sun Exposed; Uterus; Whole Blood
ZNF34	18	Many	Adipose - Visceral; Artery - Aorta; Artery - Tibial; Brain - Caudate; Brain - Cerebellar Hemisphere; Brain - Cerebellum; Brain - Cortex; Brain - Nucleus accumbens; Breast - Mammary Tissue; Colon - Transverse; Esophagus - Mucosa; Heart - Left Ventricle; Lung; Minor Salivary Gland; Muscle - Skeletal; Prostate; Skin - Not Sun Exposed; Whole Blood
CYCS	18	Many	Adipose - Subcutaneous; Adipose - Visceral; Adrenal Gland; Artery - Tibial; Brain - Caudate; Brain - Cerebellum; Brain - Cortex; Brain - Nucleus accumbens; Colon - Sigmoid; Colon - Transverse; Esophagus - Mucosa; Esophagus - Muscularis; Heart - Atrial Appendage; Heart - Left Ventricle; Minor Salivary Gland; Muscle - Skeletal; Nerve - Tibial; Whole Blood
TRABD	18	Many	Adipose - Subcutaneous; Adrenal Gland; Artery - Aorta; Artery - Tibial; Brain - Caudate; Brain - Cerebellar Hemisphere; Brain - Cortex; Brain - Nucleus accumbens; Breast - Mammary Tissue; Colon - Transverse; Esophagus - Gastroesophageal Junction; Esophagus - Mucosa; Esophagus - Muscularis; Heart - Atrial Appendage; Heart - Left Ventricle; Lung; Nerve - Tibial; Uterus
MT-ND4L	18	Many	Adipose - Subcutaneous; Adipose - Visceral; Artery - Aorta; Brain - Caudate; Brain - Cerebellar Hemisphere; Brain - Cerebellum; Brain - Cortex; Brain - Nucleus accumbens; Colon - Sigmoid; Colon - Transverse; Esophagus - Mucosa; Heart - Left Ventricle; Muscle - Skeletal; Nerve - Tibial; Skin - Not Sun Exposed; Skin - Sun Exposed; Testis; Whole Blood
THBS2	18	Many	Adipose - Subcutaneous; Adipose - Visceral; Artery - Aorta; Artery - Tibial; Breast - Mammary Tissue; Colon - Sigmoid; Colon - Transverse; Esophagus - Gastroesophageal Junction; Esophagus - Mucosa; Esophagus - Muscularis; Heart - Left Ventricle; Lung; Minor Salivary Gland; Muscle - Skeletal; Prostate; Skin - Sun Exposed; Testis; Thyroid
ZNF25	18	Many	Adipose - Visceral; Artery - Aorta; Brain - Caudate; Brain - Cerebellar Hemisphere; Brain - Cortex; Brain - Nucleus accumbens; Colon - Transverse; Esophagus - Mucosa; Lung; Minor Salivary Gland; Muscle - Skeletal; Nerve - Tibial; Pancreas; Prostate; Skin - Not Sun Exposed; Skin - Sun Exposed; Testis; Uterus
BTN3A3	18	Many	Adipose - Subcutaneous; Adipose - Visceral; Adrenal Gland; Artery - Tibial; Brain - Caudate; Cells - Cultured fibroblasts; Colon - Sigmoid; Esophagus - Gastroesophageal Junction; Esophagus - Mucosa; Esophagus - Muscularis; Muscle - Skeletal; Nerve - Tibial; Prostate; Skin - Not Sun Exposed; Skin - Sun Exposed; Uterus; Vagina; Whole Blood
RETSAT	18	Many	Adipose - Subcutaneous; Adipose - Visceral; Artery - Aorta; Artery - Tibial; Brain - Cortex; Breast - Mammary Tissue; Cells - Cultured fibroblasts; Colon - Sigmoid; Colon - Transverse; Esophagus - Mucosa; Esophagus - Muscularis; Lung; Muscle - Skeletal; Nerve - Tibial; Prostate; Skin - Not Sun Exposed; Skin - Sun Exposed; Whole Blood
NEIL1	18	Many	Adipose - Visceral; Artery - Aorta; Artery - Tibial; Brain - Caudate; Brain - Cortex; Brain - Nucleus accumbens; Colon - Sigmoid; Colon - Transverse; Esophagus - Gastroesophageal Junction; Esophagus - Mucosa; Esophagus - Muscularis; Heart - Atrial Appendage; Minor Salivary Gland; Muscle - Skeletal; Nerve - Tibial; Uterus; Vagina; Whole Blood
TMEM255B	18	Many	Adipose - Subcutaneous; Artery - Aorta; Artery - Tibial; Cells - Cultured fibroblasts; Colon - Sigmoid; Colon - Transverse; Esophagus - Gastroesophageal Junction; Esophagus - Mucosa; Esophagus - Muscularis; Heart - Atrial Appendage; Heart - Left Ventricle; Lung; Minor Salivary Gland; Muscle - Skeletal; Ovary; Pituitary; Skin - Sun Exposed; Testis
REPIN1	18	Many	Adipose - Subcutaneous; Adipose - Visceral; Artery - Coronary; Artery - Tibial; Brain - Cerebellar Hemisphere; Brain - Cortex; Brain - Nucleus accumbens; Breast - Mammary Tissue; Cells - Cultured fibroblasts; Colon - Transverse; Esophagus - Mucosa; Lung; Minor Salivary Gland; Muscle - Skeletal; Prostate; Skin - Sun Exposed; Thyroid; Whole Blood
NELFA	18	Many	Adipose - Subcutaneous; Adipose - Visceral; Artery - Tibial; Brain - Caudate; Brain - Cerebellar Hemisphere; Brain - Cerebellum; Brain - Cortex; Brain - Nucleus accumbens; Breast - Mammary Tissue; Cells - Cultured fibroblasts; Colon - Transverse; Esophagus - Gastroesophageal Junction; Esophagus - Mucosa; Esophagus - Muscularis; Heart - Left Ventricle; Muscle - Skeletal; Nerve - Tibial; Whole Blood
C1S	18	Many	Adipose - Subcutaneous; Adipose - Visceral; Artery - Aorta; Artery - Tibial; Brain - Caudate; Brain - Cerebellar Hemisphere; Brain - Cortex; Brain - Nucleus accumbens; Colon - Transverse; Esophagus - Mucosa; Heart - Left Ventricle; Lung; Minor Salivary Gland; Muscle - Skeletal; Pituitary; Prostate; Skin - Sun Exposed; Whole Blood
CERCAM	18	Many	Adipose - Subcutaneous; Adipose - Visceral; Artery - Aorta; Artery - Tibial; Brain - Cerebellar Hemisphere; Cells - Cultured fibroblasts; Colon - Sigmoid; Colon - Transverse; Esophagus - Gastroesophageal Junction; Esophagus - Mucosa; Esophagus - Muscularis; Heart - Left Ventricle; Minor Salivary Gland; Muscle - Skeletal; Pituitary; Prostate; Skin - Sun Exposed; Whole Blood
PGLS	18	Many	Adipose - Visceral; Artery - Aorta; Brain - Cerebellar Hemisphere; Brain - Cortex; Brain - Nucleus accumbens; Cells - Cultured fibroblasts; Colon - Transverse; Esophagus - Gastroesophageal Junction; Esophagus - Mucosa; Esophagus - Muscularis; Heart - Left Ventricle; Lung; Minor Salivary Gland; Muscle - Skeletal; Ovary; Skin - Not Sun Exposed; Skin - Sun Exposed; Whole Blood
RBFOX2	18	Many	Adipose - Subcutaneous; Adipose - Visceral; Adrenal Gland; Artery - Aorta; Brain - Caudate; Brain - Cerebellum; Brain - Cortex; Brain - Nucleus accumbens; Breast - Mammary Tissue; Colon - Transverse; Esophagus - Gastroesophageal Junction; Esophagus - Mucosa; Esophagus - Muscularis; Lung; Minor Salivary Gland; Muscle - Skeletal; Skin - Not Sun Exposed; Thyroid
TMEM65	18	Many	Adipose - Subcutaneous; Adipose - Visceral; Artery - Tibial; Brain - Caudate; Brain - Cerebellar Hemisphere; Brain - Cortex; Colon - Transverse; Esophagus - Gastroesophageal Junction; Esophagus - Mucosa; Esophagus - Muscularis; Heart - Atrial Appendage; Heart - Left Ventricle; Minor Salivary Gland; Nerve - Tibial; Prostate; Skin - Not Sun Exposed; Uterus; Whole Blood
PREP	18	Many	Adipose - Subcutaneous; Adipose - Visceral; Artery - Aorta; Artery - Tibial; Brain - Caudate; Brain - Cerebellum; Brain - Cortex; Colon - Sigmoid; Colon - Transverse; Esophagus - Mucosa; Esophagus - Muscularis; Heart - Atrial Appendage; Heart - Left Ventricle; Lung; Nerve - Tibial; Skin - Sun Exposed; Thyroid; Whole Blood
PRKAG1	18	Many	Adipose - Subcutaneous; Adipose - Visceral; Artery - Aorta; Artery - Tibial; Brain - Caudate; Brain - Cortex; Cells - Cultured fibroblasts; Esophagus - Gastroesophageal Junction; Esophagus - Mucosa; Esophagus - Muscularis; Heart - Left Ventricle; Lung; Muscle - Skeletal; Nerve - Tibial; Thyroid; Uterus; Vagina; Whole Blood
TIMP2	18	Many	Adipose - Subcutaneous; Adipose - Visceral; Artery - Aorta; Artery - Tibial; Cells - EBV-transformed lymphocytes; Colon - Sigmoid; Colon - Transverse; Esophagus - Gastroesophageal Junction; Esophagus - Mucosa; Esophagus - Muscularis; Lung; Minor Salivary Gland; Muscle - Skeletal; Nerve - Tibial; Prostate; Skin - Sun Exposed; Uterus; Whole Blood
ROBO3	18	Many	Adipose - Subcutaneous; Adipose - Visceral; Brain - Cortex; Brain - Nucleus accumbens; Colon - Sigmoid; Colon - Transverse; Esophagus - Gastroesophageal Junction; Esophagus - Mucosa; Esophagus - Muscularis; Heart - Left Ventricle; Lung; Minor Salivary Gland; Muscle - Skeletal; Nerve - Tibial; Ovary; Skin - Sun Exposed; Thyroid; Whole Blood
CCSER2	18	Many	Adipose - Visceral; Artery - Aorta; Artery - Tibial; Brain - Caudate; Brain - Cerebellar Hemisphere; Brain - Cerebellum; Brain - Cortex; Brain - Nucleus accumbens; Colon - Transverse; Esophagus - Gastroesophageal Junction; Esophagus - Mucosa; Esophagus - Muscularis; Heart - Left Ventricle; Lung; Nerve - Tibial; Pancreas; Uterus; Whole Blood
MPZL2	18	Many	Adipose - Subcutaneous; Adipose - Visceral; Adrenal Gland; Artery - Aorta; Artery - Tibial; Brain - Cortex; Breast - Mammary Tissue; Esophagus - Gastroesophageal Junction; Esophagus - Mucosa; Esophagus - Muscularis; Heart - Left Ventricle; Lung; Minor Salivary Gland; Muscle - Skeletal; Skin - Not Sun Exposed; Testis; Thyroid; Uterus
PHKB	18	Many	Adipose - Subcutaneous; Artery - Tibial; Brain - Caudate; Brain - Cerebellar Hemisphere; Brain - Cortex; Brain - Nucleus accumbens; Cells - Cultured fibroblasts; Colon - Sigmoid; Colon - Transverse; Esophagus - Mucosa; Esophagus - Muscularis; Heart - Atrial Appendage; Heart - Left Ventricle; Lung; Minor Salivary Gland; Muscle - Skeletal; Thyroid; Whole Blood
TMEM203	18	Many	Artery - Aorta; Artery - Tibial; Brain - Caudate; Brain - Cortex; Breast - Mammary Tissue; Cells - Cultured fibroblasts; Colon - Transverse; Esophagus - Gastroesophageal Junction; Esophagus - Muscularis; Heart - Left Ventricle; Lung; Minor Salivary Gland; Muscle - Skeletal; Nerve - Tibial; Skin - Not Sun Exposed; Skin - Sun Exposed; Uterus; Whole Blood
SLFN11	18	Many	Adrenal Gland; Artery - Tibial; Breast - Mammary Tissue; Colon - Sigmoid; Colon - Transverse; Esophagus - Gastroesophageal Junction; Esophagus - Mucosa; Esophagus - Muscularis; Heart - Atrial Appendage; Heart - Left Ventricle; Lung; Muscle - Skeletal; Nerve - Tibial; Prostate; Testis; Thyroid; Uterus; Whole Blood
PSMD1	18	Many	Adipose - Visceral; Artery - Tibial; Brain - Caudate; Brain - Cerebellar Hemisphere; Brain - Cortex; Colon - Transverse; Esophagus - Gastroesophageal Junction; Esophagus - Mucosa; Esophagus - Muscularis; Lung; Muscle - Skeletal; Nerve - Tibial; Pancreas; Testis; Thyroid; Uterus; Vagina; Whole Blood
CCNL2	18	Many	Adipose - Subcutaneous; Adipose - Visceral; Artery - Tibial; Brain - Caudate; Brain - Cortex; Brain - Nucleus accumbens; Colon - Sigmoid; Colon - Transverse; Esophagus - Gastroesophageal Junction; Esophagus - Mucosa; Esophagus - Muscularis; Heart - Atrial Appendage; Heart - Left Ventricle; Lung; Muscle - Skeletal; Testis; Thyroid; Whole Blood
GPD1L	18	Many	Adipose - Subcutaneous; Adipose - Visceral; Artery - Aorta; Artery - Tibial; Brain - Caudate; Brain - Cortex; Brain - Nucleus accumbens; Colon - Sigmoid; Colon - Transverse; Esophagus - Gastroesophageal Junction; Esophagus - Mucosa; Lung; Nerve - Tibial; Skin - Not Sun Exposed; Skin - Sun Exposed; Thyroid; Uterus; Whole Blood
THAP2	18	Many	Adipose - Visceral; Adrenal Gland; Artery - Tibial; Cells - Cultured fibroblasts; Colon - Sigmoid; Colon - Transverse; Esophagus - Mucosa; Heart - Atrial Appendage; Heart - Left Ventricle; Lung; Muscle - Skeletal; Ovary; Pituitary; Skin - Not Sun Exposed; Stomach; Thyroid; Uterus; Vagina
PRR33	18	Many	Adipose - Subcutaneous; Adipose - Visceral; Artery - Aorta; Artery - Tibial; Colon - Sigmoid; Colon - Transverse; Esophagus - Gastroesophageal Junction; Esophagus - Mucosa; Esophagus - Muscularis; Lung; Minor Salivary Gland; Muscle - Skeletal; Nerve - Tibial; Pituitary; Skin - Sun Exposed; Uterus; Vagina; Whole Blood
PHLPP1	18	Many	Adipose - Subcutaneous; Adipose - Visceral; Adrenal Gland; Artery - Aorta; Artery - Tibial; Brain - Cortex; Breast - Mammary Tissue; Colon - Sigmoid; Colon - Transverse; Esophagus - Gastroesophageal Junction; Minor Salivary Gland; Muscle - Skeletal; Nerve - Tibial; Ovary; Prostate; Skin - Sun Exposed; Testis; Thyroid
YTHDF2	18	Many	Adipose - Visceral; Artery - Aorta; Artery - Tibial; Cells - Cultured fibroblasts; Colon - Sigmoid; Colon - Transverse; Esophagus - Gastroesophageal Junction; Esophagus - Mucosa; Esophagus - Muscularis; Lung; Minor Salivary Gland; Muscle - Skeletal; Nerve - Tibial; Ovary; Stomach; Thyroid; Uterus; Whole Blood
BCAT2	18	Many	Adipose - Subcutaneous; Adipose - Visceral; Artery - Tibial; Brain - Cerebellar Hemisphere; Brain - Cerebellum; Brain - Cortex; Brain - Nucleus accumbens; Breast - Mammary Tissue; Cells - Cultured fibroblasts; Colon - Transverse; Esophagus - Gastroesophageal Junction; Esophagus - Muscularis; Heart - Left Ventricle; Lung; Muscle - Skeletal; Nerve - Tibial; Skin - Not Sun Exposed; Skin - Sun Exposed
LRP1	18	Many	Adipose - Subcutaneous; Adipose - Visceral; Artery - Aorta; Artery - Tibial; Brain - Cortex; Breast - Mammary Tissue; Colon - Transverse; Esophagus - Gastroesophageal Junction; Esophagus - Mucosa; Esophagus - Muscularis; Heart - Atrial Appendage; Heart - Left Ventricle; Lung; Minor Salivary Gland; Muscle - Skeletal; Prostate; Skin - Not Sun Exposed; Whole Blood
PAPSS2	18	Many	Adipose - Subcutaneous; Adipose - Visceral; Artery - Tibial; Brain - Caudate; Brain - Cerebellar Hemisphere; Brain - Cortex; Cells - Cultured fibroblasts; Colon - Sigmoid; Colon - Transverse; Esophagus - Gastroesophageal Junction; Esophagus - Mucosa; Esophagus - Muscularis; Heart - Left Ventricle; Minor Salivary Gland; Prostate; Skin - Not Sun Exposed; Uterus; Whole Blood
PBDC1	18	Many	Adipose - Visceral; Artery - Aorta; Artery - Tibial; Brain - Caudate; Colon - Sigmoid; Colon - Transverse; Esophagus - Gastroesophageal Junction; Esophagus - Mucosa; Esophagus - Muscularis; Lung; Minor Salivary Gland; Muscle - Skeletal; Prostate; Stomach; Thyroid; Uterus; Vagina; Whole Blood
VTI1B	18	Many	Adipose - Subcutaneous; Adipose - Visceral; Artery - Aorta; Artery - Tibial; Brain - Caudate; Brain - Cerebellum; Brain - Cortex; Esophagus - Mucosa; Esophagus - Muscularis; Minor Salivary Gland; Muscle - Skeletal; Nerve - Tibial; Prostate; Skin - Not Sun Exposed; Skin - Sun Exposed; Thyroid; Uterus; Whole Blood
MDK	18	Many	Adipose - Subcutaneous; Adipose - Visceral; Artery - Tibial; Brain - Cortex; Breast - Mammary Tissue; Colon - Sigmoid; Esophagus - Mucosa; Esophagus - Muscularis; Heart - Left Ventricle; Liver; Lung; Muscle - Skeletal; Nerve - Tibial; Prostate; Skin - Not Sun Exposed; Skin - Sun Exposed; Thyroid; Vagina
CEP131	18	Many	Adipose - Subcutaneous; Adipose - Visceral; Artery - Aorta; Artery - Coronary; Artery - Tibial; Brain - Caudate; Brain - Cortex; Brain - Nucleus accumbens; Colon - Sigmoid; Colon - Transverse; Esophagus - Gastroesophageal Junction; Esophagus - Mucosa; Esophagus - Muscularis; Lung; Muscle - Skeletal; Nerve - Tibial; Uterus; Whole Blood
LTBP3	18	Many	Adipose - Subcutaneous; Adipose - Visceral; Adrenal Gland; Brain - Caudate; Brain - Cerebellar Hemisphere; Brain - Cerebellum; Brain - Cortex; Brain - Nucleus accumbens; Colon - Sigmoid; Colon - Transverse; Esophagus - Mucosa; Esophagus - Muscularis; Lung; Muscle - Skeletal; Nerve - Tibial; Prostate; Thyroid; Whole Blood
USP27X	18	Many	Adipose - Visceral; Adrenal Gland; Artery - Aorta; Artery - Tibial; Brain - Caudate; Brain - Cortex; Breast - Mammary Tissue; Colon - Sigmoid; Esophagus - Gastroesophageal Junction; Esophagus - Mucosa; Esophagus - Muscularis; Heart - Atrial Appendage; Lung; Muscle - Skeletal; Nerve - Tibial; Prostate; Thyroid; Uterus
PDHB	18	Many	Adipose - Subcutaneous; Adipose - Visceral; Artery - Tibial; Brain - Caudate; Breast - Mammary Tissue; Colon - Sigmoid; Colon - Transverse; Esophagus - Gastroesophageal Junction; Esophagus - Mucosa; Esophagus - Muscularis; Heart - Atrial Appendage; Heart - Left Ventricle; Lung; Nerve - Tibial; Skin - Sun Exposed; Thyroid; Uterus; Whole Blood
RHOT2	18	Many	Adipose - Subcutaneous; Adipose - Visceral; Adrenal Gland; Artery - Aorta; Artery - Coronary; Artery - Tibial; Brain - Nucleus accumbens; Colon - Sigmoid; Colon - Transverse; Esophagus - Gastroesophageal Junction; Esophagus - Mucosa; Esophagus - Muscularis; Heart - Atrial Appendage; Lung; Muscle - Skeletal; Nerve - Tibial; Thyroid; Whole Blood
LUC7L	18	Many	Adipose - Visceral; Artery - Aorta; Artery - Tibial; Brain - Cerebellar Hemisphere; Brain - Cortex; Brain - Nucleus accumbens; Colon - Sigmoid; Colon - Transverse; Esophagus - Gastroesophageal Junction; Esophagus - Mucosa; Esophagus - Muscularis; Heart - Atrial Appendage; Heart - Left Ventricle; Lung; Muscle - Skeletal; Testis; Thyroid; Whole Blood
GNA12	18	Many	Adipose - Subcutaneous; Adipose - Visceral; Artery - Aorta; Artery - Tibial; Brain - Cerebellar Hemisphere; Brain - Cerebellum; Brain - Cortex; Brain - Nucleus accumbens; Colon - Transverse; Esophagus - Mucosa; Esophagus - Muscularis; Heart - Atrial Appendage; Lung; Muscle - Skeletal; Nerve - Tibial; Skin - Not Sun Exposed; Thyroid; Whole Blood
ZBTB42	18	Many	Adipose - Subcutaneous; Adipose - Visceral; Artery - Aorta; Breast - Mammary Tissue; Colon - Sigmoid; Colon - Transverse; Esophagus - Gastroesophageal Junction; Esophagus - Mucosa; Esophagus - Muscularis; Lung; Minor Salivary Gland; Muscle - Skeletal; Nerve - Tibial; Prostate; Skin - Not Sun Exposed; Skin - Sun Exposed; Uterus; Whole Blood
CDK9	18	Many	Artery - Aorta; Artery - Tibial; Brain - Caudate; Brain - Cortex; Brain - Nucleus accumbens; Cells - Cultured fibroblasts; Colon - Sigmoid; Colon - Transverse; Esophagus - Gastroesophageal Junction; Esophagus - Mucosa; Esophagus - Muscularis; Heart - Left Ventricle; Lung; Minor Salivary Gland; Nerve - Tibial; Skin - Not Sun Exposed; Uterus; Whole Blood
SPATA6	18	Many	Adipose - Visceral; Artery - Aorta; Artery - Coronary; Colon - Sigmoid; Colon - Transverse; Esophagus - Gastroesophageal Junction; Esophagus - Mucosa; Esophagus - Muscularis; Heart - Atrial Appendage; Lung; Nerve - Tibial; Prostate; Skin - Not Sun Exposed; Skin - Sun Exposed; Thyroid; Uterus; Vagina; Whole Blood
CDK3	18	Many	Artery - Aorta; Artery - Tibial; Brain - Caudate; Brain - Cerebellar Hemisphere; Brain - Cerebellum; Brain - Cortex; Brain - Nucleus accumbens; Colon - Transverse; Esophagus - Gastroesophageal Junction; Esophagus - Mucosa; Esophagus - Muscularis; Heart - Atrial Appendage; Heart - Left Ventricle; Lung; Muscle - Skeletal; Thyroid; Vagina; Whole Blood
ITPKB	18	Many	Adipose - Subcutaneous; Adipose - Visceral; Artery - Aorta; Artery - Tibial; Brain - Caudate; Brain - Cerebellar Hemisphere; Brain - Cerebellum; Brain - Cortex; Brain - Nucleus accumbens; Colon - Transverse; Heart - Left Ventricle; Lung; Minor Salivary Gland; Nerve - Tibial; Prostate; Skin - Not Sun Exposed; Skin - Sun Exposed; Uterus
PLXNA3	18	Many	Adipose - Visceral; Artery - Aorta; Artery - Tibial; Brain - Caudate; Cells - Cultured fibroblasts; Colon - Sigmoid; Esophagus - Gastroesophageal Junction; Esophagus - Mucosa; Esophagus - Muscularis; Heart - Left Ventricle; Lung; Muscle - Skeletal; Nerve - Tibial; Ovary; Thyroid; Uterus; Vagina; Whole Blood
CEBPA	18	Many	Adipose - Subcutaneous; Adipose - Visceral; Artery - Aorta; Brain - Cerebellar Hemisphere; Brain - Cerebellum; Breast - Mammary Tissue; Colon - Sigmoid; Colon - Transverse; Esophagus - Mucosa; Lung; Minor Salivary Gland; Muscle - Skeletal; Nerve - Tibial; Prostate; Skin - Not Sun Exposed; Skin - Sun Exposed; Thyroid; Whole Blood
HADHB	18	Many	Adipose - Subcutaneous; Adipose - Visceral; Adrenal Gland; Artery - Aorta; Artery - Tibial; Brain - Cerebellar Hemisphere; Brain - Cortex; Cells - Cultured fibroblasts; Colon - Sigmoid; Colon - Transverse; Esophagus - Gastroesophageal Junction; Esophagus - Mucosa; Esophagus - Muscularis; Lung; Ovary; Skin - Sun Exposed; Thyroid; Whole Blood
MAX	18	Many	Adipose - Subcutaneous; Adipose - Visceral; Artery - Aorta; Brain - Caudate; Brain - Cerebellum; Brain - Cortex; Brain - Nucleus accumbens; Breast - Mammary Tissue; Colon - Sigmoid; Colon - Transverse; Esophagus - Mucosa; Heart - Left Ventricle; Lung; Nerve - Tibial; Prostate; Skin - Not Sun Exposed; Skin - Sun Exposed; Thyroid
MTF1	18	Many	Adipose - Subcutaneous; Adipose - Visceral; Artery - Aorta; Artery - Coronary; Artery - Tibial; Brain - Cortex; Cells - Cultured fibroblasts; Colon - Sigmoid; Colon - Transverse; Esophagus - Gastroesophageal Junction; Esophagus - Mucosa; Esophagus - Muscularis; Lung; Muscle - Skeletal; Nerve - Tibial; Skin - Not Sun Exposed; Skin - Sun Exposed; Thyroid
ENPP2	18	Many	Adipose - Subcutaneous; Adipose - Visceral; Artery - Aorta; Artery - Tibial; Brain - Cerebellar Hemisphere; Brain - Cerebellum; Breast - Mammary Tissue; Colon - Transverse; Esophagus - Gastroesophageal Junction; Esophagus - Mucosa; Esophagus - Muscularis; Heart - Left Ventricle; Minor Salivary Gland; Muscle - Skeletal; Nerve - Tibial; Ovary; Testis; Uterus
NPTXR	18	Many	Adipose - Subcutaneous; Adipose - Visceral; Adrenal Gland; Artery - Aorta; Artery - Tibial; Brain - Cortex; Breast - Mammary Tissue; Colon - Transverse; Esophagus - Gastroesophageal Junction; Esophagus - Muscularis; Heart - Atrial Appendage; Heart - Left Ventricle; Liver; Minor Salivary Gland; Ovary; Prostate; Skin - Not Sun Exposed; Uterus
SLC43A3	18	Many	Adipose - Subcutaneous; Adipose - Visceral; Artery - Tibial; Brain - Caudate; Brain - Cerebellar Hemisphere; Brain - Cortex; Breast - Mammary Tissue; Cells - Cultured fibroblasts; Colon - Sigmoid; Colon - Transverse; Esophagus - Gastroesophageal Junction; Esophagus - Muscularis; Heart - Left Ventricle; Muscle - Skeletal; Prostate; Skin - Not Sun Exposed; Skin - Sun Exposed; Whole Blood
CSTF1	18	Many	Adipose - Visceral; Artery - Aorta; Artery - Tibial; Brain - Cerebellar Hemisphere; Brain - Cerebellum; Breast - Mammary Tissue; Cells - Cultured fibroblasts; Colon - Sigmoid; Colon - Transverse; Esophagus - Gastroesophageal Junction; Esophagus - Mucosa; Esophagus - Muscularis; Heart - Atrial Appendage; Lung; Prostate; Thyroid; Vagina; Whole Blood
CHD8	18	Many	Adipose - Visceral; Artery - Aorta; Artery - Tibial; Breast - Mammary Tissue; Colon - Sigmoid; Colon - Transverse; Esophagus - Gastroesophageal Junction; Esophagus - Mucosa; Esophagus - Muscularis; Lung; Muscle - Skeletal; Prostate; Skin - Not Sun Exposed; Skin - Sun Exposed; Testis; Thyroid; Uterus; Vagina
CXCL2	18	Many	Adipose - Subcutaneous; Adipose - Visceral; Adrenal Gland; Artery - Tibial; Brain - Cortex; Esophagus - Gastroesophageal Junction; Esophagus - Muscularis; Liver; Lung; Minor Salivary Gland; Muscle - Skeletal; Prostate; Skin - Not Sun Exposed; Skin - Sun Exposed; Testis; Thyroid; Uterus; Whole Blood
PLIN4	18	Many	Adipose - Subcutaneous; Adipose - Visceral; Artery - Aorta; Artery - Tibial; Brain - Caudate; Brain - Cerebellar Hemisphere; Brain - Cerebellum; Brain - Cortex; Brain - Nucleus accumbens; Colon - Sigmoid; Colon - Transverse; Muscle - Skeletal; Nerve - Tibial; Prostate; Skin - Not Sun Exposed; Skin - Sun Exposed; Thyroid; Whole Blood
CLPTM1	18	Many	Adipose - Subcutaneous; Adipose - Visceral; Artery - Aorta; Artery - Tibial; Breast - Mammary Tissue; Cells - Cultured fibroblasts; Colon - Transverse; Esophagus - Gastroesophageal Junction; Esophagus - Mucosa; Esophagus - Muscularis; Lung; Minor Salivary Gland; Muscle - Skeletal; Nerve - Tibial; Skin - Not Sun Exposed; Skin - Sun Exposed; Testis; Vagina
AZGP1	18	Many	Adipose - Subcutaneous; Adipose - Visceral; Artery - Aorta; Artery - Tibial; Brain - Caudate; Brain - Cerebellar Hemisphere; Brain - Cerebellum; Brain - Cortex; Brain - Nucleus accumbens; Colon - Transverse; Esophagus - Muscularis; Minor Salivary Gland; Nerve - Tibial; Ovary; Prostate; Skin - Not Sun Exposed; Skin - Sun Exposed; Whole Blood
GSDMB	18	Many	Adipose - Subcutaneous; Artery - Aorta; Artery - Tibial; Brain - Caudate; Brain - Cortex; Brain - Nucleus accumbens; Colon - Transverse; Esophagus - Gastroesophageal Junction; Esophagus - Mucosa; Esophagus - Muscularis; Heart - Atrial Appendage; Heart - Left Ventricle; Lung; Minor Salivary Gland; Muscle - Skeletal; Testis; Thyroid; Whole Blood
AGER	18	Many	Adipose - Subcutaneous; Adipose - Visceral; Artery - Aorta; Artery - Tibial; Brain - Cortex; Brain - Nucleus accumbens; Colon - Sigmoid; Colon - Transverse; Esophagus - Gastroesophageal Junction; Esophagus - Mucosa; Esophagus - Muscularis; Heart - Left Ventricle; Minor Salivary Gland; Muscle - Skeletal; Nerve - Tibial; Ovary; Uterus; Whole Blood
SP140L	18	Many	Adipose - Subcutaneous; Adipose - Visceral; Artery - Aorta; Artery - Tibial; Brain - Caudate; Brain - Cortex; Breast - Mammary Tissue; Cells - Cultured fibroblasts; Esophagus - Gastroesophageal Junction; Esophagus - Muscularis; Heart - Left Ventricle; Lung; Nerve - Tibial; Skin - Not Sun Exposed; Skin - Sun Exposed; Uterus; Vagina; Whole Blood
TRIM52	18	Many	Adipose - Visceral; Artery - Aorta; Artery - Tibial; Breast - Mammary Tissue; Colon - Sigmoid; Colon - Transverse; Esophagus - Gastroesophageal Junction; Esophagus - Mucosa; Esophagus - Muscularis; Lung; Muscle - Skeletal; Nerve - Tibial; Pancreas; Testis; Thyroid; Uterus; Vagina; Whole Blood
STRAP	18	Many	Adipose - Subcutaneous; Adipose - Visceral; Adrenal Gland; Artery - Tibial; Brain - Caudate; Brain - Cerebellar Hemisphere; Brain - Cerebellum; Brain - Cortex; Colon - Sigmoid; Esophagus - Gastroesophageal Junction; Esophagus - Mucosa; Esophagus - Muscularis; Heart - Atrial Appendage; Heart - Left Ventricle; Muscle - Skeletal; Nerve - Tibial; Uterus; Vagina
PNPLA2	18	Many	Adipose - Subcutaneous; Adipose - Visceral; Artery - Tibial; Brain - Caudate; Brain - Cerebellar Hemisphere; Brain - Cerebellum; Brain - Cortex; Brain - Nucleus accumbens; Breast - Mammary Tissue; Cells - Cultured fibroblasts; Colon - Transverse; Esophagus - Mucosa; Lung; Minor Salivary Gland; Nerve - Tibial; Skin - Not Sun Exposed; Skin - Sun Exposed; Whole Blood
HUWE1	18	Many	Adipose - Subcutaneous; Adipose - Visceral; Adrenal Gland; Artery - Aorta; Artery - Tibial; Breast - Mammary Tissue; Colon - Sigmoid; Esophagus - Gastroesophageal Junction; Esophagus - Mucosa; Esophagus - Muscularis; Heart - Atrial Appendage; Minor Salivary Gland; Muscle - Skeletal; Prostate; Skin - Not Sun Exposed; Skin - Sun Exposed; Testis; Whole Blood
STAT4	18	Many	Adrenal Gland; Artery - Aorta; Artery - Tibial; Brain - Caudate; Brain - Cerebellum; Breast - Mammary Tissue; Cells - Cultured fibroblasts; Esophagus - Gastroesophageal Junction; Esophagus - Mucosa; Esophagus - Muscularis; Heart - Atrial Appendage; Lung; Minor Salivary Gland; Prostate; Skin - Not Sun Exposed; Uterus; Vagina; Whole Blood
NHLRC1	18	Many	Adipose - Visceral; Artery - Aorta; Artery - Tibial; Brain - Cortex; Breast - Mammary Tissue; Cells - Cultured fibroblasts; Colon - Sigmoid; Colon - Transverse; Esophagus - Gastroesophageal Junction; Esophagus - Mucosa; Esophagus - Muscularis; Heart - Atrial Appendage; Lung; Minor Salivary Gland; Prostate; Stomach; Thyroid; Vagina
NPRL3	18	Many	Adipose - Subcutaneous; Artery - Aorta; Brain - Cerebellar Hemisphere; Brain - Cortex; Brain - Nucleus accumbens; Breast - Mammary Tissue; Colon - Transverse; Esophagus - Gastroesophageal Junction; Esophagus - Mucosa; Esophagus - Muscularis; Heart - Left Ventricle; Lung; Minor Salivary Gland; Muscle - Skeletal; Skin - Not Sun Exposed; Skin - Sun Exposed; Uterus; Whole Blood
GSN	18	Many	Adipose - Subcutaneous; Adipose - Visceral; Artery - Aorta; Brain - Cortex; Brain - Nucleus accumbens; Cells - Cultured fibroblasts; Colon - Sigmoid; Colon - Transverse; Esophagus - Gastroesophageal Junction; Esophagus - Muscularis; Heart - Atrial Appendage; Heart - Left Ventricle; Lung; Minor Salivary Gland; Muscle - Skeletal; Nerve - Tibial; Skin - Not Sun Exposed; Whole Blood
DDIT3	18	Many	Adipose - Subcutaneous; Adipose - Visceral; Adrenal Gland; Artery - Aorta; Breast - Mammary Tissue; Colon - Sigmoid; Colon - Transverse; Esophagus - Mucosa; Esophagus - Muscularis; Heart - Atrial Appendage; Nerve - Tibial; Prostate; Skin - Not Sun Exposed; Skin - Sun Exposed; Stomach; Testis; Thyroid; Whole Blood
ATXN10	18	Many	Adipose - Visceral; Artery - Aorta; Artery - Tibial; Brain - Caudate; Brain - Cerebellar Hemisphere; Brain - Cerebellum; Brain - Cortex; Brain - Nucleus accumbens; Colon - Transverse; Esophagus - Gastroesophageal Junction; Esophagus - Mucosa; Esophagus - Muscularis; Heart - Atrial Appendage; Heart - Left Ventricle; Lung; Minor Salivary Gland; Testis; Whole Blood
KLHDC10	18	Many	Adipose - Subcutaneous; Artery - Aorta; Artery - Coronary; Artery - Tibial; Brain - Cortex; Breast - Mammary Tissue; Colon - Sigmoid; Colon - Transverse; Heart - Atrial Appendage; Lung; Minor Salivary Gland; Muscle - Skeletal; Nerve - Tibial; Pituitary; Skin - Not Sun Exposed; Skin - Sun Exposed; Thyroid; Whole Blood
PRR14	18	Many	Adipose - Subcutaneous; Adipose - Visceral; Artery - Aorta; Artery - Tibial; Brain - Caudate; Brain - Cortex; Brain - Nucleus accumbens; Colon - Sigmoid; Colon - Transverse; Esophagus - Gastroesophageal Junction; Esophagus - Mucosa; Esophagus - Muscularis; Heart - Atrial Appendage; Heart - Left Ventricle; Lung; Skin - Not Sun Exposed; Skin - Sun Exposed; Whole Blood
VPS26C	18	Many	Adipose - Subcutaneous; Adipose - Visceral; Adrenal Gland; Artery - Aorta; Artery - Tibial; Colon - Sigmoid; Colon - Transverse; Esophagus - Gastroesophageal Junction; Esophagus - Mucosa; Esophagus - Muscularis; Lung; Minor Salivary Gland; Muscle - Skeletal; Nerve - Tibial; Skin - Not Sun Exposed; Thyroid; Uterus; Whole Blood
TMEM127	18	Many	Adipose - Visceral; Artery - Aorta; Artery - Tibial; Breast - Mammary Tissue; Colon - Sigmoid; Colon - Transverse; Esophagus - Gastroesophageal Junction; Esophagus - Muscularis; Lung; Muscle - Skeletal; Nerve - Tibial; Ovary; Skin - Not Sun Exposed; Skin - Sun Exposed; Thyroid; Uterus; Vagina; Whole Blood
RAB5IF	18	Many	Adipose - Subcutaneous; Adipose - Visceral; Artery - Tibial; Brain - Caudate; Cells - Cultured fibroblasts; Colon - Sigmoid; Colon - Transverse; Esophagus - Gastroesophageal Junction; Esophagus - Mucosa; Esophagus - Muscularis; Lung; Muscle - Skeletal; Nerve - Tibial; Prostate; Skin - Not Sun Exposed; Skin - Sun Exposed; Uterus; Whole Blood
PCID2	18	Many	Adipose - Subcutaneous; Adipose - Visceral; Adrenal Gland; Artery - Aorta; Artery - Tibial; Brain - Cortex; Colon - Transverse; Esophagus - Mucosa; Esophagus - Muscularis; Lung; Minor Salivary Gland; Muscle - Skeletal; Nerve - Tibial; Skin - Not Sun Exposed; Thyroid; Uterus; Vagina; Whole Blood
GDPD5	18	Many	Adipose - Subcutaneous; Artery - Aorta; Brain - Cerebellar Hemisphere; Brain - Cerebellum; Brain - Cortex; Breast - Mammary Tissue; Colon - Sigmoid; Colon - Transverse; Esophagus - Gastroesophageal Junction; Esophagus - Mucosa; Esophagus - Muscularis; Lung; Minor Salivary Gland; Muscle - Skeletal; Nerve - Tibial; Skin - Sun Exposed; Uterus; Whole Blood
TEX261	18	Many	Adipose - Subcutaneous; Adipose - Visceral; Artery - Coronary; Brain - Caudate; Brain - Cortex; Breast - Mammary Tissue; Colon - Transverse; Esophagus - Mucosa; Esophagus - Muscularis; Lung; Minor Salivary Gland; Muscle - Skeletal; Nerve - Tibial; Prostate; Skin - Not Sun Exposed; Skin - Sun Exposed; Thyroid; Whole Blood
RERG	18	Many	Adipose - Subcutaneous; Adipose - Visceral; Artery - Aorta; Artery - Coronary; Brain - Caudate; Brain - Cerebellum; Colon - Sigmoid; Colon - Transverse; Esophagus - Gastroesophageal Junction; Esophagus - Mucosa; Esophagus - Muscularis; Heart - Atrial Appendage; Lung; Minor Salivary Gland; Muscle - Skeletal; Nerve - Tibial; Prostate; Skin - Not Sun Exposed
PTH1R	18	Many	Adipose - Subcutaneous; Adipose - Visceral; Artery - Aorta; Brain - Caudate; Brain - Cerebellar Hemisphere; Brain - Cerebellum; Brain - Cortex; Brain - Nucleus accumbens; Colon - Sigmoid; Colon - Transverse; Esophagus - Gastroesophageal Junction; Esophagus - Mucosa; Esophagus - Muscularis; Lung; Ovary; Prostate; Skin - Sun Exposed; Uterus
CXCR4	18	Many	Adipose - Visceral; Artery - Aorta; Artery - Coronary; Artery - Tibial; Breast - Mammary Tissue; Cells - EBV-transformed lymphocytes; Esophagus - Gastroesophageal Junction; Esophagus - Muscularis; Heart - Atrial Appendage; Heart - Left Ventricle; Lung; Minor Salivary Gland; Muscle - Skeletal; Nerve - Tibial; Prostate; Skin - Not Sun Exposed; Testis; Whole Blood
PLAA	18	Many	Adipose - Visceral; Artery - Aorta; Artery - Tibial; Brain - Nucleus accumbens; Colon - Sigmoid; Colon - Transverse; Esophagus - Gastroesophageal Junction; Esophagus - Mucosa; Esophagus - Muscularis; Heart - Atrial Appendage; Heart - Left Ventricle; Lung; Muscle - Skeletal; Ovary; Testis; Thyroid; Uterus; Vagina
PTGDS	18	Many	Adipose - Visceral; Artery - Aorta; Brain - Cerebellar Hemisphere; Brain - Cortex; Brain - Nucleus accumbens; Breast - Mammary Tissue; Colon - Transverse; Esophagus - Mucosa; Heart - Atrial Appendage; Lung; Muscle - Skeletal; Nerve - Tibial; Ovary; Skin - Not Sun Exposed; Skin - Sun Exposed; Testis; Uterus; Whole Blood
FASN	18	Many	Adipose - Subcutaneous; Adipose - Visceral; Artery - Aorta; Artery - Tibial; Brain - Cerebellar Hemisphere; Breast - Mammary Tissue; Colon - Sigmoid; Colon - Transverse; Esophagus - Muscularis; Lung; Minor Salivary Gland; Muscle - Skeletal; Nerve - Tibial; Skin - Not Sun Exposed; Skin - Sun Exposed; Thyroid; Vagina; Whole Blood
NACC2	18	Many	Adipose - Subcutaneous; Adipose - Visceral; Artery - Aorta; Artery - Coronary; Artery - Tibial; Brain - Cortex; Colon - Transverse; Esophagus - Gastroesophageal Junction; Esophagus - Mucosa; Esophagus - Muscularis; Heart - Atrial Appendage; Minor Salivary Gland; Muscle - Skeletal; Nerve - Tibial; Pancreas; Skin - Not Sun Exposed; Uterus; Whole Blood
RTN2	18	Many	Adrenal Gland; Artery - Aorta; Artery - Tibial; Brain - Caudate; Brain - Cortex; Colon - Transverse; Esophagus - Gastroesophageal Junction; Heart - Atrial Appendage; Minor Salivary Gland; Nerve - Tibial; Ovary; Prostate; Skin - Not Sun Exposed; Skin - Sun Exposed; Thyroid; Uterus; Vagina; Whole Blood
SEMA4F	18	Many	Adipose - Subcutaneous; Adipose - Visceral; Adrenal Gland; Artery - Aorta; Artery - Tibial; Breast - Mammary Tissue; Cells - Cultured fibroblasts; Colon - Sigmoid; Colon - Transverse; Esophagus - Gastroesophageal Junction; Esophagus - Mucosa; Esophagus - Muscularis; Lung; Ovary; Thyroid; Uterus; Vagina; Whole Blood
UFSP1	18	Many	Adipose - Subcutaneous; Adipose - Visceral; Artery - Aorta; Artery - Tibial; Breast - Mammary Tissue; Cells - Cultured fibroblasts; Colon - Sigmoid; Colon - Transverse; Esophagus - Gastroesophageal Junction; Esophagus - Mucosa; Esophagus - Muscularis; Lung; Nerve - Tibial; Skin - Not Sun Exposed; Stomach; Thyroid; Vagina; Whole Blood
GPSM1	18	Many	Adipose - Subcutaneous; Adrenal Gland; Artery - Aorta; Artery - Tibial; Brain - Caudate; Brain - Cerebellar Hemisphere; Brain - Nucleus accumbens; Cells - Cultured fibroblasts; Colon - Sigmoid; Colon - Transverse; Esophagus - Gastroesophageal Junction; Esophagus - Mucosa; Esophagus - Muscularis; Heart - Left Ventricle; Lung; Muscle - Skeletal; Nerve - Tibial; Prostate
DARS2	18	Many	Adipose - Subcutaneous; Adipose - Visceral; Artery - Aorta; Artery - Tibial; Breast - Mammary Tissue; Colon - Sigmoid; Colon - Transverse; Esophagus - Mucosa; Esophagus - Muscularis; Heart - Atrial Appendage; Heart - Left Ventricle; Lung; Minor Salivary Gland; Muscle - Skeletal; Prostate; Testis; Thyroid; Whole Blood
AKT1S1	18	Many	Adipose - Subcutaneous; Adipose - Visceral; Artery - Tibial; Brain - Cerebellar Hemisphere; Brain - Cortex; Brain - Nucleus accumbens; Breast - Mammary Tissue; Colon - Transverse; Esophagus - Gastroesophageal Junction; Esophagus - Mucosa; Esophagus - Muscularis; Nerve - Tibial; Prostate; Skin - Not Sun Exposed; Skin - Sun Exposed; Thyroid; Uterus; Vagina
RNPEPL1	18	Many	Adipose - Subcutaneous; Adipose - Visceral; Artery - Tibial; Brain - Caudate; Brain - Cerebellar Hemisphere; Brain - Cortex; Brain - Nucleus accumbens; Breast - Mammary Tissue; Colon - Sigmoid; Colon - Transverse; Esophagus - Mucosa; Lung; Minor Salivary Gland; Muscle - Skeletal; Prostate; Skin - Not Sun Exposed; Skin - Sun Exposed; Whole Blood
E2F5	18	Many	Adipose - Subcutaneous; Adipose - Visceral; Artery - Aorta; Artery - Tibial; Colon - Sigmoid; Colon - Transverse; Esophagus - Gastroesophageal Junction; Esophagus - Mucosa; Esophagus - Muscularis; Lung; Nerve - Tibial; Ovary; Prostate; Skin - Not Sun Exposed; Thyroid; Uterus; Vagina; Whole Blood
GIMAP5	18	Many	Artery - Tibial; Brain - Cerebellar Hemisphere; Brain - Cerebellum; Brain - Cortex; Brain - Nucleus accumbens; Breast - Mammary Tissue; Colon - Sigmoid; Colon - Transverse; Esophagus - Gastroesophageal Junction; Esophagus - Mucosa; Esophagus - Muscularis; Heart - Left Ventricle; Muscle - Skeletal; Skin - Not Sun Exposed; Testis; Thyroid; Uterus; Whole Blood
MTR	18	Many	Adipose - Subcutaneous; Adipose - Visceral; Artery - Aorta; Artery - Tibial; Colon - Transverse; Esophagus - Mucosa; Esophagus - Muscularis; Lung; Minor Salivary Gland; Muscle - Skeletal; Nerve - Tibial; Ovary; Pancreas; Skin - Not Sun Exposed; Skin - Sun Exposed; Testis; Thyroid; Whole Blood
LRRC32	18	Many	Adipose - Subcutaneous; Adipose - Visceral; Artery - Aorta; Artery - Tibial; Brain - Cortex; Breast - Mammary Tissue; Colon - Transverse; Esophagus - Gastroesophageal Junction; Esophagus - Mucosa; Esophagus - Muscularis; Heart - Atrial Appendage; Heart - Left Ventricle; Lung; Minor Salivary Gland; Muscle - Skeletal; Prostate; Skin - Sun Exposed; Testis
NAB2	18	Many	Adipose - Subcutaneous; Adipose - Visceral; Artery - Aorta; Artery - Tibial; Brain - Nucleus accumbens; Breast - Mammary Tissue; Colon - Sigmoid; Colon - Transverse; Esophagus - Mucosa; Esophagus - Muscularis; Heart - Atrial Appendage; Heart - Left Ventricle; Minor Salivary Gland; Muscle - Skeletal; Nerve - Tibial; Prostate; Skin - Not Sun Exposed; Whole Blood
MAOB	18	Many	Adipose - Subcutaneous; Adipose - Visceral; Artery - Aorta; Artery - Tibial; Brain - Caudate; Brain - Cerebellar Hemisphere; Brain - Cerebellum; Brain - Cortex; Cells - Cultured fibroblasts; Colon - Transverse; Esophagus - Gastroesophageal Junction; Esophagus - Mucosa; Esophagus - Muscularis; Heart - Left Ventricle; Lung; Minor Salivary Gland; Muscle - Skeletal; Uterus
P3H3	18	Many	Adipose - Subcutaneous; Adipose - Visceral; Artery - Aorta; Artery - Tibial; Brain - Caudate; Brain - Nucleus accumbens; Colon - Sigmoid; Colon - Transverse; Esophagus - Mucosa; Esophagus - Muscularis; Heart - Atrial Appendage; Heart - Left Ventricle; Lung; Muscle - Skeletal; Nerve - Tibial; Prostate; Skin - Sun Exposed; Testis
AGAP6	18	Many	Adipose - Visceral; Adrenal Gland; Artery - Aorta; Artery - Tibial; Breast - Mammary Tissue; Colon - Sigmoid; Colon - Transverse; Esophagus - Gastroesophageal Junction; Esophagus - Mucosa; Esophagus - Muscularis; Heart - Atrial Appendage; Heart - Left Ventricle; Lung; Muscle - Skeletal; Testis; Thyroid; Uterus; Whole Blood
NAT9	18	Many	Adipose - Subcutaneous; Adipose - Visceral; Adrenal Gland; Artery - Aorta; Artery - Tibial; Brain - Cerebellar Hemisphere; Brain - Cortex; Brain - Nucleus accumbens; Colon - Sigmoid; Esophagus - Gastroesophageal Junction; Esophagus - Mucosa; Esophagus - Muscularis; Heart - Atrial Appendage; Heart - Left Ventricle; Testis; Thyroid; Uterus; Whole Blood
RAB35	18	Many	Adipose - Visceral; Artery - Aorta; Artery - Tibial; Brain - Cortex; Cells - Cultured fibroblasts; Colon - Sigmoid; Colon - Transverse; Esophagus - Muscularis; Heart - Left Ventricle; Muscle - Skeletal; Nerve - Tibial; Ovary; Skin - Not Sun Exposed; Skin - Sun Exposed; Thyroid; Uterus; Vagina; Whole Blood
HECTD1	18	Many	Adipose - Subcutaneous; Adipose - Visceral; Artery - Aorta; Artery - Tibial; Brain - Cerebellar Hemisphere; Brain - Cortex; Brain - Nucleus accumbens; Cells - Cultured fibroblasts; Colon - Sigmoid; Colon - Transverse; Esophagus - Gastroesophageal Junction; Esophagus - Mucosa; Esophagus - Muscularis; Lung; Skin - Not Sun Exposed; Skin - Sun Exposed; Thyroid; Whole Blood
ALDOC	18	Many	Adipose - Subcutaneous; Adipose - Visceral; Artery - Aorta; Artery - Tibial; Brain - Cortex; Brain - Nucleus accumbens; Breast - Mammary Tissue; Colon - Transverse; Esophagus - Gastroesophageal Junction; Esophagus - Mucosa; Esophagus - Muscularis; Heart - Atrial Appendage; Lung; Nerve - Tibial; Testis; Thyroid; Uterus; Whole Blood
MMADHC	18	Many	Adipose - Subcutaneous; Adipose - Visceral; Artery - Tibial; Brain - Caudate; Brain - Cerebellar Hemisphere; Brain - Cortex; Colon - Sigmoid; Colon - Transverse; Esophagus - Gastroesophageal Junction; Esophagus - Mucosa; Esophagus - Muscularis; Heart - Left Ventricle; Lung; Muscle - Skeletal; Nerve - Tibial; Thyroid; Uterus; Whole Blood
MRC2	18	Many	Adipose - Subcutaneous; Adipose - Visceral; Artery - Aorta; Artery - Tibial; Brain - Caudate; Cells - Cultured fibroblasts; Colon - Sigmoid; Colon - Transverse; Esophagus - Gastroesophageal Junction; Esophagus - Mucosa; Esophagus - Muscularis; Heart - Left Ventricle; Lung; Minor Salivary Gland; Muscle - Skeletal; Prostate; Testis; Whole Blood
MAIP1	18	Many	Adipose - Subcutaneous; Adipose - Visceral; Artery - Aorta; Artery - Tibial; Brain - Caudate; Colon - Sigmoid; Colon - Transverse; Esophagus - Gastroesophageal Junction; Esophagus - Mucosa; Esophagus - Muscularis; Heart - Atrial Appendage; Heart - Left Ventricle; Lung; Minor Salivary Gland; Muscle - Skeletal; Skin - Not Sun Exposed; Thyroid; Whole Blood
GAS7	18	Many	Adipose - Subcutaneous; Adipose - Visceral; Artery - Aorta; Brain - Caudate; Brain - Cerebellar Hemisphere; Brain - Cortex; Brain - Nucleus accumbens; Colon - Sigmoid; Colon - Transverse; Esophagus - Gastroesophageal Junction; Esophagus - Muscularis; Lung; Minor Salivary Gland; Muscle - Skeletal; Nerve - Tibial; Skin - Not Sun Exposed; Skin - Sun Exposed; Whole Blood
WDR77	18	Many	Adipose - Subcutaneous; Adipose - Visceral; Artery - Aorta; Artery - Tibial; Brain - Caudate; Brain - Cortex; Breast - Mammary Tissue; Colon - Sigmoid; Colon - Transverse; Esophagus - Mucosa; Esophagus - Muscularis; Heart - Atrial Appendage; Heart - Left Ventricle; Lung; Minor Salivary Gland; Muscle - Skeletal; Prostate; Whole Blood
EIF4G1	18	Many	Adipose - Subcutaneous; Adipose - Visceral; Artery - Coronary; Artery - Tibial; Colon - Sigmoid; Colon - Transverse; Esophagus - Gastroesophageal Junction; Esophagus - Mucosa; Esophagus - Muscularis; Lung; Muscle - Skeletal; Nerve - Tibial; Ovary; Skin - Not Sun Exposed; Skin - Sun Exposed; Stomach; Vagina; Whole Blood
MROH7	18	Many	Adipose - Subcutaneous; Adipose - Visceral; Artery - Aorta; Artery - Tibial; Brain - Caudate; Brain - Cortex; Colon - Sigmoid; Colon - Transverse; Esophagus - Mucosa; Esophagus - Muscularis; Lung; Minor Salivary Gland; Muscle - Skeletal; Nerve - Tibial; Pituitary; Skin - Not Sun Exposed; Skin - Sun Exposed; Uterus
BEST1	18	Many	Adipose - Visceral; Adrenal Gland; Artery - Tibial; Brain - Caudate; Brain - Cortex; Brain - Nucleus accumbens; Esophagus - Gastroesophageal Junction; Esophagus - Mucosa; Esophagus - Muscularis; Heart - Left Ventricle; Lung; Minor Salivary Gland; Muscle - Skeletal; Ovary; Pituitary; Prostate; Uterus; Whole Blood
ZFP41	18	Many	Adipose - Subcutaneous; Adipose - Visceral; Adrenal Gland; Artery - Aorta; Artery - Tibial; Brain - Caudate; Breast - Mammary Tissue; Colon - Sigmoid; Colon - Transverse; Esophagus - Gastroesophageal Junction; Esophagus - Muscularis; Minor Salivary Gland; Prostate; Skin - Not Sun Exposed; Skin - Sun Exposed; Stomach; Thyroid; Whole Blood
ARID1A	18	Many	Adipose - Subcutaneous; Adipose - Visceral; Artery - Aorta; Artery - Coronary; Artery - Tibial; Breast - Mammary Tissue; Cells - Cultured fibroblasts; Colon - Sigmoid; Colon - Transverse; Esophagus - Gastroesophageal Junction; Esophagus - Mucosa; Esophagus - Muscularis; Heart - Atrial Appendage; Minor Salivary Gland; Ovary; Skin - Sun Exposed; Thyroid; Whole Blood
MRPL46	18	Many	Adipose - Subcutaneous; Adipose - Visceral; Artery - Tibial; Brain - Caudate; Brain - Cortex; Breast - Mammary Tissue; Cells - Cultured fibroblasts; Colon - Sigmoid; Colon - Transverse; Esophagus - Gastroesophageal Junction; Esophagus - Mucosa; Esophagus - Muscularis; Heart - Left Ventricle; Lung; Muscle - Skeletal; Skin - Not Sun Exposed; Thyroid; Vagina
RNF139	18	Many	Adipose - Visceral; Artery - Aorta; Artery - Tibial; Cells - Cultured fibroblasts; Colon - Sigmoid; Colon - Transverse; Esophagus - Gastroesophageal Junction; Esophagus - Mucosa; Esophagus - Muscularis; Heart - Atrial Appendage; Muscle - Skeletal; Nerve - Tibial; Skin - Not Sun Exposed; Skin - Sun Exposed; Thyroid; Uterus; Vagina; Whole Blood
MRPS18C	18	Many	Adipose - Visceral; Artery - Aorta; Artery - Tibial; Brain - Caudate; Brain - Cortex; Breast - Mammary Tissue; Colon - Sigmoid; Colon - Transverse; Esophagus - Gastroesophageal Junction; Esophagus - Mucosa; Esophagus - Muscularis; Heart - Atrial Appendage; Heart - Left Ventricle; Lung; Pancreas; Skin - Not Sun Exposed; Thyroid; Whole Blood
AACS	18	Many	Adipose - Subcutaneous; Adipose - Visceral; Artery - Aorta; Artery - Tibial; Brain - Cerebellar Hemisphere; Brain - Cortex; Breast - Mammary Tissue; Colon - Sigmoid; Colon - Transverse; Esophagus - Mucosa; Heart - Left Ventricle; Lung; Minor Salivary Gland; Muscle - Skeletal; Nerve - Tibial; Prostate; Skin - Sun Exposed; Whole Blood
MBTPS1	18	Many	Adipose - Subcutaneous; Adipose - Visceral; Artery - Aorta; Artery - Tibial; Brain - Cortex; Breast - Mammary Tissue; Colon - Sigmoid; Esophagus - Gastroesophageal Junction; Esophagus - Mucosa; Esophagus - Muscularis; Minor Salivary Gland; Muscle - Skeletal; Nerve - Tibial; Pituitary; Skin - Not Sun Exposed; Skin - Sun Exposed; Thyroid; Uterus
ARPC1A	18	Many	Adipose - Subcutaneous; Adipose - Visceral; Adrenal Gland; Artery - Aorta; Artery - Tibial; Breast - Mammary Tissue; Colon - Transverse; Esophagus - Mucosa; Esophagus - Muscularis; Heart - Atrial Appendage; Heart - Left Ventricle; Lung; Minor Salivary Gland; Nerve - Tibial; Prostate; Skin - Not Sun Exposed; Skin - Sun Exposed; Whole Blood
ADAM23	18	Many	Adipose - Subcutaneous; Adipose - Visceral; Artery - Aorta; Artery - Tibial; Brain - Cerebellar Hemisphere; Brain - Cerebellum; Brain - Cortex; Colon - Sigmoid; Colon - Transverse; Esophagus - Gastroesophageal Junction; Esophagus - Mucosa; Esophagus - Muscularis; Heart - Atrial Appendage; Heart - Left Ventricle; Lung; Minor Salivary Gland; Muscle - Skeletal; Nerve - Tibial
AKAP8L	18	Many	Adipose - Subcutaneous; Adipose - Visceral; Artery - Aorta; Artery - Tibial; Brain - Cerebellar Hemisphere; Brain - Cortex; Brain - Nucleus accumbens; Cells - Cultured fibroblasts; Colon - Sigmoid; Colon - Transverse; Esophagus - Gastroesophageal Junction; Esophagus - Mucosa; Esophagus - Muscularis; Heart - Left Ventricle; Lung; Muscle - Skeletal; Uterus; Whole Blood
SPRTN	18	Many	Adipose - Subcutaneous; Adipose - Visceral; Artery - Aorta; Artery - Tibial; Colon - Sigmoid; Colon - Transverse; Esophagus - Gastroesophageal Junction; Esophagus - Mucosa; Esophagus - Muscularis; Lung; Muscle - Skeletal; Nerve - Tibial; Ovary; Stomach; Thyroid; Uterus; Vagina; Whole Blood
KBTBD7	18	Many	Adrenal Gland; Artery - Aorta; Artery - Tibial; Brain - Caudate; Breast - Mammary Tissue; Colon - Sigmoid; Colon - Transverse; Esophagus - Gastroesophageal Junction; Esophagus - Mucosa; Esophagus - Muscularis; Heart - Atrial Appendage; Heart - Left Ventricle; Lung; Muscle - Skeletal; Prostate; Skin - Not Sun Exposed; Thyroid; Whole Blood
RIMKLB	18	Many	Adipose - Visceral; Artery - Tibial; Brain - Cortex; Breast - Mammary Tissue; Colon - Transverse; Esophagus - Gastroesophageal Junction; Esophagus - Mucosa; Esophagus - Muscularis; Heart - Atrial Appendage; Heart - Left Ventricle; Lung; Minor Salivary Gland; Muscle - Skeletal; Nerve - Tibial; Skin - Not Sun Exposed; Skin - Sun Exposed; Testis; Thyroid
MYH10	18	Many	Adipose - Visceral; Artery - Aorta; Brain - Caudate; Brain - Cerebellar Hemisphere; Brain - Cerebellum; Brain - Cortex; Brain - Nucleus accumbens; Colon - Transverse; Esophagus - Mucosa; Heart - Atrial Appendage; Lung; Minor Salivary Gland; Muscle - Skeletal; Nerve - Tibial; Ovary; Prostate; Skin - Sun Exposed; Uterus
MCTP1	18	Many	Artery - Tibial; Brain - Caudate; Brain - Cerebellar Hemisphere; Brain - Cortex; Brain - Nucleus accumbens; Breast - Mammary Tissue; Cells - Cultured fibroblasts; Colon - Sigmoid; Colon - Transverse; Esophagus - Gastroesophageal Junction; Esophagus - Mucosa; Esophagus - Muscularis; Lung; Minor Salivary Gland; Muscle - Skeletal; Skin - Not Sun Exposed; Testis; Whole Blood
ADAM8	18	Many	Adipose - Subcutaneous; Adipose - Visceral; Adrenal Gland; Artery - Aorta; Artery - Tibial; Brain - Caudate; Brain - Nucleus accumbens; Breast - Mammary Tissue; Esophagus - Mucosa; Esophagus - Muscularis; Heart - Atrial Appendage; Heart - Left Ventricle; Lung; Muscle - Skeletal; Nerve - Tibial; Skin - Sun Exposed; Uterus; Whole Blood
AKR7A3	18	Many	Adipose - Subcutaneous; Adipose - Visceral; Adrenal Gland; Artery - Aorta; Artery - Tibial; Brain - Cerebellar Hemisphere; Brain - Cortex; Colon - Sigmoid; Colon - Transverse; Esophagus - Mucosa; Esophagus - Muscularis; Lung; Minor Salivary Gland; Nerve - Tibial; Skin - Sun Exposed; Testis; Thyroid; Whole Blood
G3BP2	18	Many	Adipose - Visceral; Artery - Aorta; Artery - Tibial; Brain - Caudate; Brain - Cerebellar Hemisphere; Brain - Cortex; Brain - Nucleus accumbens; Colon - Sigmoid; Colon - Transverse; Esophagus - Gastroesophageal Junction; Esophagus - Mucosa; Esophagus - Muscularis; Heart - Atrial Appendage; Nerve - Tibial; Ovary; Testis; Uterus; Whole Blood
URB2	18	Many	Adipose - Subcutaneous; Adipose - Visceral; Artery - Aorta; Artery - Coronary; Artery - Tibial; Cells - Cultured fibroblasts; Colon - Sigmoid; Colon - Transverse; Esophagus - Mucosa; Esophagus - Muscularis; Lung; Ovary; Skin - Not Sun Exposed; Small Intestine - Terminal Ileum; Stomach; Testis; Thyroid; Vagina
ARRB1	18	Many	Adipose - Subcutaneous; Adipose - Visceral; Artery - Aorta; Brain - Cortex; Brain - Nucleus accumbens; Breast - Mammary Tissue; Colon - Sigmoid; Colon - Transverse; Esophagus - Gastroesophageal Junction; Esophagus - Muscularis; Liver; Lung; Minor Salivary Gland; Muscle - Skeletal; Nerve - Tibial; Skin - Not Sun Exposed; Skin - Sun Exposed; Thyroid
ACKR3	18	Many	Adipose - Subcutaneous; Adrenal Gland; Artery - Aorta; Artery - Tibial; Brain - Cerebellar Hemisphere; Brain - Cortex; Breast - Mammary Tissue; Colon - Transverse; Esophagus - Gastroesophageal Junction; Esophagus - Mucosa; Esophagus - Muscularis; Heart - Left Ventricle; Lung; Minor Salivary Gland; Muscle - Skeletal; Nerve - Tibial; Skin - Sun Exposed; Whole Blood
OSBPL7	18	Many	Adipose - Subcutaneous; Adipose - Visceral; Artery - Tibial; Brain - Caudate; Brain - Cortex; Brain - Nucleus accumbens; Colon - Transverse; Esophagus - Gastroesophageal Junction; Esophagus - Mucosa; Esophagus - Muscularis; Lung; Muscle - Skeletal; Nerve - Tibial; Ovary; Skin - Sun Exposed; Thyroid; Vagina; Whole Blood
ARRDC1	18	Many	Artery - Aorta; Artery - Tibial; Brain - Caudate; Brain - Cortex; Brain - Nucleus accumbens; Cells - Cultured fibroblasts; Colon - Transverse; Esophagus - Gastroesophageal Junction; Esophagus - Mucosa; Esophagus - Muscularis; Heart - Atrial Appendage; Heart - Left Ventricle; Minor Salivary Gland; Muscle - Skeletal; Prostate; Skin - Sun Exposed; Thyroid; Whole Blood
LRP2BP	18	Many	Adipose - Subcutaneous; Adipose - Visceral; Adrenal Gland; Artery - Aorta; Artery - Coronary; Artery - Tibial; Brain - Caudate; Brain - Cortex; Colon - Sigmoid; Colon - Transverse; Esophagus - Gastroesophageal Junction; Esophagus - Muscularis; Heart - Atrial Appendage; Lung; Muscle - Skeletal; Nerve - Tibial; Ovary; Thyroid
PAN2	18	Many	Adipose - Subcutaneous; Adipose - Visceral; Artery - Aorta; Artery - Tibial; Colon - Sigmoid; Colon - Transverse; Esophagus - Gastroesophageal Junction; Esophagus - Mucosa; Esophagus - Muscularis; Heart - Atrial Appendage; Muscle - Skeletal; Nerve - Tibial; Ovary; Skin - Sun Exposed; Thyroid; Uterus; Vagina; Whole Blood
SEMA3B	18	Many	Adipose - Subcutaneous; Adipose - Visceral; Adrenal Gland; Artery - Aorta; Artery - Tibial; Brain - Nucleus accumbens; Colon - Sigmoid; Colon - Transverse; Esophagus - Gastroesophageal Junction; Esophagus - Mucosa; Esophagus - Muscularis; Lung; Minor Salivary Gland; Muscle - Skeletal; Nerve - Tibial; Skin - Sun Exposed; Thyroid; Whole Blood
SP100	18	Many	Adipose - Subcutaneous; Adipose - Visceral; Artery - Aorta; Artery - Tibial; Breast - Mammary Tissue; Colon - Sigmoid; Colon - Transverse; Esophagus - Gastroesophageal Junction; Esophagus - Mucosa; Esophagus - Muscularis; Lung; Muscle - Skeletal; Nerve - Tibial; Skin - Not Sun Exposed; Skin - Sun Exposed; Stomach; Testis; Whole Blood
SCX	18	Many	Adipose - Subcutaneous; Artery - Aorta; Brain - Caudate; Brain - Cerebellar Hemisphere; Brain - Cerebellum; Brain - Cortex; Brain - Nucleus accumbens; Breast - Mammary Tissue; Colon - Sigmoid; Colon - Transverse; Esophagus - Gastroesophageal Junction; Esophagus - Mucosa; Esophagus - Muscularis; Heart - Atrial Appendage; Heart - Left Ventricle; Ovary; Skin - Not Sun Exposed; Skin - Sun Exposed
NAA30	18	Many	Adipose - Subcutaneous; Artery - Aorta; Artery - Tibial; Brain - Caudate; Brain - Cerebellar Hemisphere; Brain - Cortex; Brain - Nucleus accumbens; Cells - Cultured fibroblasts; Colon - Sigmoid; Esophagus - Gastroesophageal Junction; Esophagus - Mucosa; Esophagus - Muscularis; Heart - Atrial Appendage; Heart - Left Ventricle; Lung; Muscle - Skeletal; Skin - Not Sun Exposed; Uterus
SCOC	18	Many	Adipose - Visceral; Artery - Tibial; Brain - Caudate; Brain - Cerebellar Hemisphere; Brain - Cerebellum; Brain - Cortex; Brain - Nucleus accumbens; Colon - Transverse; Esophagus - Gastroesophageal Junction; Esophagus - Muscularis; Heart - Atrial Appendage; Heart - Left Ventricle; Lung; Muscle - Skeletal; Nerve - Tibial; Skin - Not Sun Exposed; Skin - Sun Exposed; Thyroid
MARS2	18	Many	Adipose - Visceral; Artery - Aorta; Artery - Tibial; Brain - Nucleus accumbens; Breast - Mammary Tissue; Cells - Cultured fibroblasts; Colon - Sigmoid; Colon - Transverse; Esophagus - Gastroesophageal Junction; Esophagus - Mucosa; Esophagus - Muscularis; Heart - Left Ventricle; Lung; Muscle - Skeletal; Ovary; Skin - Not Sun Exposed; Testis; Thyroid
CHST2	18	Many	Adipose - Subcutaneous; Adipose - Visceral; Artery - Aorta; Brain - Caudate; Brain - Cortex; Brain - Nucleus accumbens; Colon - Sigmoid; Heart - Atrial Appendage; Heart - Left Ventricle; Muscle - Skeletal; Nerve - Tibial; Pancreas; Skin - Not Sun Exposed; Skin - Sun Exposed; Thyroid; Uterus; Vagina; Whole Blood
NDST1	18	Many	Adipose - Subcutaneous; Adipose - Visceral; Artery - Aorta; Artery - Coronary; Artery - Tibial; Brain - Cortex; Brain - Nucleus accumbens; Breast - Mammary Tissue; Colon - Transverse; Esophagus - Gastroesophageal Junction; Esophagus - Muscularis; Heart - Atrial Appendage; Minor Salivary Gland; Muscle - Skeletal; Skin - Not Sun Exposed; Skin - Sun Exposed; Uterus; Whole Blood
STAT2	18	Many	Adipose - Subcutaneous; Adipose - Visceral; Artery - Aorta; Artery - Coronary; Artery - Tibial; Colon - Sigmoid; Colon - Transverse; Esophagus - Gastroesophageal Junction; Esophagus - Mucosa; Esophagus - Muscularis; Heart - Atrial Appendage; Lung; Muscle - Skeletal; Nerve - Tibial; Skin - Not Sun Exposed; Skin - Sun Exposed; Testis; Whole Blood
GFM2	18	Many	Adipose - Visceral; Artery - Aorta; Artery - Tibial; Brain - Caudate; Brain - Cerebellar Hemisphere; Brain - Cortex; Brain - Nucleus accumbens; Colon - Sigmoid; Colon - Transverse; Esophagus - Mucosa; Esophagus - Muscularis; Heart - Atrial Appendage; Heart - Left Ventricle; Lung; Nerve - Tibial; Prostate; Skin - Not Sun Exposed; Whole Blood
HSF1	18	Many	Adrenal Gland; Artery - Aorta; Artery - Tibial; Brain - Cerebellar Hemisphere; Brain - Cerebellum; Brain - Nucleus accumbens; Breast - Mammary Tissue; Cells - Cultured fibroblasts; Colon - Sigmoid; Colon - Transverse; Esophagus - Gastroesophageal Junction; Esophagus - Mucosa; Esophagus - Muscularis; Lung; Minor Salivary Gland; Skin - Sun Exposed; Thyroid; Whole Blood
H2BC5	18	Many	Adipose - Subcutaneous; Adipose - Visceral; Artery - Aorta; Artery - Tibial; Cells - Cultured fibroblasts; Colon - Sigmoid; Esophagus - Muscularis; Heart - Left Ventricle; Lung; Muscle - Skeletal; Nerve - Tibial; Ovary; Pancreas; Skin - Not Sun Exposed; Stomach; Thyroid; Uterus; Whole Blood
MMGT1	18	Many	Adipose - Subcutaneous; Adipose - Visceral; Artery - Aorta; Artery - Tibial; Brain - Cerebellar Hemisphere; Brain - Cerebellum; Colon - Sigmoid; Esophagus - Gastroesophageal Junction; Esophagus - Mucosa; Esophagus - Muscularis; Heart - Left Ventricle; Muscle - Skeletal; Nerve - Tibial; Prostate; Skin - Not Sun Exposed; Skin - Sun Exposed; Thyroid; Whole Blood
PPARA	18	Many	Adipose - Subcutaneous; Adipose - Visceral; Artery - Aorta; Artery - Coronary; Artery - Tibial; Brain - Cortex; Breast - Mammary Tissue; Colon - Sigmoid; Colon - Transverse; Esophagus - Gastroesophageal Junction; Esophagus - Mucosa; Esophagus - Muscularis; Minor Salivary Gland; Muscle - Skeletal; Ovary; Skin - Not Sun Exposed; Skin - Sun Exposed; Uterus
NDUFAF1	18	Many	Adipose - Subcutaneous; Adipose - Visceral; Artery - Aorta; Artery - Tibial; Brain - Caudate; Brain - Cortex; Breast - Mammary Tissue; Colon - Sigmoid; Esophagus - Gastroesophageal Junction; Esophagus - Mucosa; Esophagus - Muscularis; Heart - Atrial Appendage; Heart - Left Ventricle; Lung; Muscle - Skeletal; Skin - Not Sun Exposed; Thyroid; Whole Blood
OFD1	18	Many	Adipose - Subcutaneous; Adipose - Visceral; Artery - Aorta; Artery - Coronary; Artery - Tibial; Brain - Caudate; Brain - Cerebellum; Brain - Cortex; Brain - Nucleus accumbens; Colon - Transverse; Esophagus - Gastroesophageal Junction; Esophagus - Muscularis; Lung; Nerve - Tibial; Thyroid; Uterus; Vagina; Whole Blood
HDAC7	18	Many	Adipose - Subcutaneous; Adipose - Visceral; Adrenal Gland; Artery - Aorta; Artery - Tibial; Brain - Caudate; Brain - Cerebellar Hemisphere; Brain - Cortex; Brain - Nucleus accumbens; Colon - Sigmoid; Colon - Transverse; Esophagus - Gastroesophageal Junction; Esophagus - Mucosa; Heart - Atrial Appendage; Heart - Left Ventricle; Lung; Muscle - Skeletal; Whole Blood
RPRD1A	18	Many	Adipose - Subcutaneous; Adipose - Visceral; Artery - Aorta; Brain - Caudate; Brain - Cerebellar Hemisphere; Brain - Cortex; Brain - Nucleus accumbens; Colon - Sigmoid; Colon - Transverse; Esophagus - Gastroesophageal Junction; Esophagus - Muscularis; Lung; Muscle - Skeletal; Nerve - Tibial; Skin - Not Sun Exposed; Thyroid; Uterus; Whole Blood
MXRA8	18	Many	Adipose - Subcutaneous; Adipose - Visceral; Artery - Aorta; Artery - Tibial; Brain - Caudate; Colon - Sigmoid; Colon - Transverse; Esophagus - Gastroesophageal Junction; Esophagus - Mucosa; Esophagus - Muscularis; Heart - Atrial Appendage; Heart - Left Ventricle; Lung; Minor Salivary Gland; Muscle - Skeletal; Prostate; Skin - Sun Exposed; Uterus
YARS2	18	Many	Adipose - Subcutaneous; Adipose - Visceral; Artery - Aorta; Artery - Tibial; Brain - Caudate; Brain - Cortex; Colon - Sigmoid; Colon - Transverse; Esophagus - Mucosa; Esophagus - Muscularis; Heart - Atrial Appendage; Heart - Left Ventricle; Lung; Minor Salivary Gland; Muscle - Skeletal; Pancreas; Skin - Not Sun Exposed; Thyroid
ZNF587B	18	Many	Adipose - Visceral; Adrenal Gland; Artery - Aorta; Artery - Tibial; Breast - Mammary Tissue; Colon - Sigmoid; Colon - Transverse; Esophagus - Gastroesophageal Junction; Esophagus - Mucosa; Esophagus - Muscularis; Lung; Ovary; Prostate; Skin - Not Sun Exposed; Thyroid; Uterus; Vagina; Whole Blood
PPP1R3D	18	Many	Adipose - Subcutaneous; Artery - Aorta; Artery - Coronary; Artery - Tibial; Brain - Cortex; Colon - Sigmoid; Esophagus - Gastroesophageal Junction; Esophagus - Mucosa; Esophagus - Muscularis; Heart - Atrial Appendage; Heart - Left Ventricle; Minor Salivary Gland; Muscle - Skeletal; Nerve - Tibial; Skin - Sun Exposed; Thyroid; Uterus; Whole Blood
FAF2	18	Many	Adipose - Visceral; Artery - Aorta; Artery - Coronary; Cells - Cultured fibroblasts; Colon - Sigmoid; Colon - Transverse; Esophagus - Gastroesophageal Junction; Esophagus - Mucosa; Esophagus - Muscularis; Lung; Ovary; Prostate; Skin - Not Sun Exposed; Skin - Sun Exposed; Thyroid; Uterus; Vagina; Whole Blood
OPLAH	18	Many	Adipose - Subcutaneous; Adipose - Visceral; Artery - Aorta; Brain - Caudate; Brain - Cortex; Breast - Mammary Tissue; Colon - Sigmoid; Colon - Transverse; Esophagus - Gastroesophageal Junction; Lung; Muscle - Skeletal; Nerve - Tibial; Ovary; Prostate; Skin - Not Sun Exposed; Skin - Sun Exposed; Uterus; Whole Blood
BTN2A2	18	Many	Adipose - Subcutaneous; Adipose - Visceral; Artery - Aorta; Artery - Tibial; Colon - Sigmoid; Colon - Transverse; Esophagus - Gastroesophageal Junction; Esophagus - Mucosa; Esophagus - Muscularis; Lung; Muscle - Skeletal; Nerve - Tibial; Prostate; Skin - Not Sun Exposed; Skin - Sun Exposed; Uterus; Vagina; Whole Blood
CHAMP1	18	Many	Adipose - Visceral; Artery - Aorta; Artery - Tibial; Brain - Nucleus accumbens; Breast - Mammary Tissue; Cells - Cultured fibroblasts; Colon - Sigmoid; Colon - Transverse; Esophagus - Gastroesophageal Junction; Esophagus - Mucosa; Esophagus - Muscularis; Lung; Muscle - Skeletal; Ovary; Skin - Not Sun Exposed; Stomach; Thyroid; Whole Blood
MCCC1	18	Many	Adipose - Subcutaneous; Adipose - Visceral; Artery - Aorta; Artery - Tibial; Brain - Caudate; Brain - Nucleus accumbens; Breast - Mammary Tissue; Cells - Cultured fibroblasts; Colon - Sigmoid; Colon - Transverse; Esophagus - Gastroesophageal Junction; Esophagus - Mucosa; Esophagus - Muscularis; Heart - Left Ventricle; Lung; Prostate; Skin - Sun Exposed; Whole Blood
MCM5	18	Many	Adipose - Visceral; Artery - Aorta; Brain - Caudate; Brain - Cerebellar Hemisphere; Brain - Cerebellum; Brain - Cortex; Brain - Nucleus accumbens; Breast - Mammary Tissue; Colon - Sigmoid; Colon - Transverse; Esophagus - Mucosa; Lung; Muscle - Skeletal; Ovary; Skin - Not Sun Exposed; Testis; Thyroid; Whole Blood
OSBPL11	18	Many	Adipose - Subcutaneous; Adipose - Visceral; Artery - Aorta; Artery - Tibial; Brain - Caudate; Brain - Cortex; Cells - Cultured fibroblasts; Colon - Sigmoid; Colon - Transverse; Esophagus - Mucosa; Esophagus - Muscularis; Lung; Muscle - Skeletal; Nerve - Tibial; Pituitary; Skin - Not Sun Exposed; Uterus; Whole Blood
PANK2	18	Many	Adipose - Subcutaneous; Adipose - Visceral; Artery - Aorta; Artery - Tibial; Brain - Cortex; Brain - Nucleus accumbens; Breast - Mammary Tissue; Cells - Cultured fibroblasts; Colon - Sigmoid; Esophagus - Gastroesophageal Junction; Esophagus - Mucosa; Esophagus - Muscularis; Muscle - Skeletal; Nerve - Tibial; Skin - Sun Exposed; Thyroid; Uterus; Whole Blood
IRS1	17	Many	Adipose - Subcutaneous; Adipose - Visceral; Artery - Aorta; Artery - Coronary; Artery - Tibial; Brain - Cortex; Brain - Nucleus accumbens; Cells - Cultured fibroblasts; Colon - Sigmoid; Esophagus - Muscularis; Heart - Left Ventricle; Lung; Minor Salivary Gland; Muscle - Skeletal; Skin - Not Sun Exposed; Stomach; Thyroid
UCKL1	17	Many	Adipose - Visceral; Artery - Aorta; Artery - Tibial; Brain - Cortex; Brain - Nucleus accumbens; Breast - Mammary Tissue; Colon - Sigmoid; Esophagus - Gastroesophageal Junction; Esophagus - Muscularis; Lung; Muscle - Skeletal; Nerve - Tibial; Ovary; Skin - Not Sun Exposed; Thyroid; Uterus; Whole Blood
HLA-DPB1	17	Many	Adipose - Subcutaneous; Adipose - Visceral; Artery - Aorta; Artery - Tibial; Brain - Caudate; Brain - Cortex; Brain - Nucleus accumbens; Breast - Mammary Tissue; Colon - Sigmoid; Esophagus - Gastroesophageal Junction; Heart - Left Ventricle; Minor Salivary Gland; Muscle - Skeletal; Nerve - Tibial; Prostate; Testis; Whole Blood
METTL17	17	Many	Adipose - Subcutaneous; Adipose - Visceral; Artery - Aorta; Artery - Coronary; Artery - Tibial; Brain - Caudate; Brain - Cortex; Brain - Nucleus accumbens; Colon - Transverse; Esophagus - Mucosa; Esophagus - Muscularis; Nerve - Tibial; Skin - Not Sun Exposed; Skin - Sun Exposed; Testis; Uterus; Whole Blood
PLCL2	17	Many	Artery - Aorta; Brain - Caudate; Brain - Cerebellar Hemisphere; Brain - Cortex; Brain - Nucleus accumbens; Colon - Transverse; Esophagus - Gastroesophageal Junction; Esophagus - Muscularis; Heart - Atrial Appendage; Heart - Left Ventricle; Lung; Minor Salivary Gland; Nerve - Tibial; Prostate; Skin - Sun Exposed; Thyroid; Uterus
HDGFL3	17	Many	Adipose - Subcutaneous; Artery - Aorta; Brain - Caudate; Brain - Cerebellar Hemisphere; Brain - Cortex; Brain - Nucleus accumbens; Breast - Mammary Tissue; Colon - Transverse; Esophagus - Mucosa; Esophagus - Muscularis; Lung; Minor Salivary Gland; Muscle - Skeletal; Nerve - Tibial; Prostate; Skin - Sun Exposed; Whole Blood
UAP1L1	17	Many	Adipose - Visceral; Artery - Aorta; Artery - Tibial; Brain - Caudate; Brain - Cortex; Brain - Nucleus accumbens; Cells - Cultured fibroblasts; Colon - Sigmoid; Esophagus - Gastroesophageal Junction; Esophagus - Mucosa; Esophagus - Muscularis; Heart - Atrial Appendage; Lung; Nerve - Tibial; Skin - Not Sun Exposed; Testis; Whole Blood
OXER1	17	Many	Adipose - Subcutaneous; Adipose - Visceral; Artery - Aorta; Artery - Tibial; Brain - Caudate; Brain - Cerebellar Hemisphere; Brain - Cerebellum; Brain - Nucleus accumbens; Esophagus - Gastroesophageal Junction; Esophagus - Mucosa; Esophagus - Muscularis; Lung; Minor Salivary Gland; Nerve - Tibial; Pancreas; Testis; Whole Blood
FAAP20	17	Many	Artery - Aorta; Brain - Cerebellar Hemisphere; Brain - Cerebellum; Brain - Cortex; Brain - Nucleus accumbens; Colon - Sigmoid; Colon - Transverse; Esophagus - Mucosa; Esophagus - Muscularis; Heart - Left Ventricle; Nerve - Tibial; Ovary; Skin - Not Sun Exposed; Thyroid; Uterus; Vagina; Whole Blood
FADS3	17	Many	Adipose - Visceral; Adrenal Gland; Artery - Aorta; Artery - Tibial; Brain - Caudate; Brain - Cortex; Brain - Nucleus accumbens; Colon - Sigmoid; Colon - Transverse; Esophagus - Gastroesophageal Junction; Esophagus - Mucosa; Lung; Nerve - Tibial; Skin - Sun Exposed; Thyroid; Uterus; Whole Blood
ETV3	17	Many	Adipose - Subcutaneous; Adipose - Visceral; Artery - Aorta; Artery - Tibial; Breast - Mammary Tissue; Cells - Cultured fibroblasts; Colon - Sigmoid; Colon - Transverse; Esophagus - Gastroesophageal Junction; Esophagus - Muscularis; Minor Salivary Gland; Muscle - Skeletal; Nerve - Tibial; Testis; Thyroid; Uterus; Whole Blood
IGF2	17	Many	Adipose - Subcutaneous; Adipose - Visceral; Artery - Tibial; Breast - Mammary Tissue; Colon - Sigmoid; Colon - Transverse; Esophagus - Mucosa; Heart - Left Ventricle; Lung; Minor Salivary Gland; Muscle - Skeletal; Nerve - Tibial; Ovary; Pancreas; Prostate; Uterus; Whole Blood
UBE2H	17	Many	Adipose - Subcutaneous; Adrenal Gland; Brain - Cerebellar Hemisphere; Brain - Nucleus accumbens; Breast - Mammary Tissue; Colon - Transverse; Esophagus - Gastroesophageal Junction; Esophagus - Mucosa; Esophagus - Muscularis; Lung; Muscle - Skeletal; Nerve - Tibial; Pituitary; Skin - Not Sun Exposed; Skin - Sun Exposed; Uterus; Whole Blood
UBE2V2	17	Many	Adrenal Gland; Artery - Tibial; Brain - Caudate; Brain - Cerebellar Hemisphere; Brain - Cerebellum; Brain - Cortex; Brain - Nucleus accumbens; Colon - Transverse; Esophagus - Gastroesophageal Junction; Esophagus - Mucosa; Esophagus - Muscularis; Muscle - Skeletal; Nerve - Tibial; Prostate; Skin - Not Sun Exposed; Skin - Sun Exposed; Testis
FAHD2A	17	Many	Adipose - Subcutaneous; Artery - Aorta; Artery - Tibial; Brain - Nucleus accumbens; Breast - Mammary Tissue; Cells - Cultured fibroblasts; Colon - Sigmoid; Esophagus - Gastroesophageal Junction; Esophagus - Mucosa; Esophagus - Muscularis; Heart - Left Ventricle; Minor Salivary Gland; Muscle - Skeletal; Skin - Not Sun Exposed; Uterus; Vagina; Whole Blood
ISLR	17	Many	Adipose - Subcutaneous; Adipose - Visceral; Artery - Aorta; Artery - Tibial; Brain - Caudate; Brain - Cerebellar Hemisphere; Brain - Cerebellum; Brain - Nucleus accumbens; Colon - Transverse; Esophagus - Mucosa; Esophagus - Muscularis; Lung; Minor Salivary Gland; Muscle - Skeletal; Prostate; Skin - Sun Exposed; Thyroid
UBE2A	17	Many	Adipose - Subcutaneous; Adipose - Visceral; Artery - Tibial; Brain - Caudate; Brain - Cerebellar Hemisphere; Brain - Cerebellum; Brain - Nucleus accumbens; Colon - Transverse; Esophagus - Gastroesophageal Junction; Esophagus - Mucosa; Esophagus - Muscularis; Heart - Atrial Appendage; Heart - Left Ventricle; Muscle - Skeletal; Nerve - Tibial; Uterus; Whole Blood
ENC1	17	Many	Adipose - Visceral; Artery - Aorta; Brain - Caudate; Brain - Cerebellum; Brain - Cortex; Brain - Nucleus accumbens; Colon - Sigmoid; Colon - Transverse; Esophagus - Mucosa; Heart - Left Ventricle; Lung; Muscle - Skeletal; Ovary; Pituitary; Thyroid; Uterus; Whole Blood
KIAA2013	17	Many	Adipose - Visceral; Adrenal Gland; Artery - Tibial; Brain - Cerebellar Hemisphere; Brain - Nucleus accumbens; Breast - Mammary Tissue; Cells - Cultured fibroblasts; Colon - Transverse; Esophagus - Gastroesophageal Junction; Esophagus - Muscularis; Lung; Minor Salivary Gland; Muscle - Skeletal; Skin - Sun Exposed; Uterus; Vagina; Whole Blood
PODNL1	17	Many	Adipose - Subcutaneous; Adipose - Visceral; Artery - Aorta; Artery - Coronary; Artery - Tibial; Brain - Caudate; Brain - Cerebellar Hemisphere; Brain - Cerebellum; Brain - Cortex; Brain - Nucleus accumbens; Esophagus - Mucosa; Heart - Atrial Appendage; Lung; Minor Salivary Gland; Nerve - Tibial; Prostate; Thyroid
MGST1	17	Many	Adipose - Subcutaneous; Adipose - Visceral; Brain - Cortex; Brain - Nucleus accumbens; Colon - Transverse; Esophagus - Gastroesophageal Junction; Esophagus - Muscularis; Heart - Left Ventricle; Lung; Muscle - Skeletal; Nerve - Tibial; Pituitary; Skin - Not Sun Exposed; Testis; Thyroid; Uterus; Whole Blood
RICTOR	17	Many	Adipose - Subcutaneous; Adipose - Visceral; Artery - Aorta; Artery - Tibial; Breast - Mammary Tissue; Colon - Transverse; Esophagus - Muscularis; Heart - Atrial Appendage; Lung; Nerve - Tibial; Ovary; Prostate; Skin - Not Sun Exposed; Skin - Sun Exposed; Stomach; Uterus; Whole Blood
MMUT	17	Many	Adipose - Subcutaneous; Adipose - Visceral; Artery - Aorta; Artery - Tibial; Brain - Cortex; Brain - Nucleus accumbens; Breast - Mammary Tissue; Colon - Sigmoid; Colon - Transverse; Esophagus - Gastroesophageal Junction; Esophagus - Mucosa; Esophagus - Muscularis; Heart - Left Ventricle; Lung; Testis; Thyroid; Whole Blood
HAUS5	17	Many	Adipose - Subcutaneous; Adipose - Visceral; Artery - Aorta; Artery - Tibial; Brain - Caudate; Brain - Cortex; Brain - Nucleus accumbens; Colon - Sigmoid; Esophagus - Gastroesophageal Junction; Esophagus - Mucosa; Esophagus - Muscularis; Muscle - Skeletal; Nerve - Tibial; Thyroid; Uterus; Vagina; Whole Blood
HDHD2	17	Many	Adipose - Subcutaneous; Artery - Aorta; Artery - Tibial; Brain - Caudate; Brain - Cerebellar Hemisphere; Brain - Cortex; Brain - Nucleus accumbens; Colon - Sigmoid; Esophagus - Gastroesophageal Junction; Esophagus - Mucosa; Esophagus - Muscularis; Heart - Atrial Appendage; Heart - Left Ventricle; Lung; Muscle - Skeletal; Skin - Not Sun Exposed; Testis
RASA2	17	Many	Adipose - Subcutaneous; Adipose - Visceral; Artery - Aorta; Artery - Tibial; Colon - Sigmoid; Esophagus - Gastroesophageal Junction; Esophagus - Muscularis; Heart - Atrial Appendage; Heart - Left Ventricle; Lung; Muscle - Skeletal; Prostate; Skin - Not Sun Exposed; Testis; Thyroid; Uterus; Vagina
GYPC	17	Many	Artery - Aorta; Artery - Tibial; Brain - Caudate; Brain - Cerebellar Hemisphere; Brain - Cortex; Brain - Nucleus accumbens; Colon - Sigmoid; Colon - Transverse; Esophagus - Gastroesophageal Junction; Esophagus - Mucosa; Esophagus - Muscularis; Lung; Nerve - Tibial; Prostate; Skin - Not Sun Exposed; Testis; Whole Blood
TRAPPC8	17	Many	Adipose - Subcutaneous; Artery - Aorta; Artery - Tibial; Brain - Cerebellar Hemisphere; Brain - Nucleus accumbens; Cells - Cultured fibroblasts; Colon - Sigmoid; Colon - Transverse; Esophagus - Gastroesophageal Junction; Esophagus - Mucosa; Esophagus - Muscularis; Heart - Atrial Appendage; Heart - Left Ventricle; Lung; Muscle - Skeletal; Thyroid; Whole Blood
NKTR	17	Many	Adipose - Subcutaneous; Adipose - Visceral; Artery - Aorta; Artery - Tibial; Breast - Mammary Tissue; Esophagus - Gastroesophageal Junction; Esophagus - Mucosa; Esophagus - Muscularis; Heart - Atrial Appendage; Heart - Left Ventricle; Lung; Muscle - Skeletal; Nerve - Tibial; Skin - Sun Exposed; Testis; Uterus; Whole Blood
ZNF48	17	Many	Adipose - Visceral; Artery - Aorta; Artery - Coronary; Artery - Tibial; Brain - Cortex; Breast - Mammary Tissue; Cells - Cultured fibroblasts; Colon - Transverse; Esophagus - Muscularis; Lung; Minor Salivary Gland; Muscle - Skeletal; Ovary; Skin - Not Sun Exposed; Skin - Sun Exposed; Thyroid; Uterus
MAN1A1	17	Many	Adipose - Subcutaneous; Brain - Caudate; Brain - Cerebellar Hemisphere; Brain - Cerebellum; Brain - Cortex; Brain - Nucleus accumbens; Colon - Sigmoid; Esophagus - Mucosa; Heart - Left Ventricle; Lung; Muscle - Skeletal; Nerve - Tibial; Pituitary; Prostate; Skin - Not Sun Exposed; Thyroid; Whole Blood
FGFR1OP2	17	Many	Adipose - Visceral; Artery - Aorta; Artery - Coronary; Artery - Tibial; Breast - Mammary Tissue; Colon - Sigmoid; Colon - Transverse; Esophagus - Muscularis; Heart - Atrial Appendage; Heart - Left Ventricle; Lung; Prostate; Skin - Not Sun Exposed; Testis; Thyroid; Uterus; Whole Blood
LMLN	17	Many	Adipose - Subcutaneous; Adipose - Visceral; Artery - Aorta; Artery - Tibial; Colon - Sigmoid; Colon - Transverse; Esophagus - Gastroesophageal Junction; Esophagus - Mucosa; Esophagus - Muscularis; Minor Salivary Gland; Muscle - Skeletal; Nerve - Tibial; Ovary; Skin - Sun Exposed; Testis; Thyroid; Uterus
UBQLN1	17	Many	Adipose - Subcutaneous; Artery - Tibial; Brain - Caudate; Brain - Cerebellar Hemisphere; Brain - Cerebellum; Brain - Cortex; Brain - Nucleus accumbens; Breast - Mammary Tissue; Colon - Sigmoid; Esophagus - Gastroesophageal Junction; Esophagus - Mucosa; Esophagus - Muscularis; Muscle - Skeletal; Skin - Not Sun Exposed; Testis; Uterus; Whole Blood
EXOSC4	17	Many	Adipose - Visceral; Adrenal Gland; Artery - Tibial; Brain - Nucleus accumbens; Cells - Cultured fibroblasts; Colon - Transverse; Esophagus - Mucosa; Lung; Minor Salivary Gland; Nerve - Tibial; Prostate; Skin - Not Sun Exposed; Skin - Sun Exposed; Thyroid; Uterus; Vagina; Whole Blood
PFKM	17	Many	Adipose - Subcutaneous; Adipose - Visceral; Adrenal Gland; Artery - Aorta; Artery - Coronary; Artery - Tibial; Brain - Caudate; Brain - Cortex; Brain - Nucleus accumbens; Cells - Cultured fibroblasts; Colon - Transverse; Esophagus - Gastroesophageal Junction; Esophagus - Muscularis; Heart - Left Ventricle; Nerve - Tibial; Skin - Not Sun Exposed; Skin - Sun Exposed
HAPLN3	17	Many	Adipose - Subcutaneous; Adipose - Visceral; Adrenal Gland; Artery - Aorta; Artery - Tibial; Colon - Transverse; Esophagus - Mucosa; Heart - Atrial Appendage; Heart - Left Ventricle; Liver; Lung; Muscle - Skeletal; Prostate; Skin - Not Sun Exposed; Skin - Sun Exposed; Testis; Thyroid
HEBP2	17	Many	Adipose - Subcutaneous; Adipose - Visceral; Artery - Tibial; Brain - Cortex; Brain - Nucleus accumbens; Breast - Mammary Tissue; Colon - Sigmoid; Esophagus - Gastroesophageal Junction; Esophagus - Mucosa; Esophagus - Muscularis; Lung; Ovary; Pituitary; Prostate; Skin - Not Sun Exposed; Skin - Sun Exposed; Whole Blood
PITPNB	17	Many	Adipose - Visceral; Adrenal Gland; Artery - Tibial; Brain - Caudate; Brain - Cerebellar Hemisphere; Brain - Cortex; Brain - Nucleus accumbens; Breast - Mammary Tissue; Colon - Transverse; Esophagus - Gastroesophageal Junction; Esophagus - Mucosa; Esophagus - Muscularis; Heart - Left Ventricle; Lung; Muscle - Skeletal; Skin - Not Sun Exposed; Whole Blood
ZNF251	17	Many	Adipose - Subcutaneous; Adipose - Visceral; Artery - Tibial; Brain - Cortex; Colon - Sigmoid; Colon - Transverse; Esophagus - Gastroesophageal Junction; Esophagus - Mucosa; Esophagus - Muscularis; Lung; Minor Salivary Gland; Muscle - Skeletal; Nerve - Tibial; Skin - Sun Exposed; Thyroid; Uterus; Whole Blood
PAIP2	17	Many	Adipose - Subcutaneous; Artery - Aorta; Artery - Tibial; Brain - Caudate; Brain - Cerebellar Hemisphere; Brain - Cortex; Brain - Nucleus accumbens; Colon - Transverse; Esophagus - Gastroesophageal Junction; Esophagus - Mucosa; Esophagus - Muscularis; Heart - Atrial Appendage; Heart - Left Ventricle; Lung; Muscle - Skeletal; Nerve - Tibial; Whole Blood
MAF1	17	Many	Adipose - Subcutaneous; Artery - Tibial; Brain - Cerebellar Hemisphere; Brain - Cerebellum; Brain - Cortex; Brain - Nucleus accumbens; Colon - Sigmoid; Colon - Transverse; Esophagus - Mucosa; Esophagus - Muscularis; Lung; Minor Salivary Gland; Muscle - Skeletal; Nerve - Tibial; Skin - Not Sun Exposed; Skin - Sun Exposed; Whole Blood
TUB	17	Many	Adipose - Subcutaneous; Adipose - Visceral; Brain - Cerebellar Hemisphere; Brain - Cerebellum; Brain - Cortex; Brain - Nucleus accumbens; Cells - Cultured fibroblasts; Colon - Transverse; Esophagus - Mucosa; Esophagus - Muscularis; Lung; Muscle - Skeletal; Nerve - Tibial; Prostate; Skin - Sun Exposed; Thyroid; Vagina
PACRGL	17	Many	Adipose - Subcutaneous; Adipose - Visceral; Artery - Tibial; Brain - Nucleus accumbens; Breast - Mammary Tissue; Cells - Cultured fibroblasts; Colon - Transverse; Esophagus - Gastroesophageal Junction; Esophagus - Mucosa; Esophagus - Muscularis; Minor Salivary Gland; Ovary; Prostate; Skin - Not Sun Exposed; Skin - Sun Exposed; Thyroid; Uterus
EXTL3	17	Many	Artery - Aorta; Artery - Coronary; Artery - Tibial; Brain - Caudate; Brain - Cortex; Brain - Nucleus accumbens; Breast - Mammary Tissue; Colon - Transverse; Esophagus - Gastroesophageal Junction; Esophagus - Muscularis; Heart - Atrial Appendage; Minor Salivary Gland; Muscle - Skeletal; Skin - Not Sun Exposed; Skin - Sun Exposed; Thyroid; Whole Blood
PEX26	17	Many	Adipose - Subcutaneous; Adipose - Visceral; Adrenal Gland; Artery - Aorta; Brain - Cortex; Brain - Nucleus accumbens; Breast - Mammary Tissue; Cells - Cultured fibroblasts; Colon - Sigmoid; Colon - Transverse; Esophagus - Muscularis; Minor Salivary Gland; Muscle - Skeletal; Nerve - Tibial; Prostate; Skin - Not Sun Exposed; Skin - Sun Exposed
TUBB4B	17	Many	Adipose - Subcutaneous; Adipose - Visceral; Brain - Cerebellar Hemisphere; Brain - Nucleus accumbens; Colon - Sigmoid; Colon - Transverse; Esophagus - Gastroesophageal Junction; Esophagus - Mucosa; Esophagus - Muscularis; Lung; Muscle - Skeletal; Nerve - Tibial; Pancreas; Skin - Not Sun Exposed; Skin - Sun Exposed; Thyroid; Vagina
PLAAT4	17	Many	Adipose - Subcutaneous; Adipose - Visceral; Artery - Aorta; Artery - Tibial; Brain - Caudate; Brain - Cerebellar Hemisphere; Brain - Cerebellum; Brain - Cortex; Brain - Nucleus accumbens; Colon - Sigmoid; Colon - Transverse; Lung; Nerve - Tibial; Skin - Not Sun Exposed; Skin - Sun Exposed; Vagina; Whole Blood
MAN1A2	17	Many	Adipose - Subcutaneous; Artery - Aorta; Artery - Tibial; Brain - Caudate; Brain - Cerebellar Hemisphere; Brain - Cortex; Brain - Nucleus accumbens; Breast - Mammary Tissue; Colon - Sigmoid; Colon - Transverse; Esophagus - Gastroesophageal Junction; Esophagus - Mucosa; Esophagus - Muscularis; Lung; Muscle - Skeletal; Skin - Not Sun Exposed; Thyroid
PCOLCE	17	Many	Adipose - Subcutaneous; Adipose - Visceral; Artery - Tibial; Brain - Caudate; Brain - Cerebellar Hemisphere; Brain - Cortex; Brain - Nucleus accumbens; Colon - Transverse; Esophagus - Gastroesophageal Junction; Esophagus - Mucosa; Esophagus - Muscularis; Minor Salivary Gland; Muscle - Skeletal; Pancreas; Prostate; Skin - Sun Exposed; Whole Blood
HDLBP	17	Many	Adipose - Subcutaneous; Adipose - Visceral; Artery - Tibial; Brain - Cerebellum; Brain - Cortex; Brain - Nucleus accumbens; Breast - Mammary Tissue; Esophagus - Mucosa; Esophagus - Muscularis; Heart - Left Ventricle; Minor Salivary Gland; Muscle - Skeletal; Nerve - Tibial; Skin - Not Sun Exposed; Skin - Sun Exposed; Uterus; Whole Blood
PCMT1	17	Many	Adipose - Subcutaneous; Adipose - Visceral; Artery - Tibial; Brain - Caudate; Brain - Cerebellar Hemisphere; Brain - Cortex; Brain - Nucleus accumbens; Colon - Transverse; Esophagus - Gastroesophageal Junction; Esophagus - Mucosa; Esophagus - Muscularis; Heart - Atrial Appendage; Heart - Left Ventricle; Lung; Muscle - Skeletal; Skin - Not Sun Exposed; Whole Blood
TOR1A	17	Many	Adipose - Subcutaneous; Adipose - Visceral; Artery - Tibial; Brain - Caudate; Brain - Cortex; Brain - Nucleus accumbens; Cells - Cultured fibroblasts; Colon - Sigmoid; Colon - Transverse; Esophagus - Mucosa; Esophagus - Muscularis; Lung; Minor Salivary Gland; Muscle - Skeletal; Nerve - Tibial; Thyroid; Whole Blood
HLA-C	17	Many	Artery - Aorta; Artery - Tibial; Brain - Cerebellar Hemisphere; Brain - Cortex; Brain - Nucleus accumbens; Breast - Mammary Tissue; Colon - Transverse; Esophagus - Gastroesophageal Junction; Heart - Atrial Appendage; Heart - Left Ventricle; Lung; Muscle - Skeletal; Nerve - Tibial; Skin - Not Sun Exposed; Skin - Sun Exposed; Testis; Whole Blood
UBIAD1	17	Many	Adipose - Visceral; Artery - Aorta; Artery - Coronary; Artery - Tibial; Brain - Nucleus accumbens; Cells - Cultured fibroblasts; Colon - Sigmoid; Colon - Transverse; Esophagus - Mucosa; Esophagus - Muscularis; Lung; Muscle - Skeletal; Ovary; Skin - Not Sun Exposed; Testis; Thyroid; Whole Blood
LRRC70	17	Many	Adipose - Visceral; Artery - Aorta; Artery - Tibial; Breast - Mammary Tissue; Colon - Sigmoid; Colon - Transverse; Esophagus - Gastroesophageal Junction; Esophagus - Mucosa; Esophagus - Muscularis; Heart - Atrial Appendage; Lung; Minor Salivary Gland; Prostate; Skin - Not Sun Exposed; Skin - Sun Exposed; Testis; Uterus
TFAM	17	Many	Adipose - Visceral; Artery - Aorta; Artery - Coronary; Brain - Caudate; Brain - Nucleus accumbens; Colon - Sigmoid; Colon - Transverse; Esophagus - Gastroesophageal Junction; Esophagus - Mucosa; Esophagus - Muscularis; Lung; Ovary; Skin - Not Sun Exposed; Skin - Sun Exposed; Small Intestine - Terminal Ileum; Thyroid; Whole Blood
PPFIBP2	17	Many	Adipose - Subcutaneous; Adipose - Visceral; Adrenal Gland; Artery - Aorta; Artery - Tibial; Brain - Nucleus accumbens; Colon - Transverse; Esophagus - Gastroesophageal Junction; Esophagus - Muscularis; Lung; Minor Salivary Gland; Muscle - Skeletal; Nerve - Tibial; Ovary; Skin - Sun Exposed; Thyroid; Whole Blood
RNF19B	17	Many	Adipose - Subcutaneous; Adipose - Visceral; Adrenal Gland; Artery - Tibial; Brain - Cerebellar Hemisphere; Brain - Cerebellum; Brain - Cortex; Brain - Nucleus accumbens; Breast - Mammary Tissue; Cells - Cultured fibroblasts; Colon - Transverse; Esophagus - Mucosa; Esophagus - Muscularis; Muscle - Skeletal; Prostate; Uterus; Whole Blood
SNX25	17	Many	Adipose - Visceral; Artery - Aorta; Artery - Tibial; Brain - Caudate; Brain - Cerebellar Hemisphere; Brain - Cortex; Brain - Nucleus accumbens; Colon - Transverse; Esophagus - Mucosa; Lung; Muscle - Skeletal; Nerve - Tibial; Ovary; Skin - Not Sun Exposed; Testis; Uterus; Whole Blood
TRIM27	17	Many	Adipose - Subcutaneous; Adipose - Visceral; Artery - Aorta; Artery - Tibial; Cells - Cultured fibroblasts; Colon - Sigmoid; Esophagus - Gastroesophageal Junction; Esophagus - Mucosa; Esophagus - Muscularis; Heart - Atrial Appendage; Heart - Left Ventricle; Lung; Nerve - Tibial; Skin - Not Sun Exposed; Thyroid; Uterus; Whole Blood
GGT1	17	Many	Adipose - Subcutaneous; Adipose - Visceral; Adrenal Gland; Artery - Tibial; Brain - Caudate; Brain - Cerebellar Hemisphere; Brain - Cortex; Brain - Nucleus accumbens; Colon - Transverse; Esophagus - Gastroesophageal Junction; Esophagus - Mucosa; Esophagus - Muscularis; Lung; Muscle - Skeletal; Nerve - Tibial; Uterus; Whole Blood
RPL35	17	Many	Adrenal Gland; Artery - Aorta; Brain - Cerebellar Hemisphere; Brain - Cortex; Brain - Nucleus accumbens; Colon - Sigmoid; Colon - Transverse; Esophagus - Gastroesophageal Junction; Esophagus - Mucosa; Esophagus - Muscularis; Heart - Left Ventricle; Muscle - Skeletal; Ovary; Testis; Thyroid; Uterus; Whole Blood
GHDC	17	Many	Artery - Aorta; Artery - Tibial; Brain - Caudate; Brain - Cerebellar Hemisphere; Brain - Cerebellum; Brain - Cortex; Brain - Nucleus accumbens; Esophagus - Gastroesophageal Junction; Esophagus - Mucosa; Esophagus - Muscularis; Heart - Atrial Appendage; Heart - Left Ventricle; Minor Salivary Gland; Muscle - Skeletal; Prostate; Skin - Not Sun Exposed; Whole Blood
RPL18	17	Many	Adipose - Subcutaneous; Adrenal Gland; Artery - Aorta; Brain - Cortex; Brain - Nucleus accumbens; Colon - Sigmoid; Esophagus - Gastroesophageal Junction; Esophagus - Mucosa; Esophagus - Muscularis; Heart - Atrial Appendage; Heart - Left Ventricle; Ovary; Skin - Not Sun Exposed; Skin - Sun Exposed; Thyroid; Uterus; Whole Blood
SOX18	17	Many	Adipose - Visceral; Artery - Aorta; Brain - Cerebellar Hemisphere; Brain - Cerebellum; Brain - Cortex; Brain - Nucleus accumbens; Breast - Mammary Tissue; Colon - Transverse; Heart - Left Ventricle; Muscle - Skeletal; Nerve - Tibial; Ovary; Skin - Not Sun Exposed; Stomach; Thyroid; Uterus; Vagina
SPG7	17	Many	Adipose - Subcutaneous; Artery - Aorta; Artery - Tibial; Brain - Nucleus accumbens; Breast - Mammary Tissue; Cells - Cultured fibroblasts; Esophagus - Gastroesophageal Junction; Esophagus - Mucosa; Esophagus - Muscularis; Lung; Minor Salivary Gland; Nerve - Tibial; Skin - Sun Exposed; Testis; Thyroid; Uterus; Whole Blood
PLXDC2	17	Many	Adipose - Subcutaneous; Adipose - Visceral; Adrenal Gland; Artery - Aorta; Brain - Cerebellum; Colon - Sigmoid; Colon - Transverse; Esophagus - Gastroesophageal Junction; Esophagus - Muscularis; Heart - Atrial Appendage; Heart - Left Ventricle; Lung; Minor Salivary Gland; Nerve - Tibial; Ovary; Prostate; Whole Blood
C2orf88	17	Many	Adipose - Subcutaneous; Artery - Aorta; Artery - Tibial; Cells - EBV-transformed lymphocytes; Colon - Transverse; Esophagus - Gastroesophageal Junction; Esophagus - Mucosa; Esophagus - Muscularis; Heart - Atrial Appendage; Heart - Left Ventricle; Lung; Nerve - Tibial; Prostate; Skin - Not Sun Exposed; Skin - Sun Exposed; Thyroid; Uterus
C7orf25	17	Many	Adipose - Subcutaneous; Adipose - Visceral; Artery - Aorta; Artery - Tibial; Breast - Mammary Tissue; Esophagus - Gastroesophageal Junction; Esophagus - Mucosa; Esophagus - Muscularis; Heart - Atrial Appendage; Heart - Left Ventricle; Lung; Minor Salivary Gland; Muscle - Skeletal; Nerve - Tibial; Thyroid; Uterus; Whole Blood
RNF167	17	Many	Adipose - Subcutaneous; Adipose - Visceral; Artery - Aorta; Artery - Tibial; Brain - Nucleus accumbens; Breast - Mammary Tissue; Esophagus - Gastroesophageal Junction; Esophagus - Mucosa; Esophagus - Muscularis; Lung; Minor Salivary Gland; Muscle - Skeletal; Nerve - Tibial; Prostate; Skin - Sun Exposed; Testis; Whole Blood
ATF4	17	Many	Adipose - Visceral; Adrenal Gland; Artery - Aorta; Artery - Tibial; Breast - Mammary Tissue; Cells - Cultured fibroblasts; Colon - Sigmoid; Colon - Transverse; Esophagus - Mucosa; Heart - Atrial Appendage; Lung; Minor Salivary Gland; Muscle - Skeletal; Ovary; Testis; Thyroid; Whole Blood
POLR1B	17	Many	Adipose - Visceral; Artery - Aorta; Artery - Coronary; Artery - Tibial; Breast - Mammary Tissue; Cells - Cultured fibroblasts; Colon - Sigmoid; Colon - Transverse; Esophagus - Mucosa; Esophagus - Muscularis; Heart - Atrial Appendage; Lung; Muscle - Skeletal; Ovary; Stomach; Thyroid; Whole Blood
FERMT3	17	Many	Adipose - Visceral; Artery - Tibial; Brain - Caudate; Brain - Cerebellar Hemisphere; Brain - Cerebellum; Brain - Nucleus accumbens; Colon - Sigmoid; Colon - Transverse; Esophagus - Mucosa; Esophagus - Muscularis; Heart - Left Ventricle; Liver; Muscle - Skeletal; Nerve - Tibial; Prostate; Skin - Sun Exposed; Testis
SSBP2	17	Many	Adipose - Visceral; Artery - Aorta; Artery - Tibial; Brain - Caudate; Brain - Cortex; Brain - Nucleus accumbens; Colon - Transverse; Esophagus - Gastroesophageal Junction; Esophagus - Muscularis; Lung; Nerve - Tibial; Prostate; Skin - Not Sun Exposed; Skin - Sun Exposed; Uterus; Vagina; Whole Blood
SSC5D	17	Many	Adipose - Subcutaneous; Adipose - Visceral; Artery - Aorta; Brain - Caudate; Brain - Cortex; Brain - Nucleus accumbens; Colon - Sigmoid; Colon - Transverse; Esophagus - Mucosa; Esophagus - Muscularis; Heart - Atrial Appendage; Lung; Minor Salivary Gland; Muscle - Skeletal; Nerve - Tibial; Skin - Sun Exposed; Uterus
RNF114	17	Many	Adipose - Visceral; Artery - Aorta; Artery - Tibial; Brain - Cortex; Brain - Nucleus accumbens; Colon - Transverse; Esophagus - Gastroesophageal Junction; Esophagus - Mucosa; Esophagus - Muscularis; Heart - Atrial Appendage; Heart - Left Ventricle; Lung; Minor Salivary Gland; Ovary; Stomach; Thyroid; Uterus
MT-ND3	17	Many	Adipose - Subcutaneous; Adipose - Visceral; Brain - Cerebellar Hemisphere; Brain - Cerebellum; Brain - Cortex; Brain - Nucleus accumbens; Cells - Cultured fibroblasts; Colon - Transverse; Esophagus - Mucosa; Esophagus - Muscularis; Heart - Left Ventricle; Muscle - Skeletal; Skin - Not Sun Exposed; Skin - Sun Exposed; Testis; Uterus; Whole Blood
CLDN15	17	Many	Adipose - Visceral; Artery - Aorta; Artery - Tibial; Colon - Sigmoid; Colon - Transverse; Esophagus - Gastroesophageal Junction; Esophagus - Mucosa; Esophagus - Muscularis; Heart - Atrial Appendage; Heart - Left Ventricle; Lung; Muscle - Skeletal; Nerve - Tibial; Skin - Not Sun Exposed; Thyroid; Uterus; Whole Blood
FBXW11	17	Many	Adrenal Gland; Artery - Tibial; Brain - Caudate; Brain - Cerebellar Hemisphere; Brain - Nucleus accumbens; Colon - Sigmoid; Colon - Transverse; Esophagus - Gastroesophageal Junction; Esophagus - Mucosa; Esophagus - Muscularis; Heart - Atrial Appendage; Lung; Minor Salivary Gland; Muscle - Skeletal; Prostate; Uterus; Whole Blood
RBP5	17	Many	Adipose - Subcutaneous; Adipose - Visceral; Artery - Aorta; Artery - Tibial; Breast - Mammary Tissue; Colon - Transverse; Esophagus - Gastroesophageal Junction; Esophagus - Muscularis; Heart - Atrial Appendage; Minor Salivary Gland; Nerve - Tibial; Prostate; Skin - Not Sun Exposed; Skin - Sun Exposed; Uterus; Vagina; Whole Blood
MT-CO1	17	Many	Adipose - Subcutaneous; Adipose - Visceral; Artery - Aorta; Brain - Cerebellar Hemisphere; Brain - Cerebellum; Brain - Nucleus accumbens; Cells - Cultured fibroblasts; Colon - Sigmoid; Colon - Transverse; Esophagus - Gastroesophageal Junction; Esophagus - Muscularis; Heart - Left Ventricle; Pancreas; Skin - Not Sun Exposed; Skin - Sun Exposed; Thyroid; Whole Blood
MSL1	17	Many	Adipose - Visceral; Artery - Aorta; Artery - Tibial; Brain - Cerebellar Hemisphere; Brain - Cortex; Brain - Nucleus accumbens; Cells - Cultured fibroblasts; Colon - Sigmoid; Colon - Transverse; Esophagus - Mucosa; Heart - Left Ventricle; Lung; Nerve - Tibial; Skin - Not Sun Exposed; Uterus; Vagina; Whole Blood
RBM5	17	Many	Adipose - Visceral; Artery - Aorta; Artery - Tibial; Breast - Mammary Tissue; Colon - Sigmoid; Colon - Transverse; Esophagus - Gastroesophageal Junction; Esophagus - Mucosa; Esophagus - Muscularis; Heart - Atrial Appendage; Lung; Muscle - Skeletal; Nerve - Tibial; Skin - Not Sun Exposed; Thyroid; Uterus; Vagina
FKBP8	17	Many	Adipose - Visceral; Artery - Aorta; Artery - Tibial; Brain - Cerebellar Hemisphere; Brain - Nucleus accumbens; Cells - Cultured fibroblasts; Colon - Sigmoid; Colon - Transverse; Esophagus - Mucosa; Heart - Left Ventricle; Lung; Minor Salivary Gland; Muscle - Skeletal; Ovary; Skin - Not Sun Exposed; Thyroid; Whole Blood
JAM3	17	Many	Adipose - Subcutaneous; Adipose - Visceral; Artery - Aorta; Artery - Tibial; Breast - Mammary Tissue; Colon - Sigmoid; Colon - Transverse; Esophagus - Gastroesophageal Junction; Esophagus - Mucosa; Esophagus - Muscularis; Heart - Left Ventricle; Lung; Muscle - Skeletal; Nerve - Tibial; Prostate; Skin - Sun Exposed; Uterus
FRMD8	17	Many	Adipose - Subcutaneous; Adipose - Visceral; Artery - Tibial; Brain - Caudate; Brain - Cerebellum; Brain - Cortex; Brain - Nucleus accumbens; Cells - Cultured fibroblasts; Colon - Transverse; Heart - Left Ventricle; Lung; Nerve - Tibial; Ovary; Skin - Not Sun Exposed; Skin - Sun Exposed; Testis; Whole Blood
LRRC37B	17	Many	Adipose - Subcutaneous; Adipose - Visceral; Artery - Aorta; Artery - Coronary; Artery - Tibial; Colon - Sigmoid; Colon - Transverse; Esophagus - Mucosa; Esophagus - Muscularis; Heart - Atrial Appendage; Lung; Muscle - Skeletal; Nerve - Tibial; Ovary; Skin - Not Sun Exposed; Thyroid; Vagina
FYTTD1	17	Many	Artery - Aorta; Artery - Tibial; Brain - Caudate; Brain - Cerebellar Hemisphere; Brain - Nucleus accumbens; Breast - Mammary Tissue; Colon - Transverse; Esophagus - Gastroesophageal Junction; Esophagus - Mucosa; Esophagus - Muscularis; Heart - Left Ventricle; Lung; Muscle - Skeletal; Prostate; Skin - Not Sun Exposed; Skin - Sun Exposed; Whole Blood
MYCBP2	17	Many	Adipose - Subcutaneous; Adipose - Visceral; Brain - Cerebellar Hemisphere; Brain - Cortex; Brain - Nucleus accumbens; Breast - Mammary Tissue; Colon - Sigmoid; Colon - Transverse; Esophagus - Gastroesophageal Junction; Esophagus - Mucosa; Esophagus - Muscularis; Lung; Nerve - Tibial; Prostate; Skin - Not Sun Exposed; Skin - Sun Exposed; Whole Blood
SERINC3	17	Many	Adipose - Subcutaneous; Artery - Tibial; Brain - Caudate; Brain - Cerebellar Hemisphere; Brain - Cerebellum; Brain - Cortex; Brain - Nucleus accumbens; Colon - Sigmoid; Esophagus - Muscularis; Lung; Muscle - Skeletal; Nerve - Tibial; Skin - Sun Exposed; Testis; Thyroid; Uterus; Whole Blood
SH3GLB2	17	Many	Adipose - Subcutaneous; Adipose - Visceral; Artery - Aorta; Brain - Cortex; Brain - Nucleus accumbens; Colon - Sigmoid; Colon - Transverse; Esophagus - Mucosa; Esophagus - Muscularis; Heart - Left Ventricle; Muscle - Skeletal; Ovary; Prostate; Skin - Not Sun Exposed; Skin - Sun Exposed; Thyroid; Whole Blood
MYL3	17	Many	Adipose - Subcutaneous; Adipose - Visceral; Artery - Aorta; Artery - Coronary; Brain - Cerebellar Hemisphere; Brain - Cerebellum; Brain - Cortex; Brain - Nucleus accumbens; Colon - Sigmoid; Colon - Transverse; Esophagus - Muscularis; Lung; Ovary; Skin - Sun Exposed; Testis; Uterus; Vagina
G6PD	17	Many	Adipose - Subcutaneous; Adipose - Visceral; Artery - Aorta; Artery - Tibial; Brain - Caudate; Brain - Cortex; Brain - Nucleus accumbens; Breast - Mammary Tissue; Esophagus - Mucosa; Heart - Left Ventricle; Liver; Lung; Nerve - Tibial; Pancreas; Skin - Not Sun Exposed; Skin - Sun Exposed; Testis
SEPTIN4	17	Many	Adipose - Subcutaneous; Artery - Aorta; Artery - Coronary; Artery - Tibial; Brain - Nucleus accumbens; Colon - Sigmoid; Colon - Transverse; Esophagus - Gastroesophageal Junction; Esophagus - Mucosa; Esophagus - Muscularis; Lung; Minor Salivary Gland; Muscle - Skeletal; Nerve - Tibial; Prostate; Uterus; Whole Blood
ABHD18	17	Many	Adipose - Subcutaneous; Adipose - Visceral; Adrenal Gland; Artery - Aorta; Artery - Tibial; Breast - Mammary Tissue; Colon - Transverse; Esophagus - Gastroesophageal Junction; Esophagus - Muscularis; Heart - Atrial Appendage; Minor Salivary Gland; Nerve - Tibial; Skin - Not Sun Exposed; Skin - Sun Exposed; Testis; Uterus; Whole Blood
SELENBP1	17	Many	Artery - Aorta; Artery - Tibial; Brain - Cerebellar Hemisphere; Brain - Cerebellum; Brain - Cortex; Brain - Nucleus accumbens; Breast - Mammary Tissue; Colon - Sigmoid; Colon - Transverse; Esophagus - Gastroesophageal Junction; Esophagus - Muscularis; Heart - Atrial Appendage; Lung; Nerve - Tibial; Prostate; Uterus; Whole Blood
TADA2B	17	Many	Adipose - Subcutaneous; Adipose - Visceral; Artery - Aorta; Artery - Tibial; Brain - Cerebellum; Breast - Mammary Tissue; Cells - Cultured fibroblasts; Colon - Sigmoid; Colon - Transverse; Esophagus - Gastroesophageal Junction; Esophagus - Muscularis; Minor Salivary Gland; Nerve - Tibial; Skin - Not Sun Exposed; Skin - Sun Exposed; Uterus; Whole Blood
SLC25A12	17	Many	Adipose - Subcutaneous; Adipose - Visceral; Artery - Tibial; Brain - Caudate; Brain - Cerebellar Hemisphere; Brain - Cerebellum; Brain - Cortex; Brain - Nucleus accumbens; Colon - Transverse; Esophagus - Gastroesophageal Junction; Esophagus - Muscularis; Lung; Minor Salivary Gland; Nerve - Tibial; Ovary; Skin - Not Sun Exposed; Whole Blood
SUGP2	17	Many	Adipose - Subcutaneous; Adipose - Visceral; Artery - Aorta; Artery - Tibial; Colon - Sigmoid; Colon - Transverse; Esophagus - Gastroesophageal Junction; Esophagus - Mucosa; Esophagus - Muscularis; Heart - Atrial Appendage; Lung; Nerve - Tibial; Skin - Sun Exposed; Thyroid; Uterus; Vagina; Whole Blood
ZNF281	17	Many	Adipose - Subcutaneous; Adipose - Visceral; Artery - Aorta; Cells - Cultured fibroblasts; Colon - Sigmoid; Colon - Transverse; Esophagus - Gastroesophageal Junction; Esophagus - Mucosa; Esophagus - Muscularis; Minor Salivary Gland; Muscle - Skeletal; Ovary; Skin - Not Sun Exposed; Stomach; Thyroid; Uterus; Whole Blood
SLC25A40	17	Many	Adipose - Visceral; Adrenal Gland; Artery - Aorta; Brain - Caudate; Brain - Cerebellar Hemisphere; Brain - Cerebellum; Brain - Cortex; Brain - Nucleus accumbens; Colon - Transverse; Heart - Atrial Appendage; Heart - Left Ventricle; Lung; Nerve - Tibial; Skin - Not Sun Exposed; Skin - Sun Exposed; Uterus; Whole Blood
SCAMP4	17	Many	Adipose - Visceral; Artery - Aorta; Artery - Coronary; Brain - Caudate; Brain - Cerebellar Hemisphere; Brain - Cortex; Brain - Nucleus accumbens; Breast - Mammary Tissue; Colon - Transverse; Esophagus - Mucosa; Heart - Left Ventricle; Lung; Minor Salivary Gland; Muscle - Skeletal; Prostate; Skin - Not Sun Exposed; Skin - Sun Exposed
GAK	17	Many	Adipose - Subcutaneous; Adrenal Gland; Artery - Tibial; Brain - Caudate; Brain - Cerebellar Hemisphere; Brain - Cerebellum; Brain - Cortex; Brain - Nucleus accumbens; Colon - Transverse; Esophagus - Muscularis; Heart - Atrial Appendage; Heart - Left Ventricle; Muscle - Skeletal; Nerve - Tibial; Thyroid; Uterus; Whole Blood
MCRIP2	17	Many	Adipose - Subcutaneous; Adipose - Visceral; Artery - Tibial; Brain - Cerebellar Hemisphere; Brain - Cerebellum; Brain - Cortex; Brain - Nucleus accumbens; Breast - Mammary Tissue; Colon - Transverse; Esophagus - Mucosa; Esophagus - Muscularis; Lung; Muscle - Skeletal; Prostate; Skin - Sun Exposed; Uterus; Whole Blood
SLC43A1	17	Many	Adipose - Visceral; Adrenal Gland; Artery - Aorta; Artery - Tibial; Brain - Cerebellar Hemisphere; Brain - Cerebellum; Brain - Cortex; Brain - Nucleus accumbens; Colon - Transverse; Esophagus - Mucosa; Minor Salivary Gland; Muscle - Skeletal; Nerve - Tibial; Pituitary; Skin - Not Sun Exposed; Skin - Sun Exposed; Whole Blood
NCOA7	17	Many	Adipose - Subcutaneous; Brain - Caudate; Brain - Cerebellar Hemisphere; Brain - Cerebellum; Brain - Cortex; Brain - Nucleus accumbens; Breast - Mammary Tissue; Cells - Cultured fibroblasts; Colon - Transverse; Esophagus - Gastroesophageal Junction; Esophagus - Muscularis; Heart - Left Ventricle; Muscle - Skeletal; Nerve - Tibial; Prostate; Skin - Sun Exposed; Thyroid
KCTD21	17	Many	Adipose - Subcutaneous; Adipose - Visceral; Artery - Aorta; Artery - Tibial; Brain - Nucleus accumbens; Breast - Mammary Tissue; Colon - Sigmoid; Colon - Transverse; Lung; Minor Salivary Gland; Muscle - Skeletal; Nerve - Tibial; Skin - Not Sun Exposed; Skin - Sun Exposed; Thyroid; Uterus; Whole Blood
SMG9	17	Many	Adipose - Subcutaneous; Adipose - Visceral; Artery - Aorta; Artery - Tibial; Brain - Nucleus accumbens; Colon - Sigmoid; Esophagus - Gastroesophageal Junction; Esophagus - Mucosa; Esophagus - Muscularis; Heart - Atrial Appendage; Heart - Left Ventricle; Muscle - Skeletal; Skin - Not Sun Exposed; Thyroid; Uterus; Vagina; Whole Blood
SMIM8	17	Many	Adipose - Subcutaneous; Adipose - Visceral; Brain - Caudate; Brain - Cortex; Brain - Nucleus accumbens; Breast - Mammary Tissue; Colon - Sigmoid; Colon - Transverse; Esophagus - Mucosa; Minor Salivary Gland; Nerve - Tibial; Prostate; Skin - Not Sun Exposed; Skin - Sun Exposed; Thyroid; Uterus; Vagina
SMOC2	17	Many	Adipose - Subcutaneous; Adipose - Visceral; Brain - Caudate; Brain - Nucleus accumbens; Breast - Mammary Tissue; Cells - Cultured fibroblasts; Colon - Sigmoid; Colon - Transverse; Heart - Atrial Appendage; Lung; Muscle - Skeletal; Nerve - Tibial; Prostate; Skin - Not Sun Exposed; Skin - Sun Exposed; Thyroid; Uterus
RGCC	17	Many	Adipose - Subcutaneous; Adrenal Gland; Artery - Aorta; Artery - Coronary; Artery - Tibial; Brain - Cerebellar Hemisphere; Brain - Cerebellum; Brain - Cortex; Brain - Nucleus accumbens; Colon - Sigmoid; Colon - Transverse; Esophagus - Gastroesophageal Junction; Heart - Left Ventricle; Lung; Minor Salivary Gland; Skin - Not Sun Exposed; Whole Blood
LY6G5B	17	Many	Adipose - Subcutaneous; Adipose - Visceral; Adrenal Gland; Artery - Aorta; Artery - Tibial; Brain - Cortex; Brain - Nucleus accumbens; Esophagus - Mucosa; Esophagus - Muscularis; Heart - Left Ventricle; Lung; Minor Salivary Gland; Muscle - Skeletal; Nerve - Tibial; Skin - Sun Exposed; Testis; Whole Blood
MED11	17	Many	Adipose - Subcutaneous; Adipose - Visceral; Artery - Aorta; Artery - Tibial; Brain - Cortex; Brain - Nucleus accumbens; Breast - Mammary Tissue; Colon - Transverse; Heart - Left Ventricle; Lung; Minor Salivary Gland; Muscle - Skeletal; Prostate; Skin - Not Sun Exposed; Thyroid; Uterus; Whole Blood
PRELID3A	17	Many	Adipose - Subcutaneous; Adipose - Visceral; Artery - Aorta; Artery - Tibial; Brain - Cerebellar Hemisphere; Brain - Cortex; Brain - Nucleus accumbens; Colon - Sigmoid; Colon - Transverse; Esophagus - Mucosa; Esophagus - Muscularis; Minor Salivary Gland; Nerve - Tibial; Ovary; Skin - Not Sun Exposed; Thyroid; Uterus
RRAGA	17	Many	Adipose - Visceral; Artery - Tibial; Colon - Sigmoid; Esophagus - Gastroesophageal Junction; Esophagus - Mucosa; Esophagus - Muscularis; Heart - Left Ventricle; Lung; Nerve - Tibial; Ovary; Pancreas; Skin - Not Sun Exposed; Skin - Sun Exposed; Testis; Thyroid; Uterus; Vagina
NIPA2	17	Many	Adipose - Subcutaneous; Adipose - Visceral; Artery - Aorta; Artery - Tibial; Brain - Caudate; Brain - Cerebellar Hemisphere; Brain - Cerebellum; Brain - Cortex; Brain - Nucleus accumbens; Cells - Cultured fibroblasts; Colon - Sigmoid; Colon - Transverse; Esophagus - Mucosa; Esophagus - Muscularis; Muscle - Skeletal; Nerve - Tibial; Whole Blood
GPRIN3	17	Many	Adipose - Visceral; Artery - Aorta; Artery - Tibial; Brain - Caudate; Brain - Cortex; Brain - Nucleus accumbens; Colon - Sigmoid; Colon - Transverse; Esophagus - Gastroesophageal Junction; Heart - Left Ventricle; Lung; Minor Salivary Gland; Nerve - Tibial; Prostate; Skin - Sun Exposed; Uterus; Whole Blood
KXD1	17	Many	Adipose - Visceral; Adrenal Gland; Artery - Aorta; Brain - Cerebellar Hemisphere; Brain - Cerebellum; Brain - Cortex; Brain - Nucleus accumbens; Breast - Mammary Tissue; Colon - Sigmoid; Colon - Transverse; Esophagus - Mucosa; Heart - Atrial Appendage; Heart - Left Ventricle; Lung; Muscle - Skeletal; Nerve - Tibial; Thyroid
IL17RC	17	Many	Adipose - Subcutaneous; Adipose - Visceral; Artery - Tibial; Brain - Caudate; Brain - Cerebellar Hemisphere; Brain - Cerebellum; Brain - Cortex; Brain - Nucleus accumbens; Breast - Mammary Tissue; Colon - Transverse; Esophagus - Mucosa; Minor Salivary Gland; Nerve - Tibial; Ovary; Prostate; Skin - Not Sun Exposed; Skin - Sun Exposed
TIMM17A	17	Many	Adipose - Visceral; Adrenal Gland; Brain - Caudate; Brain - Cerebellar Hemisphere; Brain - Cortex; Brain - Nucleus accumbens; Colon - Sigmoid; Colon - Transverse; Esophagus - Mucosa; Esophagus - Muscularis; Heart - Atrial Appendage; Heart - Left Ventricle; Lung; Muscle - Skeletal; Ovary; Skin - Sun Exposed; Whole Blood
PREX2	17	Many	Artery - Aorta; Artery - Tibial; Colon - Sigmoid; Colon - Transverse; Esophagus - Gastroesophageal Junction; Esophagus - Mucosa; Esophagus - Muscularis; Heart - Atrial Appendage; Lung; Minor Salivary Gland; Muscle - Skeletal; Nerve - Tibial; Prostate; Skin - Not Sun Exposed; Testis; Thyroid; Uterus
TMEM120A	17	Many	Adipose - Subcutaneous; Adipose - Visceral; Artery - Tibial; Brain - Cerebellar Hemisphere; Brain - Cortex; Brain - Nucleus accumbens; Breast - Mammary Tissue; Cells - Cultured fibroblasts; Colon - Transverse; Lung; Minor Salivary Gland; Muscle - Skeletal; Nerve - Tibial; Pituitary; Skin - Not Sun Exposed; Skin - Sun Exposed; Uterus
TMEM150A	17	Many	Adipose - Subcutaneous; Adipose - Visceral; Adrenal Gland; Artery - Tibial; Brain - Caudate; Brain - Cerebellar Hemisphere; Brain - Cortex; Brain - Nucleus accumbens; Colon - Sigmoid; Colon - Transverse; Esophagus - Mucosa; Heart - Left Ventricle; Minor Salivary Gland; Ovary; Pituitary; Skin - Not Sun Exposed; Testis
NNT	17	Many	Adipose - Subcutaneous; Adipose - Visceral; Artery - Aorta; Artery - Tibial; Brain - Caudate; Brain - Cerebellar Hemisphere; Brain - Cortex; Brain - Nucleus accumbens; Breast - Mammary Tissue; Colon - Sigmoid; Colon - Transverse; Esophagus - Gastroesophageal Junction; Esophagus - Mucosa; Esophagus - Muscularis; Heart - Left Ventricle; Lung; Whole Blood
FAM174C	17	Many	Adipose - Subcutaneous; Adipose - Visceral; Artery - Tibial; Brain - Cerebellar Hemisphere; Brain - Nucleus accumbens; Breast - Mammary Tissue; Cells - Cultured fibroblasts; Colon - Transverse; Esophagus - Mucosa; Heart - Left Ventricle; Lung; Minor Salivary Gland; Muscle - Skeletal; Nerve - Tibial; Prostate; Skin - Not Sun Exposed; Skin - Sun Exposed
MOCS1	17	Many	Adipose - Subcutaneous; Adipose - Visceral; Artery - Aorta; Brain - Caudate; Brain - Cerebellar Hemisphere; Brain - Cerebellum; Brain - Cortex; Brain - Nucleus accumbens; Colon - Transverse; Esophagus - Gastroesophageal Junction; Esophagus - Mucosa; Heart - Atrial Appendage; Lung; Muscle - Skeletal; Nerve - Tibial; Prostate; Stomach
HSD11B1	17	Many	Adrenal Gland; Artery - Tibial; Brain - Cerebellar Hemisphere; Brain - Cerebellum; Brain - Cortex; Brain - Nucleus accumbens; Colon - Transverse; Esophagus - Gastroesophageal Junction; Esophagus - Mucosa; Esophagus - Muscularis; Heart - Left Ventricle; Lung; Minor Salivary Gland; Nerve - Tibial; Pituitary; Skin - Not Sun Exposed; Skin - Sun Exposed
PRDX6	17	Many	Adipose - Subcutaneous; Adipose - Visceral; Adrenal Gland; Artery - Tibial; Brain - Cerebellar Hemisphere; Brain - Cortex; Brain - Nucleus accumbens; Colon - Sigmoid; Colon - Transverse; Esophagus - Gastroesophageal Junction; Esophagus - Mucosa; Esophagus - Muscularis; Nerve - Tibial; Ovary; Skin - Not Sun Exposed; Skin - Sun Exposed; Whole Blood
KRT19	17	Many	Adipose - Subcutaneous; Adipose - Visceral; Artery - Aorta; Brain - Nucleus accumbens; Cells - Cultured fibroblasts; Colon - Sigmoid; Colon - Transverse; Esophagus - Gastroesophageal Junction; Esophagus - Muscularis; Heart - Atrial Appendage; Lung; Muscle - Skeletal; Nerve - Tibial; Pancreas; Skin - Sun Exposed; Uterus; Whole Blood
DIP2A	17	Many	Adipose - Subcutaneous; Adipose - Visceral; Artery - Aorta; Artery - Tibial; Colon - Transverse; Esophagus - Gastroesophageal Junction; Esophagus - Muscularis; Heart - Atrial Appendage; Lung; Muscle - Skeletal; Nerve - Tibial; Skin - Not Sun Exposed; Skin - Sun Exposed; Thyroid; Uterus; Vagina; Whole Blood
FAM13B	17	Many	Adipose - Visceral; Artery - Aorta; Artery - Tibial; Brain - Cerebellar Hemisphere; Brain - Cortex; Brain - Nucleus accumbens; Cells - Cultured fibroblasts; Colon - Sigmoid; Esophagus - Gastroesophageal Junction; Esophagus - Muscularis; Lung; Muscle - Skeletal; Nerve - Tibial; Prostate; Skin - Not Sun Exposed; Skin - Sun Exposed; Whole Blood
HNRNPA1L2	17	Many	Adipose - Subcutaneous; Adipose - Visceral; Artery - Aorta; Artery - Tibial; Brain - Nucleus accumbens; Colon - Sigmoid; Colon - Transverse; Esophagus - Gastroesophageal Junction; Esophagus - Mucosa; Esophagus - Muscularis; Heart - Left Ventricle; Minor Salivary Gland; Muscle - Skeletal; Nerve - Tibial; Skin - Sun Exposed; Uterus; Vagina
DDX24	17	Many	Adipose - Visceral; Artery - Tibial; Breast - Mammary Tissue; Colon - Sigmoid; Colon - Transverse; Esophagus - Gastroesophageal Junction; Esophagus - Mucosa; Esophagus - Muscularis; Muscle - Skeletal; Nerve - Tibial; Ovary; Skin - Sun Exposed; Testis; Thyroid; Uterus; Vagina; Whole Blood
NOP9	17	Many	Adipose - Visceral; Adrenal Gland; Artery - Aorta; Artery - Coronary; Artery - Tibial; Brain - Nucleus accumbens; Cells - Cultured fibroblasts; Colon - Sigmoid; Colon - Transverse; Esophagus - Gastroesophageal Junction; Esophagus - Mucosa; Esophagus - Muscularis; Heart - Atrial Appendage; Lung; Muscle - Skeletal; Skin - Not Sun Exposed; Stomach
SEC61A2	17	Many	Adipose - Subcutaneous; Adipose - Visceral; Artery - Aorta; Artery - Tibial; Colon - Sigmoid; Colon - Transverse; Esophagus - Gastroesophageal Junction; Esophagus - Mucosa; Esophagus - Muscularis; Heart - Atrial Appendage; Heart - Left Ventricle; Lung; Muscle - Skeletal; Nerve - Tibial; Skin - Not Sun Exposed; Uterus; Whole Blood
TMEM265	17	Many	Adipose - Subcutaneous; Adipose - Visceral; Adrenal Gland; Artery - Aorta; Artery - Tibial; Brain - Cerebellar Hemisphere; Brain - Cortex; Brain - Nucleus accumbens; Colon - Sigmoid; Colon - Transverse; Esophagus - Gastroesophageal Junction; Esophagus - Muscularis; Heart - Atrial Appendage; Lung; Muscle - Skeletal; Skin - Not Sun Exposed; Whole Blood
MOAP1	17	Many	Adipose - Subcutaneous; Adipose - Visceral; Artery - Aorta; Artery - Tibial; Brain - Caudate; Brain - Cerebellar Hemisphere; Brain - Cortex; Brain - Nucleus accumbens; Breast - Mammary Tissue; Colon - Sigmoid; Esophagus - Gastroesophageal Junction; Esophagus - Mucosa; Esophagus - Muscularis; Heart - Left Ventricle; Lung; Minor Salivary Gland; Uterus
FAM131A	17	Many	Adrenal Gland; Artery - Aorta; Artery - Tibial; Brain - Caudate; Brain - Cortex; Brain - Nucleus accumbens; Breast - Mammary Tissue; Colon - Sigmoid; Colon - Transverse; Esophagus - Mucosa; Esophagus - Muscularis; Heart - Left Ventricle; Lung; Skin - Not Sun Exposed; Testis; Uterus; Whole Blood
TGOLN2	17	Many	Adipose - Subcutaneous; Adipose - Visceral; Artery - Tibial; Brain - Cerebellar Hemisphere; Brain - Cortex; Brain - Nucleus accumbens; Breast - Mammary Tissue; Colon - Sigmoid; Colon - Transverse; Esophagus - Gastroesophageal Junction; Esophagus - Muscularis; Minor Salivary Gland; Muscle - Skeletal; Pancreas; Skin - Not Sun Exposed; Skin - Sun Exposed; Uterus
TFB2M	17	Many	Adipose - Visceral; Artery - Aorta; Artery - Tibial; Brain - Caudate; Brain - Cortex; Brain - Nucleus accumbens; Colon - Sigmoid; Colon - Transverse; Esophagus - Mucosa; Esophagus - Muscularis; Heart - Atrial Appendage; Heart - Left Ventricle; Lung; Muscle - Skeletal; Prostate; Skin - Sun Exposed; Whole Blood
TFAP2E	17	Many	Adipose - Subcutaneous; Adipose - Visceral; Artery - Aorta; Artery - Tibial; Brain - Cortex; Brain - Nucleus accumbens; Colon - Sigmoid; Colon - Transverse; Esophagus - Gastroesophageal Junction; Esophagus - Mucosa; Esophagus - Muscularis; Heart - Atrial Appendage; Nerve - Tibial; Ovary; Skin - Sun Exposed; Thyroid; Uterus
SERTAD3	17	Many	Artery - Aorta; Artery - Tibial; Brain - Caudate; Brain - Cerebellar Hemisphere; Brain - Cortex; Brain - Nucleus accumbens; Breast - Mammary Tissue; Cells - Cultured fibroblasts; Esophagus - Mucosa; Heart - Left Ventricle; Lung; Muscle - Skeletal; Nerve - Tibial; Ovary; Prostate; Skin - Not Sun Exposed; Whole Blood
FBXO46	17	Many	Artery - Aorta; Artery - Coronary; Artery - Tibial; Brain - Caudate; Brain - Cerebellar Hemisphere; Brain - Cerebellum; Brain - Cortex; Brain - Nucleus accumbens; Cells - Cultured fibroblasts; Colon - Transverse; Lung; Muscle - Skeletal; Nerve - Tibial; Prostate; Skin - Not Sun Exposed; Skin - Sun Exposed; Whole Blood
SUB1	17	Many	Adipose - Subcutaneous; Adipose - Visceral; Adrenal Gland; Brain - Caudate; Brain - Cerebellar Hemisphere; Brain - Cerebellum; Brain - Cortex; Brain - Nucleus accumbens; Esophagus - Gastroesophageal Junction; Esophagus - Mucosa; Esophagus - Muscularis; Heart - Atrial Appendage; Heart - Left Ventricle; Nerve - Tibial; Prostate; Skin - Sun Exposed; Uterus
SUCLA2	17	Many	Adipose - Subcutaneous; Adipose - Visceral; Artery - Tibial; Brain - Caudate; Brain - Cerebellar Hemisphere; Brain - Cortex; Brain - Nucleus accumbens; Colon - Sigmoid; Colon - Transverse; Esophagus - Gastroesophageal Junction; Esophagus - Mucosa; Esophagus - Muscularis; Heart - Atrial Appendage; Heart - Left Ventricle; Nerve - Tibial; Skin - Not Sun Exposed; Whole Blood
CLPX	17	Many	Adipose - Subcutaneous; Adipose - Visceral; Artery - Aorta; Artery - Tibial; Breast - Mammary Tissue; Colon - Sigmoid; Colon - Transverse; Esophagus - Gastroesophageal Junction; Esophagus - Mucosa; Esophagus - Muscularis; Heart - Atrial Appendage; Heart - Left Ventricle; Lung; Ovary; Thyroid; Uterus; Whole Blood
POLG2	17	Many	Adipose - Subcutaneous; Adipose - Visceral; Artery - Aorta; Artery - Tibial; Colon - Sigmoid; Esophagus - Gastroesophageal Junction; Esophagus - Mucosa; Esophagus - Muscularis; Heart - Atrial Appendage; Lung; Nerve - Tibial; Skin - Not Sun Exposed; Skin - Sun Exposed; Thyroid; Uterus; Vagina; Whole Blood
MED15	17	Many	Adrenal Gland; Artery - Aorta; Artery - Tibial; Brain - Cerebellar Hemisphere; Brain - Nucleus accumbens; Colon - Sigmoid; Colon - Transverse; Esophagus - Gastroesophageal Junction; Esophagus - Mucosa; Esophagus - Muscularis; Heart - Atrial Appendage; Heart - Left Ventricle; Lung; Muscle - Skeletal; Thyroid; Uterus; Whole Blood
KATNBL1	17	Many	Adipose - Visceral; Artery - Aorta; Artery - Tibial; Breast - Mammary Tissue; Colon - Sigmoid; Colon - Transverse; Esophagus - Gastroesophageal Junction; Esophagus - Muscularis; Heart - Atrial Appendage; Heart - Left Ventricle; Lung; Ovary; Prostate; Skin - Not Sun Exposed; Testis; Thyroid; Uterus
SYDE1	17	Many	Adipose - Subcutaneous; Adipose - Visceral; Brain - Caudate; Brain - Cerebellar Hemisphere; Brain - Cerebellum; Brain - Cortex; Brain - Nucleus accumbens; Cells - Cultured fibroblasts; Colon - Transverse; Esophagus - Mucosa; Heart - Left Ventricle; Lung; Minor Salivary Gland; Muscle - Skeletal; Prostate; Thyroid; Uterus
FBXL2	17	Many	Adipose - Subcutaneous; Adipose - Visceral; Artery - Aorta; Artery - Coronary; Artery - Tibial; Brain - Caudate; Brain - Cerebellum; Brain - Cortex; Brain - Nucleus accumbens; Colon - Sigmoid; Colon - Transverse; Esophagus - Mucosa; Esophagus - Muscularis; Lung; Nerve - Tibial; Ovary; Prostate
[truncated: 15,721 more rows]

## Sheet: Figure3A_edges
Source	Target	Corr	P-Value	P-Adj	DIR
Brain - Nucleus accumbens	Brain - Caudate	0.17782	8.09077e-32	8.765e-31	POS
Brain - Nucleus accumbens	Pituitary	0.129373	1.76976e-17	8.36612e-17	POS
Brain - Nucleus accumbens	Brain - Cortex	0.126665	8.1931e-17	3.75141e-16	POS
[truncated: 595 more rows]

## Sheet: Figure3A_nodes
	Cluster
Adipose - Subcutaneous	1
[truncated: 39 more rows]

## Sheet: Figure3B
	#ofDNsTissues	Gap Class	Tissues
[truncated: 14,964 more rows]

[truncated: 4 more sheets: Figure3E (Genes), Figure3E (Enrichment Result), Figure4A, Figure4C]
