# Supplementary material for: Global and tissue-specific transcriptomic dysregulation in human aging: Pathways and predictive biomarkers
Source: GeroScience. 2025 Apr 28;47(4):5917–36. doi: 10.1007/s11357-025-01672-z (PMC12397481; doi:10.1007/s11357-025-01672-z)
Supplement: Supplementary file 4 — Supplementary file4 (XLSX 32670 KB) [file 11357_2025_1672_MOESM4_ESM.xlsx]

## Sheet: Figure2A
	Brain - Nucleus accumbens			Brain - Caudate			Brain - Cerebellar Hemisphere			Pituitary			Brain - Cortex			Brain - Cerebellum			Heart - Atrial Appendage			Liver			Artery - Coronary			Heart - Left Ventricle			Lung			Skin - Not Sun Exposed			Thyroid			Muscle - Skeletal			Skin - Sun Exposed			Adipose - Visceral			Nerve - Tibial
	log2FoldChange	pvalue	padj	log2FoldChange	pvalue	padj	log2FoldChange	pvalue	padj	log2FoldChange	pvalue	padj	log2FoldChange	pvalue	padj	log2FoldChange	pvalue	padj	log2FoldChange	pvalue	padj	log2FoldChange	pvalue	padj	log2FoldChange	pvalue	padj	log2FoldChange	pvalue	padj	log2FoldChange	pvalue	padj	log2FoldChange	pvalue	padj	log2FoldChange	pvalue	padj	log2FoldChange	pvalue	padj	log2FoldChange	pvalue	padj	log2FoldChange	pvalue	padj	log2FoldChange
A1BG	0.43552	0.013605	0.0509257	-0.27769	0.0884297	0.199026	0.262017	0.0273183	0.10357	0.0255645	0.82569	0.938911	-0.0136893	0.896009	0.930698	0.137615	0.108527	0.308415	0.266037	0.0478466	0.153381	0.135553	0.455085	0.886148	0.508362	0.00079878	0.0289392	0.759484	3.35524e-05	0.00104547	0.379531	6.22309e-07	8.29548e-06	-0.0578979	0.480855	0.628666	0.387631	7.44274e-06	0.000142614	-0.458491	3.21928e-06	1.9358e-05	-0.175634	0.0136681	0.0441985	0.428845	3.60903e-07	1.95421e-06	0.149651
A1CF	-0.264551	0.54351	0.693873	0.818228	0.142939	0.27837	0.0954039	0.829678	0.907176	0.341436	0.258241	0.59618	0.452071	0.359046	0.490593	-0.40317	0.268893	0.518349	-0.215359	0.520865	0.689331	0.0467178	0.825335	0.977722	0.838389	0.0995361	0.349051	0.773084	0.0925846	0.198674	0.699597	0.0183172	0.0416226	-0.707652	0.00287041	0.0108867	-0.144933	0.454343	0.629544	0.495878	0.00128961	0.00381029	-0.042212	0.832344	0.909613	0.60886	0.054978	0.0889568	0.0239978
A2M	0.401957	0.110087	0.232764	0.340622	0.145065	0.280817	0.458713	0.0773369	0.205814	0.604583	0.00961953	0.114156	0.495553	0.0177436	0.0483996	0.591619	0.00793723	0.0609151	-0.138945	0.24996	0.440638	-0.184676	0.4885	0.896905	0.222778	0.0622603	0.275894	-0.0275371	0.815314	0.885413	0.506839	1.33141e-08	4.14022e-07	-0.00216526	0.983707	0.991372	-0.134846	0.0325572	0.0969245	0.392916	3.22601e-08	3.23935e-07	0.106743	0.294415	0.453042	-0.0769106	0.318985	0.407862	-0.145936
A2ML1	-0.0393369	0.869923	0.926496	0.610681	0.00759499	0.0360378	0.648714	0.0163244	0.074155	0.219159	0.35911	0.68475	0.755506	0.000547325	0.00304777	0.612534	8.09564e-05	0.00314037	-0.477346	0.0306524	0.116514	0.0953328	0.743662	0.965189	0.332931	0.311518	0.611872	-0.298762	0.263108	0.416393	0.173706	0.315257	0.433576	-0.00379549	0.976495	0.987554	0.129722	0.347677	0.529476	-0.016066	0.912785	0.942419	-0.373615	0.00325665	0.0143562	-0.489809	0.0181687	0.0334554	-0.741324
A3GALT2	-0.400175	0.442208	0.607053	0.292401	0.59145	0.729414	-0.479412	0.114771	0.268173	-0.257765	0.434684	0.741398	-0.182328	0.605346	0.715898	-0.564745	0.0424679	0.174661	0.225295	0.583451	0.739679	0.598618	0.152977	0.652688	0.0193812	0.960343	0.986994	0.887612	0.0417416	0.112327	-0.0128721	0.95033	0.967669	-0.424275	0.0523837	0.115854	0.140434	0.321993	0.502482	0.261812	0.212091	0.309447	0.255673	0.247305	0.398001	-0.898534	2.46765e-06	1.09238e-05	0.276748
A4GALT	1.02589	0.000511722	0.00458641	0.929519	0.000496506	0.00585541	0.839451	0.00208174	0.0186278	0.299972	0.112973	0.408835	1.07458	2.07496e-06	4.02077e-05	0.576847	0.0147076	0.0910768	0.232675	0.0300426	0.114891	-0.83049	0.0159937	0.262594	-0.0824932	0.397358	0.684217	0.153921	0.182215	0.322051	0.586022	6.41045e-08	1.38116e-06	0.135678	0.137434	0.245672	0.0470067	0.524523	0.690894	0.39998	1.47997e-05	7.46148e-05	0.254218	0.00449433	0.0186028	0.0407147	0.571554	0.657464	-0.317552
A4GNT	0.0649451	0.926096	0.960726	1.10462	0.123618	0.251331	0.0574129	0.894674	0.945506	0.469684	0.27453	0.611745	-0.167673	0.755974	0.832965	-0.582817	0.180613	0.414956	-0.358962	0.521356	0.689918	-0.505965	0.205644	0.715567	0.317561	0.440428	0.717947	-0.414992	0.449589	0.601178	-0.0592045	0.78043	0.849411	0.179406	0.393061	0.544302	0.188054	0.360427	0.54239	0.708312	0.0462595	0.0863604	0.121049	0.569699	0.717007	0.221006	0.355839	0.447887	0.240098
AAAS	0.34501	0.000793197	0.00627534	0.249426	0.016266	0.0608899	0.202244	0.00772301	0.045297	0.0446939	0.74102	0.908978	0.294594	0.000277793	0.0017611	0.0891517	0.151358	0.375054	0.0392056	0.626075	0.770223	0.0554847	0.546657	0.912369	0.256072	0.0224928	0.161829	-0.0871865	0.366772	0.522743	-0.0339673	0.530832	0.646328	0.00933713	0.788557	0.870762	0.110293	0.00514305	0.0237514	0.116307	0.00902895	0.0209495	-0.0579305	0.0925467	0.191106	0.210486	6.94648e-05	0.000221396	0.0440561
AACS	-0.141888	0.174476	0.323108	-0.231961	0.0201755	0.0703179	0.294428	0.000600316	0.00816888	-0.0116236	0.899314	0.968647	-0.43388	0.00078346	0.00403933	0.190537	0.0138174	0.0876691	-0.00661079	0.94321	0.969696	-0.0978701	0.659381	0.948912	0.126748	0.451637	0.726243	-0.250183	0.000519705	0.00586757	-0.406113	2.54272e-06	2.55658e-05	-0.0895388	0.139723	0.248663	-0.0928944	0.0408974	0.114889	-0.337519	6.86092e-10	1.07598e-08	-0.208409	0.000142212	0.00126158	-0.919832	1.73197e-06	7.93019e-06	-0.205459
AADAC	1.1683	0.245048	0.408892	1.82905	0.0708822	0.170462	2.12441	0.0515739		1.25489	0.0307943	0.216385	-0.429505	0.630189	0.735751	-0.27946	0.725091	0.866744	1.59341	0.000683658	0.0122274	-0.000913286	0.996872	0.999426	0.462048	0.323873	0.6234	0.314398	0.492634	0.639921	-1.07147	6.94644e-05	0.000377728	-0.23935	0.14843	0.260807	0.632815	0.00549474	0.025028	-0.352011	0.331204	0.442395	-0.382137	0.0126904	0.041779	0.557797	0.0411884	0.0691117	-0.0653908
AADACL2	0.414759	0.756657		0.863899	0.414537	0.57479	-0.214337	0.906886		-1.63983	0.0119126	0.129416	1.46416	0.202257	0.319252	0.823771	0.615101		0.593875	0.196982	0.3793	-0.0126411	0.990299	0.99937	-0.101049	0.844702	0.939726	-0.286079	0.624578	0.746972	0.990244	0.0068595	0.0181261	0.113747	0.271324	0.414606	0.396869	0.312802	0.492513	0.223184	0.524586	0.633508	-0.134558	0.23371	0.381387	0.73739	0.000741972	0.00187207	-0.957027
AADACL3	0.21121	0.871852		0.631936	0.797849		0.272484	0.883312		0.345304	0.833071		0.196094	0.894916		0.401149	0.85968		0.747937	0.0846138	0.220112	0.981042	0.290478		0.585018	0.457571		-0.0880069	0.904469		-0.0228006	0.970455	0.981426	-1.21128	0.00526672	0.0179409	-0.35901	0.55561	0.716935	0.65598	0.120071	0.193566	-1.54059	0.0011829	0.00649515	0.440879	0.285109	0.370628	-0.3734
AADACL4	-0.0400949	0.97508		-0.848111	0.56519		0.576626	0.878601		0.186207	0.740233	0.908707	-0.470374	0.752839		0.048494	0.987105		0.498926	0.278877	0.471825	-0.807661	0.512552		0.257527	0.660336	0.851763	-0.0578113	0.945282	0.968183	0.639942	0.0838563	0.148688	-0.0548369	0.895362	0.940407	0.0274455	0.927915	0.965134	0.307854	0.40925	0.523324	0.441014	0.329909	0.491162	1.61556	1.43361e-12	3.37352e-11	0.338835
AADAT	-0.261726	0.0376885	0.107246	-0.304108	0.0141912	0.0553102	0.167998	0.533035	0.703448	-0.00676089	0.942859	0.981911	-0.109474	0.161998	0.270016	0.162514	0.28899	0.540013	0.0668348	0.510324	0.681372	0.0865134	0.737165	0.963549	0.210377	0.0970334	0.34438	-0.0870008	0.45845	0.609191	-0.494725	1.48492e-08	4.50886e-07	0.228637	0.0298999	0.0740514	0.153408	0.00842537	0.0346714	0.269857	0.000432057	0.00146742	0.349516	0.000139003	0.00124078	0.362867	2.0558e-09	1.99955e-08	0.246055
AAGAB	-0.258784	0.00628663	0.0289771	-0.284915	0.000496388	0.00585541	-0.304763	0.00529609	0.0350203	0.0206697	0.772964	0.920055	-0.380606	6.77349e-06	9.87897e-05	-0.316065	5.9187e-06	0.000510609	-0.0618635	0.492911	0.667991	-0.0132989	0.915201	0.991977	-0.104995	0.269396	0.568285	0.00634121	0.950112	0.97079	-0.162231	0.00550358	0.0150082	0.00348207	0.911579	0.950562	-0.103723	0.0349397	0.101839	-0.111923	0.0262987	0.0529682	0.0294827	0.377307	0.540829	-0.150519	0.00444258	0.00945936	-0.150763
AAK1	-0.225662	0.0865023	0.196246	-0.416304	0.00590463	0.0302908	-0.177777	0.0211551	0.0876933	0.110567	0.161183	0.483062	-0.430185	0.000103868	0.000814123	-0.176298	0.00103923	0.0168929	-0.000280866	0.996936	0.998535	-0.0340842	0.713621	0.957402	-0.129739	0.105567	0.359194	-0.355717	0.00154106	0.011778	0.292742	1.61136e-06	1.76293e-05	-0.0377847	0.260638	0.402561	0.0347211	0.543388	0.707191	-0.0721147	0.291349	0.399671	-0.0108097	0.712021	0.828108	-0.0122172	0.797363	0.848601	0.0126119
AAMDC	0.298017	0.0664254	0.162804	0.11134	0.471074	0.626524	0.173367	0.139077	0.303938	-0.050697	0.610468	0.851084	0.381364	0.00465329	0.0167723	0.113521	0.299552	0.550651	-0.256272	0.0124536	0.0665633	0.110976	0.475547	0.893704	0.00194533	0.984138	0.994454	-0.332658	0.0246063	0.0770019	0.156099	0.0355236	0.072828	0.0584755	0.342071	0.492207	-0.0729405	0.135835	0.274424	0.451699	0.000462583	0.0015555	-0.0270314	0.610451	0.749238	-0.0788636	0.205872	0.281029	-0.0357439
AAMP	0.103074	0.163427	0.308657	0.00885147	0.90141	0.941623	0.0864225	0.219823	0.408391	-0.0706201	0.243497	0.581167	-0.00780685	0.901544	0.934662	0.0472214	0.451854	0.689825	0.0841115	0.136608	0.300023	-0.053315	0.540248	0.910237	-0.0342558	0.56327	0.794287	-0.0180195	0.796689	0.871763	-0.0226907	0.584037	0.694112	-0.0790573	0.0272258	0.0687701	0.0498381	0.15786	0.305915	-0.0162383	0.581791	0.684817	-0.0247977	0.456127	0.61593	-0.310979	2.1873e-09	2.11281e-08	-0.0399902
AANAT	0.623745	0.0229162	0.0738275	0.826687	0.016923	0.0626117	0.788938	0.000143315	0.00307385	0.35945	0.214396	0.548841	0.282973	0.164275	0.272664	0.459324	0.00369426	0.0378246	0.187865	0.507523	0.679642	-0.87376	0.0474181	0.425464	0.157456	0.55597	0.790657	0.813044	0.00312869	0.0189946	0.501195	0.0049471	0.0136829	0.0378726	0.777154	0.862457	0.209174	0.0505572	0.134371	0.425837	0.0104431	0.0238197	-0.133007	0.300295	0.459511	-0.708302	0.000261433	0.000727791	0.0931302
AAR2	0.204187	0.0106639	0.0428693	0.0388542	0.563028	0.707313	0.161103	0.0236509	0.0943991	0.0580391	0.418658	0.731893	0.0536305	0.308078	0.437815	0.0598632	0.257404	0.507266	-0.143002	0.0442928	0.146496	-0.0147923	0.888757	0.989882	-0.243206	0.0413309	0.222543	0.0141669	0.832922	0.896929	-0.325585	7.6655e-06	6.32726e-05	-0.299813	1.39488e-09	4.46864e-08	-0.325767	3.87667e-12	1.06213e-09	-0.173433	8.73611e-05	0.0003581	-0.125417	0.000796961	0.00478459	-0.552647	2.65434e-21	1.00848e-18	-0.132319
AARD	-0.682419	0.0163011	0.0578589	-1.41299	1.69429e-06	0.000150775	-0.576222	0.14635	0.314015	0.529708	0.231145	0.568337	-1.22926	4.1531e-11	1.2311e-08	-0.594917	0.0481876	0.189116	0.622838	0.161932	0.333971	-0.124134	0.870398	0.98627	0.618134	0.255414	0.553095	-0.57083	0.0973497	0.205656	-0.954116	2.97027e-06	2.91735e-05	0.462718	0.00729421	0.0233515	0.16083	0.444696	0.621807	0.163711	0.463498	0.575901	0.442344	0.00238336	0.0112115	1.73465	1.56302e-11	2.71215e-10	0.413772
AARS1	0.023905	0.815051	0.892224	-0.0764006	0.322156	0.484009	-0.0399389	0.63112	0.777728	-0.0189341	0.807933	0.931761	-0.0974122	0.262997	0.388927	-0.0380645	0.574982	0.776592	0.0393172	0.637934	0.778443	-0.18938	0.176509	0.685507	-0.237613	0.00310832	0.0618186	-0.121887	0.184606	0.325024	-0.40348	2.02326e-06	2.12443e-05	0.0331246	0.43571	0.585337	-0.164135	0.0269686	0.0841992	-0.222761	3.89109e-05	0.000175252	-0.0277843	0.483277	0.640544	-0.0179684	0.788216	0.841586	-0.0820818
AARS2	-0.165121	0.056616	0.144396	0.0180419	0.838394	0.902943	-0.0322195	0.75994	0.864264	0.0798118	0.271536	0.609718	-0.218128	0.00147141	0.00662694	-0.0407022	0.710387	0.858547	-0.177053	0.031408	0.118279	0.056797	0.426447	0.876068	-0.130182	0.217311	0.510348	-0.22635	0.00131769	0.0106454	-0.228598	0.00126162	0.00433421	0.102531	0.0686108	0.142489	0.0513058	0.180576	0.335451	0.177181	0.00628395	0.0152378	-0.137684	0.00771423	0.0282607	0.229179	6.43905e-05	0.000207069	0.112675
AARSD1	0.218852	0.0857294	0.195037	-0.208836	0.118294	0.244189	0.148328	0.0548547	0.165324	0.011347	0.886811	0.96393	-0.148092	0.133216	0.232671	0.0612749	0.385878	0.632514	0.0274893	0.703622	0.824127	0.0041789	0.961961	0.996777	0.0231559	0.757181	0.900849	-0.1526	0.0505892	0.129127	-0.137069	0.00245805	0.00762498	0.0981182	0.00345355	0.0126884	-0.0158068	0.637919	0.78125	0.00790473	0.816397	0.873687	0.0731948	0.0170586	0.0525512	-0.0693109	0.0684334	0.10783	-0.0434041
AASDH	0.0117235	0.909845	0.951029	0.179158	0.110463	0.232243	-0.0966927	0.337457	0.533178	-0.0472343	0.60185	0.846014	0.143726	0.0668818	0.137137	-0.0553954	0.43731	0.677807	-0.156458	0.0734864	0.201656	0.0141573	0.876212	0.987765	0.0539583	0.513481	0.767409	-0.109562	0.229294	0.37819	-0.273364	0.000147437	0.000705634	0.210247	7.05833e-06	6.65001e-05	-0.124858	0.00200686	0.0114166	-0.0562115	0.191387	0.284529	0.0588062	0.17071	0.302551	0.0367984	0.49319	0.58434	0.101931
AASDHPPT	-0.373468	0.00802796	0.0348561	-0.741367	7.32224e-05	0.00167274	-0.0869038	0.312375	0.508414	0.0466178	0.532133	0.806335	-0.335753	0.000374382	0.00225236	0.0284699	0.730813	0.870448	-0.319627	0.000217947	0.00631403	0.128476	0.12105	0.608604	-0.0878734	0.182013	0.470231	-0.426369	9.47261e-05	0.00202199	-0.223467	8.12381e-05	0.000429963	0.232005	5.38573e-07	7.35865e-06	-0.0218266	0.483902	0.655325	-0.0516674	0.273026	0.379662	0.0686803	0.073457	0.161585	0.102777	0.00691374	0.014091	-0.00392817
AASS	-0.403093	0.0656342	0.161204	0.303043	0.12579	0.254445	-0.441826	0.0957008	0.236983	0.283013	0.0644369	0.311888	0.35016	0.0619583	0.129168	0.0311938	0.869452	0.942327	0.0438628	0.770294	0.865991	0.747203	0.00166132	0.0871991	0.385126	0.00918538	0.107429	-0.385814	0.022667	0.0728303	0.0295061	0.794441	0.859839	-0.0190213	0.832983	0.899907	-0.0838292	0.325661	0.5068	0.441293	0.00103879	0.00315118	0.174183	0.0421026	0.10595	-0.964615	3.58568e-14	1.37209e-12	0.0312574
AATF	0.274267	0.00464747	0.0234093	-0.0363113	0.786998	0.869848	-0.0237587	0.73525	0.84752	0.0630808	0.36027	0.685681	0.0839144	0.351791	0.483237	-0.0316086	0.526769	0.745456	-0.0352478	0.632124	0.774411	-0.28285	0.0972146	0.565947	-0.0758752	0.446706	0.722726	0.0292977	0.752633	0.841185	-0.125391	0.0130008	0.0311926	-0.045199	0.30491	0.452624	-0.102184	0.00466825	0.0220508	-0.157924	0.0363167	0.0701727	-0.0740859	0.05205	0.124561	-0.269775	1.32555e-07	8.00467e-07	-0.0795852
AATK	0.320297	0.141292	0.277686	0.389394	0.0338318	0.101042	0.00656998	0.943673	0.971696	-0.159046	0.22571	0.560684	-0.0654261	0.73504	0.817333	-0.0513336	0.585778	0.78367	-0.362973	0.0431549	0.144112	-0.480424	0.00628302	0.163415	0.0308877	0.925716	0.972746	0.156514	0.283218	0.438069	-0.178951	0.041639	0.0832917	0.274774	0.0200268	0.0532525	0.131899	0.12688	0.26164	-0.0283413	0.832672	0.886122	0.177063	0.0914688	0.189576	-0.610959	1.95167e-06	8.83851e-06	0.167452
ABAT	-0.401871	9.03305e-05	0.00128971	-0.215905	0.0536656	0.139788	0.04424	0.555139	0.721723	-0.361498	0.00685742	0.0947663	0.00126746	0.98859	0.991876	-0.00422034	0.950452	0.980971	-0.0713564	0.740109	0.847646	-0.0613393	0.768468	0.968949	0.233348	0.200117	0.490067	-0.509378	0.030673	0.0900046	-0.112355	0.210867	0.314615	-0.17984	0.0040009	0.0142832	0.111604	0.224881	0.390746	0.175156	0.0196217	0.0411706	-0.100448	0.12069	0.233117	-0.583256	2.51827e-09	2.39696e-08	-0.278479
ABCA1	-0.175694	0.428178	0.594246	0.423916	0.0191619	0.0679565	-0.0775271	0.765982	0.867543	0.402198	0.0936151	0.374062	0.398036	0.0413156	0.0941336	0.164743	0.381262	0.628715	0.361401	0.0588745	0.174967	0.0534048	0.791388	0.973377	-0.10251	0.60142	0.816768	-0.171139	0.238573	0.388704	0.344088	0.00515659	0.0141935	-6.86952e-05	0.999285	0.999714	-0.115874	0.178171	0.332708	0.514421	2.88037e-06	1.75451e-05	-0.0181191	0.790674	0.88291	-0.407534	0.000109764	0.000335079	-0.406701
ABCA10	0.0546329	0.770923	0.86228	0.210584	0.256631	0.41575	0.0655027	0.693272	0.820823	0.146514	0.33393	0.664124	0.189308	0.110724	0.201731	-0.0527572	0.606255	0.796302	0.172558	0.406462	0.596066	0.133268	0.606425	0.935751	-0.188621	0.615784	0.824654	0.313914	0.236851	0.386695	0.486742	0.00554301	0.0150967	0.335746	0.000501325	0.00250851	0.432447	0.00114027	0.007369	0.312558	0.000285806	0.00102252	0.232581	0.0126813	0.0417641	0.992093	7.88713e-13	1.96499e-11	0.251268
ABCA12	0.403443	0.244581	0.408552	0.532939	0.10371	0.221989	-0.0884119	0.849301	0.918511	0.115648	0.655095	0.871428	-0.0642368	0.748821	0.827541	0.140367	0.637349	0.816136	-0.262818	0.51578	0.685708	-0.526173	0.258257	0.767704	-0.0499924	0.885119	0.956513	0.109075	0.790858	0.866836	-0.031225	0.902482	0.936027	-0.276029	0.000987013	0.00441659	-0.216295	0.267753	0.441866	0.283703	0.203633	0.299593	-0.292836	0.00469224	0.0192331	-0.0731359	0.789431	0.842315	-0.320499
ABCA13	-0.112254	0.747621	0.847155	-0.325593	0.38615	0.547172	0.533178	0.321059	0.517072	0.681282	0.119035	0.419292	-0.101279	0.837134	0.891395	0.250385	0.496828	0.723491	0.61633	0.125415	0.283808	0.249367	0.46681	0.891184	0.655762	0.207344	0.498877	0.409686	0.238872	0.388921	0.252086	0.313062	0.431142	-0.178676	0.29355	0.439889	0.399296	0.0349522	0.101859	1.50457	3.82531e-08	3.75872e-07	-0.491803	0.00424581	0.017743	0.205424	0.380116	0.472509	-0.832076
ABCA2	0.142483	0.436252	0.601878	0.220019	0.208634	0.360857	0.00600694	0.943016	0.971432	-0.300934	0.0280099	0.206925	0.0572681	0.788117	0.856145	-0.039451	0.64557	0.821115	0.0665361	0.417982	0.605878	0.0913427	0.547234	0.912631	0.195256	0.156281	0.435251	0.0216451	0.790714	0.86675	0.25156	0.00106812	0.00375933	-0.101478	0.0500551	0.111817	0.074954	0.329352	0.510817	-0.0510126	0.279348	0.38625	0.021086	0.667869	0.796581	-0.287551	0.000221098	0.000625628	0.172836
ABCA3	0.000816342	0.99265	0.995796	0.0213417	0.834111	0.900292	-0.0609311	0.36765	0.563189	-0.020925	0.788935	0.925684	-0.22494	0.0130318	0.0378894	-0.136749	0.0397648	0.168413	-0.155479	0.0481282	0.153912	-0.276549	0.101483	0.57417	-0.144293	0.17959	0.466797	-0.0124392	0.87784	0.92687	-1.20055	8.15701e-08	1.68773e-06	-0.329778	1.34714e-07	2.22308e-06	0.148445	0.15242	0.298321	-0.220167	8.68992e-06	4.63007e-05	-0.0749938	0.165625	0.295824	-0.31039	5.038e-05	0.000166024	-0.154991
ABCA4	0.252973	0.317608	0.487935	0.290073	0.249305	0.408027	0.208678	0.321472	0.517588	0.189355	0.526011	0.802031	-0.0638356	0.675337	0.77043	0.164713	0.440842	0.680501	0.0478753	0.835674	0.90563	0.00227159	0.991561	0.99937	-0.0908431	0.757519	0.900849	0.386137	0.119607	0.238005	-0.0489697	0.715328	0.801253	-0.0766642	0.70084	0.810194	0.0233321	0.813446	0.902241	0.350222	0.0112893	0.0254326	-0.74114	8.03515e-07	2.10437e-05	0.510054	0.000536629	0.00140087	-0.294768
ABCA5	-0.268598	0.0488568	0.129725	-0.296573	0.0766876	0.179807	-0.216883	0.107256	0.2567	-0.0481946	0.745961	0.910805	-0.209699	0.0413902	0.0942312	-0.254282	0.00655969	0.0544291	-0.0227449	0.788177	0.877235	-0.010571	0.939528	0.995842	0.207816	0.206869	0.498378	-0.195744	0.046799	0.122009	-0.000703739	0.991871	0.994487	-0.0171706	0.807602	0.883247	0.0455047	0.438275	0.617067	0.318826	4.38739e-05	0.000194859	0.0403886	0.475722	0.63379	-0.112063	0.154888	0.220214	0.0269423
ABCA6	0.678927	0.0378681	0.10756	0.901511	0.00139526	0.0116792	0.178729	0.24538	0.436861	0.933367	0.00537999	0.0828166	0.596054	0.00620209	0.0210696	0.25987	0.0566071	0.207876	0.502181	0.00740579	0.0486537	0.223009	0.348441	0.838669	0.127933	0.607849	0.820355	0.391891	0.0493903	0.126904	0.630215	0.000165175	0.000774081	0.0598806	0.634424	0.759713	0.0246687	0.834024	0.914661	0.237986	0.00409834	0.0104668	0.321938	0.0105942	0.0361681	0.305117	0.00506579	0.0106361	-0.00981933
ABCA7	0.200613	0.238967	0.402404	-0.0552371	0.72024	0.824594	-0.591729	0.00226931	0.019609	-0.243778	0.192212	0.523038	0.0701013	0.465251	0.593482	-0.591286	0.00131505	0.0195859	0.123743	0.396526	0.588083	-0.153847	0.374065	0.854974	0.581627	0.018778	0.148427	0.100823	0.469771	0.618759	0.37482	6.55403e-05	0.000359929	0.0687948	0.276562	0.420544	0.219274	0.0225452	0.0741749	0.371867	0.000980519	0.00299829	-0.0737931	0.210461	0.353106	0.197489	0.0289806	0.0507216	0.0118007
ABCA8	0.401406	0.15223	0.29377	0.345985	0.162928	0.304277	-0.461592	0.0969366	0.239108	0.376719	0.284686	0.620506	0.442498	0.151146	0.255731	-0.0774876	0.697742	0.850951	0.0012969	0.992461	0.996378	0.173197	0.347485	0.838263	-0.168191	0.518854	0.769724	0.0619882	0.751747	0.840378	0.340612	0.00337998	0.00991501	-0.0347262	0.783645	0.866877	0.000270403	0.997955	0.999158	0.29684	0.0024401	0.0066866	0.127333	0.277294	0.433771	0.280003	0.00107135	0.00261416	0.45038
ABCA9	0.289648	0.17577	0.324799	0.423625	0.0392877	0.112732	0.196132	0.225184	0.414648	0.43925	0.0901287	0.367356	0.282105	0.0124039	0.0363664	0.0445549	0.723709	0.865925	0.230595	0.215321	0.400609	0.163582	0.593667	0.931576	-0.255666	0.354292	0.647666	0.404019	0.0764695	0.173529	0.605341	0.000218922	0.000980877	-0.0233234	0.864006	0.919668	0.119734	0.321626	0.502221	0.189063	0.0295178	0.0586252	0.430637	0.00204499	0.00991238	0.225339	0.0413083	0.0692854	0.00258343
ABCB1	0.359783	0.217771	0.378285	0.256048	0.317884	0.47986	0.362358	0.150864	0.320051	0.173937	0.551741	0.817916	0.428636	0.0299762	0.0734272	0.556865	0.0167198	0.0985625	-0.00795385	0.96825	0.983619	-0.188032	0.301288	0.80365	-0.0997671	0.718483	0.881267	0.432005	0.0219489	0.0711928	0.744072	3.86585e-05	0.000233679	0.00550404	0.955511	0.975423	-0.0449078	0.6461	0.787335	0.890255	1.5296e-14	7.81294e-13	-0.0828395	0.409801	0.573071	-0.181461	0.120688	0.177499	0.0810781
ABCB10	-0.105788	0.234352	0.397232	-0.0958656	0.289722	0.451321	-0.0934584	0.26361	0.457257	0.143197	0.0895729	0.366866	-0.017973	0.765401	0.839716	-0.0364318	0.594432	0.789677	-0.0117463	0.839424	0.907314	-0.0273095	0.800489	0.9743	0.0105603	0.896291	0.960806	-0.0116023	0.857033	0.91315	-0.0248124	0.492183	0.611218	0.0468493	0.257343	0.398627	-0.0630729	0.0436934	0.120739	-0.202048	1.4146e-05	7.16944e-05	0.0889755	0.0107221	0.0364978	0.0579311	0.126078	0.184268	0.106673
ABCB11	-2.11876	0.0111427	0.0442853	0.57124	0.399463	0.55983	0.854512	0.534272		3.56079	5.87779e-07	0.00018726	0.776487	0.150026	0.254372	0.729367	0.573476		-0.0799279	0.771506	0.866944	0.210552	0.389341	0.860341	0.747473	0.20663	0.497873	0.521107	0.371147	0.526737	0.176694	0.58997	0.699428	-0.0975133	0.535015	0.676342	-0.619602	0.0617755	0.156034	0.0700343	0.806765	0.866331	-0.0173828	0.900531	0.949034	-0.166544	0.512997	0.602998	-1.1849
ABCB4	0.185906	0.593779	0.732718	0.0566562	0.840379	0.904399	0.130404	0.692417	0.820042	0.806031	0.00550059	0.0840926	0.174646	0.442328	0.571873	0.370904	0.183968	0.419721	-0.0372584	0.774776	0.868988	-0.12213	0.515434	0.905172	0.501475	0.0415611	0.223106	-0.217627	0.155168	0.286913	0.288888	0.0383984	0.0778678	0.0634355	0.542066	0.682621	-0.104944	0.396457	0.577824	0.513252	0.00152672	0.00443136	0.256853	0.0146894	0.0466473	0.418191	0.00113627	0.00275524	0.896762
ABCB5	1.24025	0.359549		0.987867	0.523226		0.587266	0.745548		1.27302	0.112141	0.407475	-2.13607	0.000336458	0.00206751	0.0438055	0.971336		1.74136	0.00371769	0.0324211	0.232143	0.742093	0.964454	0.922384	0.104053	0.357425	1.55971	0.0221637	0.0716362	1.12227	3.51883e-05	0.000216358	1.27493	4.2975e-07	6.0718e-06	1.16487	6.67236e-05	0.000808015	2.05439	2.21695e-13	8.35858e-12	1.65468	3.44275e-12	5.63131e-10	1.88817	3.82251e-19	8.10594e-17	0.998455
ABCB6	0.345454	0.0157803	0.0565736	0.0896359	0.50465	0.657593	0.514573	0.000273456	0.00471261	0.12291	0.248868	0.586223	0.289532	6.12378e-05	0.000545808	0.261267	0.0136473	0.0871861	-0.0959754	0.388384	0.580562	0.00094757	0.995751	0.99937	0.202329	0.0881403	0.328965	0.0228742	0.848159	0.907859	-0.176897	0.0741599	0.134354	-0.181658	0.00469601	0.0163215	-0.297741	0.000139612	0.00143344	-0.359685	1.6589e-07	1.38832e-06	-0.191452	0.00179402	0.00894708	-0.0919988	0.297181	0.384266	-0.099813
ABCB7	-0.0874162	0.388975	0.557534	0.135019	0.16958	0.31272	-0.201536	0.02866	0.107185	0.0177349	0.770712	0.919321	0.228448	0.014308	0.0408066	-0.0691021	0.316747	0.566871	-0.0605704	0.376267	0.568936	-0.00479194	0.954492	0.995863	0.0991705	0.114191	0.373457	-0.492945	9.22602e-05	0.001987	-0.00916021	0.805018	0.867634	0.187196	6.55123e-09	1.67956e-07	0.0743115	0.0288291	0.0884148	0.0777704	0.0503426	0.0929019	0.0300175	0.271929	0.427579	0.142206	0.000245678	0.000687816	0.0528148
ABCB8	0.0391891	0.666694	0.787399	0.179003	0.0225304	0.0760241	-0.00418572	0.96728	0.983368	-0.0946024	0.266284	0.605579	-0.0690642	0.300619	0.429821	-0.147782	0.169296	0.39944	-0.112792	0.1875	0.366984	0.0900427	0.310788	0.811527	-0.0172856	0.872652	0.951915	-0.233176	0.024156	0.0760298	-0.222246	0.000199328	0.000903735	-0.215508	6.4667e-06	6.15076e-05	0.0590923	0.255213	0.427601	-0.0468366	0.45903	0.571553	-0.140283	0.0016349	0.00833635	0.000147025	0.998118	0.998565	0.0669832
ABCB9	0.323039	0.0136898	0.0511082	-0.0485668	0.764215	0.85378	0.118672	0.155763	0.326719	0.178317	0.205816	0.536837	0.0608571	0.488149	0.614932	-0.0101961	0.889979	0.950762	-0.0690823	0.490004	0.665205	-0.167798	0.285637	0.790439	0.24175	0.0152969	0.135107	-0.0175486	0.887068	0.931875	0.0341861	0.585672	0.695648	0.0669645	0.19529	0.322815	0.154896	0.00159563	0.00954827	0.0786745	0.120615	0.194238	-0.0725752	0.109053	0.216376	0.375425	1.72074e-06	7.88275e-06	0.0675122
ABCC1	-0.0974397	0.401195	0.569489	0.0942103	0.496079	0.650163	0.0539216	0.620691	0.770818	0.130967	0.305267	0.639517	-0.206323	0.0251916	0.0641516	0.0406891	0.657837	0.828189	-0.0401283	0.622477	0.767608	-0.21125	0.271246	0.780317	-0.110044	0.439692	0.717862	0.181384	0.0358851	0.100722	0.105019	0.0637655	0.118462	-0.152541	0.00211726	0.00844369	-0.0491742	0.399404	0.58071	-0.35696	1.92095e-06	1.22906e-05	-0.0903915	0.0113932	0.0382997	0.0364513	0.519967	0.609267	-0.232772
ABCC10	0.226482	0.0387086	0.109148	0.320568	0.00363979	0.0218682	0.0709528	0.446822	0.634297	0.0110384	0.922867	0.975844	0.0856618	0.186643	0.300675	-0.0508427	0.495781	0.723062	0.014299	0.886573	0.936451	0.0521414	0.625173	0.941512	0.071741	0.503288	0.761356	0.0349688	0.72352	0.820995	-0.166987	0.0136946	0.0325493	-0.0905043	0.0352299	0.0843853	0.115596	0.0121713	0.0462162	-0.150282	0.00256217	0.00698093	-0.0624678	0.101465	0.205185	0.258637	7.88286e-05	0.00024823	0.072409
ABCC11	-0.049036	0.824958	0.89754	-0.0437559	0.826191	0.89619	-0.185978	0.379117	0.573209	-0.32383	0.329867	0.659846	0.551917	0.00420629	0.0154668	0.0530332	0.782573	0.900367	-0.380341	0.231707	0.419502	0.281176	0.239643	0.747695	0.0518917	0.875645	0.953123	-0.376164	0.300479	0.456391	-0.266422	0.122542	0.202296	0.0354112	0.869753	0.92333	0.0866939	0.59044	0.745051	0.439949	0.00974973	0.0224087	0.00134308	0.990062	0.99406	-1.18107	1.76456e-08	1.33417e-07	0.0185989
ABCC12	-0.458221	0.365943	0.535484	-0.263485	0.552403	0.698728	-0.662785	0.14539	0.312474	-0.655581	0.235069	0.572763	-0.829434	2.38748e-06	4.41039e-05	-0.618989	0.0108442	0.0753929	-0.073621	0.917341		0.0973653	0.832374	0.979021	-1.00308	0.245693	0.542087	0.106439	0.829532	0.894633	-0.0989137	0.751622	0.829534	-0.0194965	0.949074	0.971669	0.225641	0.505098	0.675095	0.685431	0.00879337	0.02046	-0.903812	0.00195367	0.00957679	-0.0295254	0.947724	0.962394	0.399287
ABCC2	0.529331	0.0349189	0.101391	0.913956	7.25563e-05	0.00165965	0.518793	0.0199396	0.0842079	0.767746	0.000109243	0.00746745	0.653605	0.00185191	0.00791807	0.465933	0.00130781	0.0195291	0.544559	0.000868254	0.0141076	0.265775	0.272483	0.780317	-0.132078	0.522884	0.771108	0.640436	3.48643e-05	0.00106972	0.0875706	0.339182	0.459009	-0.405589	7.20992e-08	1.30773e-06	-0.199076	0.0613904	0.155374	-0.124313	0.315838	0.426104	0.0203764	0.76939	0.868402	-0.216227	0.0262436	0.0465162	-0.155257
ABCC3	1.51772	0.00164249	0.0109961	0.634031	0.195917	0.345201	0.699054	0.0141143	0.0671675	1.97893	0.000318254	0.0154076	-0.111757	0.496647	0.622486	0.400506	0.0571535	0.208745	0.221925	0.410268	0.59933	0.183891	0.194408	0.705813	0.23714	0.404005	0.689918	0.501872	0.116441	0.233559	-0.125613	0.183979	0.281758	0.0917452	0.300922	0.448059	-0.175976	0.353661	0.535654	0.188073	0.257726	0.362828	0.112314	0.115484	0.225798	0.267777	0.0589116	0.0945083	0.1847
ABCC4	0.0379158	0.865763	0.924237	0.561747	0.028485	0.0892778	0.20912	0.506448	0.682719	0.0595989	0.718366	0.901284	0.397171	0.0168543	0.0465914	0.222917	0.373066	0.621218	0.147934	0.278959	0.471902	-0.114023	0.546337	0.912097	-0.229449	0.101436	0.352265	0.420529	0.00473817	0.0249861	-0.285449	2.93147e-05	0.000187773	-0.0480074	0.58749	0.721139	-0.00513723	0.947151	0.973844	-0.248544	0.00776288	0.0183377	-0.167442	0.0349756	0.0918448	-0.076406	0.344921	0.435951	-0.182335
ABCC5	-0.01269	0.932741	0.964622	0.0175196	0.919821	0.952327	0.0510106	0.687778	0.816395	-0.107533	0.396032	0.71507	-0.0755184	0.358485	0.490014	-0.0479394	0.505264	0.729792	-0.235165	0.0989851	0.243479	-0.259573	0.112475	0.595177	0.0809331	0.565197	0.795364	-0.603973	0.000977883	0.00891279	-0.113289	0.257388	0.369035	0.0725703	0.368393	0.520014	0.097068	0.216973	0.38167	0.491502	1.18738e-08	1.33991e-07	0.18488	0.0177719	0.0542466	0.304006	0.000469159	0.00124001	0.225772
ABCC6	0.0491822	0.845585	0.910861	0.454272	0.0614513	0.154135	0.597985	0.00592472	0.0379232	-0.10226	0.729385	0.905495	0.306517	0.0840268	0.163428	0.46387	0.0265005	0.130726	-0.443641	0.0369174	0.130989	-0.0932313	0.646678	0.945784	-0.167423	0.628397	0.833369	-0.0325669	0.860821	0.915763	-0.618416	5.09353e-07	7.11184e-06	-0.244224	0.095015	0.184686	0.238599	0.00161484	0.0096368	-0.00577474	0.974759	0.983634	-0.188702	0.0929734	0.191772	-0.404354	0.0515944	0.0842369	0.303849
ABCC8	0.199971	0.250515	0.415244	0.167603	0.366903	0.528355	0.125	0.360979	0.556556	0.639838	0.0143898	0.14426	0.0197385	0.868075	0.91277	-0.0685043	0.486801	0.716022	0.0290384	0.888864	0.937637	0.0739049	0.805366	0.974571	-0.0963708	0.822377	0.929922	-0.126952	0.631898	0.752447	0.455881	0.0923129	0.160669	0.1738	0.278698	0.423033	-0.0110028	0.947059	0.973844	0.728412	2.19799e-08	2.30461e-07	0.0564227	0.700821	0.820099	0.268103	0.124348	0.182088	-0.295483
ABCC9	0.146203	0.576165	0.720629	0.827772	0.00015639	0.00283467	0.928778	0.00107876	0.0118572	0.502083	0.0117534	0.128283	1.03857	5.39475e-08	2.64655e-06	0.924708	7.62953e-05	0.00301973	-0.104749	0.293227	0.48799	0.411063	0.0270461	0.34321	-0.464867	0.0554974	0.258604	-0.316884	0.0106527	0.043741	0.29131	0.00415591	0.0118133	-0.0977767	0.353841	0.504629	-0.140585	0.120532	0.252236	0.0225665	0.671696	0.761053	-0.0807758	0.46607	0.624946	0.0830141	0.246464	0.327749	-0.534906
ABCD1	0.480144	0.00141702	0.00985389	0.274776	0.0388692	0.111892	0.60032	0.00249782	0.0209624	0.0189668	0.829067	0.940748	0.368554	0.002226	0.00917474	0.395057	0.00108794	0.017338	-0.103438	0.179621	0.357762	-0.0769746	0.410126	0.871986	-0.196848	0.115542	0.375044	0.0160946	0.854606	0.911656	-0.146484	0.00910694	0.0230759	-0.363984	0.000157221	0.000936302	-0.210725	1.3039e-05	0.000219096	-0.521143	7.42097e-17	7.98234e-15	-0.21626	0.00124439	0.00676003	-0.731209	2.76338e-10	3.39595e-09	-0.276016
ABCD2	-0.323021	0.152699	0.294441	-0.55482	0.00388266	0.0227588	-0.428784	0.00231971	0.0198861	-0.0186263	0.914972	0.973981	-0.121175	0.429665	0.559687	-0.238158	0.0355851	0.157267	-0.399315	0.148138	0.316272	-0.294348	0.371514	0.853414	-0.0580421	0.866534	0.949742	-0.413066	0.130741	0.25376	0.614508	6.85364e-05	0.000374019	-0.409571	0.0715264	0.147364	-0.526587	0.000362935	0.00300934	-0.0793294	0.634179	0.730586	-0.141847	0.481638	0.638815	-0.907967	5.57003e-06	2.26288e-05	-0.554541
ABCD3	0.09478	0.451394	0.614915	0.0899936	0.48186	0.636897	-0.0967005	0.152426	0.322121	0.171021	0.0572334	0.295547	0.285416	0.00339563	0.0129986	0.0203871	0.730571	0.870308	-0.407668	0.00222308	0.0241188	0.0631144	0.664377	0.949467	0.00470238	0.950084	0.98177	-0.520843	0.00070956	0.00712752	-0.379965	2.91689e-08	7.59424e-07	0.0521051	0.161736	0.279039	-0.0992551	0.0348263	0.101586	-0.2509	1.51756e-08	1.66368e-07	0.0141843	0.676934	0.802823	-0.0916628	0.0200306	0.0364205	0.17665
ABCD4	0.393955	5.14672e-05	0.000869477	0.264008	0.0117338	0.048652	0.179023	0.0881668	0.224233	0.07383	0.254512	0.593114	0.402349	5.62552e-06	8.54044e-05	0.0964326	0.138209	0.355318	0.272532	0.00306361	0.0288942	-0.00439753	0.961879	0.996771	0.107261	0.409604	0.693981	0.341295	0.00266592	0.0170403	0.241584	2.82601e-05	0.000182555	0.172216	3.6088e-05	0.000267599	0.0583461	0.161357	0.31011	0.219353	1.18298e-07	1.03354e-06	0.12235	0.000708527	0.00437046	0.230435	1.24455e-05	4.6815e-05	0.1488
ABCE1	-0.23185	0.0126876	0.048513	-0.401599	0.00015637	0.00283467	-0.121319	0.0661792	0.186557	0.16717	0.0496562	0.277195	-0.0765336	0.263264	0.389192	-0.00457994	0.946884	0.979381	-0.0480982	0.648299	0.786147	0.00266403	0.987956	0.99937	-0.201426	0.0915479	0.334286	-0.110589	0.37499	0.530462	-0.219447	0.00758234	0.0197156	0.167583	0.00206938	0.00828461	-0.0507083	0.340826	0.522459	-0.210495	0.000920252	0.00283486	0.135458	0.012541	0.041397	-0.296881	5.00089e-05	0.000164981	-0.0165814
ABCF1	-0.134017	0.105025	0.225383	-0.134765	0.0663027	0.162457	-0.159713	0.0968917	0.239033	0.00299512	0.961318	0.988765	-0.176797	0.00325289	0.0125194	-0.127082	0.115721	0.321106	-0.101939	0.117197	0.271487	-0.13513	0.264352	0.775171	-0.254349	0.0020492	0.0495994	-0.127552	0.163402	0.2979	-0.189055	0.000930696	0.00334402	-0.0393611	0.397796	0.548609	-0.124526	0.000783527	0.00550894	-0.20786	2.10639e-06	1.33648e-05	-0.0678067	0.0920218	0.190321	-0.438579	2.66746e-15	1.435e-13	-0.147452
ABCF2	0.0674961	0.340665	0.51031	0.0196916	0.744575	0.840179	-0.012881	0.838763	0.912641	0.302315	0.00197023	0.0473093	0.00296939	0.966426	0.977126	-0.0428671	0.441383	0.680966	-0.0874589	0.314509	0.511043	-0.122241	0.485281	0.896892	-0.284732	0.0347605	0.202358	-0.0920677	0.339842	0.495884	-0.239643	0.00542982	0.0148425	-0.159998	0.00134496	0.00576389	-0.0264245	0.61709	0.765709	-0.223854	6.4443e-06	3.56552e-05	-0.0468008	0.305729	0.465306	-0.534091	2.39825e-10	3.00391e-09	-0.0972285
ABCF3	0.0600968	0.408525	0.575822	-0.0665994	0.277152	0.437561	0.159231	0.0235103	0.0941256	0.0615218	0.34123	0.670742	-0.0975943	0.220021	0.340078	0.0422492	0.463468	0.699424	0.0124377	0.837504	0.906636	-0.0153654	0.883618	0.989037	-0.0455266	0.507102	0.7636	-0.162859	0.0189146	0.0643592	-0.109545	0.00584573	0.0158183	-0.108879	0.00157852	0.00660422	-0.0523117	0.0653601	0.162333	-0.121973	0.00277629	0.00748117	-0.0712938	0.0207978	0.0611987	-0.135113	0.00258137	0.00578975	-0.0617625
ABCG1	-0.138092	0.345656	0.515209	0.121029	0.386195	0.547185	-0.250278	0.0543863	0.164267	-0.395206	0.00299674	0.0608911	-0.000872927	0.993995	0.995728	-0.138032	0.145794	0.366969	0.577485	0.000471419	0.00988261	-0.591654	0.0228634	0.316169	0.198558	0.384467	0.673083	0.202966	0.233294	0.382629	0.123759	0.239466	0.34807	-0.0678874	0.405856	0.556446	0.107058	0.252135	0.424468	0.676623	2.041e-07	1.66615e-06	-0.325879	2.45262e-05	0.000314755	0.525307	1.91092e-07	1.10844e-06	-0.85521
ABCG2	0.330617	0.322162	0.492272	0.0814181	0.792955	0.874466	0.344899	0.234786	0.426285	-0.667583	0.00889508	0.109792	0.272146	0.264801	0.390945	0.523834	0.0668027	0.229553	0.387474	0.031772	0.119106	0.036915	0.89819	0.990401	0.353839	0.110457	0.367629	0.279811	0.0649856	0.154592	0.0591476	0.645467	0.746364	0.0504431	0.593741	0.7259	0.230785	0.0608324	0.154423	0.778834	7.16377e-12	1.87406e-10	0.123438	0.183502	0.319313	0.232544	0.094088	0.142729	0.334005
ABCG4	-0.256708	0.177315	0.32691	-0.360303	0.0592117	0.15004	0.140765	0.143334	0.309804	-0.120325	0.581148	0.834234	-0.347103	0.0350442	0.0830962	-0.0916048	0.204964	0.444098	-0.383569	0.00119029	0.0169511	-0.952499	0.00245856	0.106574	-0.530014	0.0604193	0.271314	-0.482978	0.0117604	0.0466718	0.335428	0.0352915	0.0724647	0.103565	0.53902	0.680161	0.0340658	0.711401	0.833612	-0.424149	0.00384144	0.00988385	-0.131795	0.436952	0.598666	0.365489	0.00798738	0.0160761	-0.35367
ABCG5	0.259643	0.265319	0.430944	0.294514	0.203299	0.354175	0.567258	0.0163609	0.0742514	-0.198612	0.27876	0.61477	-0.0197534	0.895243	0.93035	-0.000209657	0.999145	0.99973	0.432561	0.111828	0.263336	0.0357063	0.880816	0.989036	0.319452	0.370889	0.661529	0.0604463	0.875324	0.92492	0.211818	0.284643	0.400436	0.350761	0.04236	0.0978473	0.190518	0.131368	0.267987	0.465828	0.0379469	0.0729419	0.16666	0.253755	0.405604	0.193669	0.22096	0.298714	0.266485
ABCG8	-0.245954	0.293222	0.461455	-0.22527	0.39383	0.554565	0.524332	0.245589	0.436993	-0.303311	0.429159	0.738344	-0.0592555	0.72702	0.811703	-0.155748	0.567779	0.771921	-0.835124	0.0900329		-0.0434823	0.877898	0.988131	-0.582511	0.395944	0.682877	-0.54991	0.274601	0.4282	0.271289	0.429257	0.550957	-0.384937	0.252063	0.39265	-0.169272	0.572124	0.7295	0.434938	0.328723	0.439885	-0.789443	0.0081006	0.0293875	-0.910858	0.0028858	0.00639936	-0.247203
ABHD1	0.675433	0.000115064	0.00152096	0.491023	0.00827893	0.0382581	0.621659	0.000128349	0.00284765	-0.390107	0.0767568	0.341158	0.859063	1.09148e-07	4.49934e-06	0.564829	0.000163347	0.00493453	0.0013951	0.993301	0.996646	-0.171701	0.576508	0.923112	-0.188226	0.480382	0.745488	-0.176961	0.375629	0.531237	0.261774	0.0476198	0.0928135	0.0583114	0.659938	0.779171	0.357794	0.00803465	0.0334927	0.109752	0.307645	0.417229	0.00837222	0.941735	0.970456	-0.241121	0.135726	0.1964	0.247735
ABHD10	0.208404	0.0758306	0.178976	-0.235745	0.00575716	0.0298092	0.124583	0.126828	0.286746	0.207758	0.028041	0.207069	0.0147843	0.770993	0.843608	0.133969	0.0210449	0.113561	-0.113757	0.179511	0.357585	0.0713191	0.599794	0.932882	-0.109483	0.201666	0.492217	-0.216556	0.0509062	0.129538	-0.15683	0.0126284	0.0304756	0.328595	2.10162e-12	1.78294e-10	-0.0258889	0.574972	0.732247	0.182594	0.0132217	0.0291959	0.133576	0.000102953	0.000976485	0.138053	0.024735	0.0440821	0.0297458
ABHD11	0.535485	7.24978e-08	8.96503e-06	0.173914	0.12166	0.248889	0.660502	1.44462e-10	2.68877e-07	0.130116	0.213538	0.54769	0.289387	0.0111698	0.0333857	0.440435	5.15207e-06	0.000467743	-0.0352371	0.718588	0.834162	0.202484	0.0801602	0.531656	-0.205597	0.0553652	0.258288	-0.0995257	0.30485	0.460887	-0.390259	2.32667e-07	3.84944e-06	-0.0185049	0.734558	0.833807	0.0941044	0.135633	0.274218	0.214585	0.00514796	0.0127867	0.0200498	0.653389	0.78549	-0.12449	0.0717266	0.112407	0.0714171
ABHD12	0.176061	0.147426	0.286742	-0.273769	0.0118395	0.0489825	0.116124	0.134013	0.29686	-0.0341924	0.710068	0.89748	-0.182926	0.0168165	0.0465086	0.0623547	0.279368	0.529394	0.208719	0.000315519	0.00780362	-0.0720035	0.348191	0.838535	0.116467	0.243253	0.539364	0.10797	0.138698	0.26475	-0.152261	0.00753773	0.0196256	-0.338563	1.02107e-08	2.45583e-07	0.0376317	0.528516	0.694386	-0.0674098	0.122778	0.197202	-0.306168	8.06449e-07	2.1091e-05	-0.254451	2.85609e-07	1.57742e-06	-0.176066
ABHD12B	-0.388049	0.198832	0.354404	-0.631247	0.0123313	0.050436	0.220851	0.465831	0.650335	0.973375	0.000617437	0.0236897	-0.0975652	0.386226	0.518033	0.186332	0.290199	0.540557	0.569527	0.0348233	0.126766	-0.385814	0.216584	0.728327	-0.402532	0.0745417	0.302529	0.205056	0.445835	0.597545	-0.0372071	0.817981	0.877099	-0.37579	0.00594846	0.0198218	-0.599451	0.000274974	0.00241726	0.393976	0.0293225	0.0582944	-0.10772	0.326001	0.487134	0.28778	0.050078	0.0820108	0.455724
ABHD13	-0.121037	0.224597	0.385906	-0.346836	0.00148038	0.0120792	-0.121371	0.205403	0.390949	0.0975815	0.161872	0.484232	-0.083401	0.331433	0.462779	0.0199613	0.81333	0.914728	0.0059191	0.93865	0.966867	0.171812	0.0412076	0.402686	-0.130745	0.0408829	0.221187	0.127664	0.102905	0.214171	0.0288108	0.535379	0.650561	0.0581539	0.202559	0.331832	-0.0800486	0.0239733	0.0773836	-0.251099	3.65131e-08	3.61102e-07	0.081311	0.0456006	0.11249	0.0305677	0.476719	0.56849	-0.0904615
ABHD14A	0.309719	0.0192691	0.0651919	-0.214121	0.10332	0.221483	0.243966	0.031867	0.115268	-0.349268	0.00628008	0.0900666	0.065835	0.483284	0.61042	0.154341	0.0277282	0.134794	-0.0649215	0.50765	0.679704	-0.00541113	0.967692	0.997885	-0.0605642	0.691896	0.868328	-0.0797797	0.529666	0.671304	-0.129129	0.0526156	0.100944	-0.0894764	0.286939	0.432483	0.140356	0.0855168	0.197638	-0.0107718	0.893781	0.92925	0.159675	0.0427879	0.10733	-0.193986	0.0170627	0.0315815	0.169904
ABHD14B	0.633135	4.51273e-06	0.000158527	0.377817	0.0140725	0.0550286	0.339411	0.00495652	0.0334791	0.0280675	0.755208	0.913778	0.389647	5.9055e-05	0.000530601	0.139049	0.201264	0.440293	0.0511736	0.608006	0.756077	0.0442268	0.765134	0.968949	0.0523274	0.610297	0.821497	0.220343	0.0855411	0.188054	-0.194834	0.000568476	0.00219233	-0.141339	0.00414576	0.014702	0.0150273	0.737115	0.852136	0.180381	0.000585354	0.00190527	-0.0878368	0.0331026	0.0879795	-0.321723	9.5771e-07	4.65793e-06	-0.083825
ABHD15	0.287538	0.0910827	0.203921	0.540401	0.00281542	0.0183663	0.37335	0.1654	0.339787	-0.4108	0.00377679	0.068968	0.499263	0.000987387	0.00481869	0.4517	0.0151713	0.092978	-0.13868	0.193749	0.375393	0.0135413	0.961493	0.996629	0.079192	0.589596	0.811058	-0.0563038	0.614049	0.738589	0.0318443	0.572965	0.683938	-0.341474	6.90454e-09	1.75567e-07	-0.0376034	0.442273	0.620047	-0.262349	3.41857e-05	0.000156319	-0.0880695	0.0527128	0.125824	-0.900891	1.68415e-11	2.90026e-10	-0.137653
ABHD16A	0.0130962	0.883456	0.934262	-0.159713	0.133872	0.266513	0.0711526	0.292189	0.48769	-0.246631	0.00977471	0.115022	-0.137149	0.0541863	0.116259	-0.00153683	0.978461	0.991403	0.0360002	0.451224	0.63407	-0.0996992	0.232544	0.738799	-0.0829769	0.189244	0.477958	-0.00797737	0.880477	0.927945	-0.0962219	0.00929588	0.0234667	-0.114962	0.000671067	0.00320447	0.00146852	0.964443	0.982376	0.131692	0.0925473	0.155259	-0.10018	0.000628653	0.00400769	0.00295459	0.930766	0.950269	-0.0786258
ABHD17A	0.442681	0.0029105	0.0166502	-0.0789404	0.591854	0.72967	0.339376	0.00553979	0.0361844	-0.0365719	0.685007	0.885521	0.228751	0.022961	0.0596397	0.197122	0.0429856	0.176108	0.0672879	0.426413	0.61341	-0.00574146	0.94965	0.995863	-0.0200436	0.810282	0.925293	0.500682	0.000110778	0.0022156	0.227267	0.00203946	0.00649871	-0.187232	0.000793737	0.00368241	-0.0150347	0.759201	0.866429	0.139508	0.00855111	0.0199548	-0.162289	0.00256479	0.0118851	-0.0909026	0.0525017	0.085504	-0.0774392
ABHD17B	-0.0841706	0.518908	0.673089	-0.126467	0.330402	0.492407	-0.164189	0.0228938	0.0924575	0.00960931	0.891617	0.965784	-0.0185712	0.901009	0.934326	-0.00872063	0.887989	0.949695	-0.307548	0.00101815	0.0154033	-0.0478056	0.63845	0.943366	-0.0646943	0.559973	0.792828	-0.247667	0.0116567	0.0463553	0.201131	0.000238641	0.00105805	0.0965177	0.0563611	0.122345	-0.185518	9.99044e-06	0.000179606	-0.215862	0.00284038	0.00762801	-0.151882	0.00207398	0.0100138	-0.0310098	0.530306	0.620027	-0.0354239
ABHD17C	-0.170094	0.146428	0.285217	-0.246053	0.00500781	0.0271456	0.0342342	0.785173	0.880115	-0.25839	0.0481444	0.273114	0.127054	0.107194	0.196694	-0.020663	0.820831	0.918058	-0.46404	0.000241925	0.0067735	-0.17498	0.403641	0.869043	-0.25155	0.0929503	0.336953	-0.33181	0.00342948	0.0200654	-0.180732	0.0169988	0.0390892	-0.0250643	0.683126	0.796887	-0.164717	0.0285657	0.0878526	-0.412007	3.45683e-05	0.000157714	-0.183785	0.00154373	0.00797617	-0.125285	0.178434	0.248576	-0.0216749
ABHD18	-0.0157286	0.86585	0.924237	0.0461736	0.626487	0.755708	-0.0890673	0.392074	0.584806	0.113157	0.142744	0.456151	0.0602427	0.449776	0.578572	-0.0115092	0.861679	0.938494	0.269494	0.0011472	0.0166175	0.186938	0.0945017	0.560131	0.161776	0.12133	0.380785	-0.327437	0.0532097	0.133951	0.00318764	0.939198	0.959923	0.220237	9.84801e-07	1.2369e-05	0.0965536	0.0371648	0.106738	0.0218499	0.730789	0.808297	0.16756	2.81482e-05	0.000350373	0.230899	9.96996e-08	6.2204e-07	0.190361
ABHD2	-0.515668	0.000131562	0.00166798	-0.135895	0.29388	0.455842	-0.134647	0.240029	0.431937	0.00151464	0.988638	0.996176	-0.138524	0.167078	0.276261	0.0258993	0.766947	0.891707	-0.000283203	0.998565	0.999541	0.17187	0.341977	0.83392	-0.198473	0.236296	0.531948	-0.200218	0.312319	0.468559	0.0109911	0.890782	0.928004	-0.232863	3.70997e-05	0.000273579	-0.169056	8.58144e-05	0.000981753	-0.228575	0.0958814	0.16003	0.0269306	0.612587	0.751161	-0.155543	0.0293605	0.0513077	0.009887
ABHD3	0.404293	0.0382637	0.108287	0.159272	0.278002	0.438351	0.0189239	0.879853	0.936843	0.135904	0.327105	0.657616	0.345151	0.0178437	0.0486318	0.0967939	0.422072	0.664585	0.366699	0.0354805	0.128075	0.0499542	0.626512	0.941904	0.310879	0.00622042	0.0883178	0.0769998	0.573065	0.706516	0.134239	0.147165	0.235621	0.0143155	0.852167	0.911923	0.199935	0.0163361	0.058076	0.538154	7.90955e-10	1.22157e-08	-0.104645	0.133656	0.252127	-0.0556187	0.458018	0.550835	0.172362
ABHD4	0.49954	0.00312826	0.0175604	0.437146	0.0265847	0.0851514	0.521612	2.86163e-05	0.00100704	0.156714	0.153225	0.471914	0.697418	6.81884e-05	0.0005909	0.286012	0.0265568	0.130883	-0.060626	0.428729	0.615346	-0.0431343	0.752535	0.966942	-0.11859	0.208901	0.50108	-0.045716	0.562325	0.697769	0.0651243	0.235478	0.343477	0.158009	0.0024266	0.00947095	-0.218737	0.000155873	0.00155664	-0.31072	6.14531e-06	3.41767e-05	-0.16395	0.000148957	0.00130834	0.261316	2.15614e-06	9.65183e-06	-0.0757461
ABHD5	-0.121014	0.441957	0.606953	0.0501689	0.743992	0.839946	-0.129458	0.179003	0.357984	0.130393	0.222278	0.557288	0.268369	0.0172273	0.0473357	-0.061061	0.385665	0.632389	-0.121737	0.21082	0.394894	-0.196318	0.218716	0.72944	-0.321348	0.0294824	0.183829	-0.32344	0.0603737	0.146986	0.0845536	0.319139	0.437765	-0.246805	0.000882089	0.00402427	-0.0688746	0.155898	0.303281	-0.275715	5.65277e-06	3.17923e-05	-0.440196	1.11774e-09	9.06195e-08	-0.618763	7.56673e-07	3.79418e-06	-0.401699
ABHD6	0.047336	0.633216	0.763393	-0.217771	0.0320835	0.0970522	-0.150148	0.134373	0.297382	-0.0565863	0.569534	0.827717	-0.227858	0.0112886	0.0336843	-0.103169	0.106275	0.305389	-0.266088	0.0310115	0.117262	-0.043494	0.77712	0.970366	0.0138728	0.921364	0.970762	0.00366298	0.9745	0.984162	-0.252509	0.0116506	0.0284621	0.0442885	0.521702	0.664554	-0.00867507	0.881539	0.941059	-0.452201	6.82755e-08	6.30548e-07	-0.129158	0.0576215	0.134491	-0.00353337	0.964716	0.974926	-0.0924531
ABHD8	0.118398	0.432885	0.598883	-0.169908	0.181515	0.32758	0.364479	0.00077552	0.00970182	-0.187021	0.028243	0.207531	-0.141744	0.228971	0.350288	0.193696	0.0140236	0.0885046	-0.0260536	0.773769	0.868321	-0.0559233	0.669435	0.95052	-0.044502	0.686351	0.86524	0.154302	0.130037	0.252836	-0.139273	0.0389432	0.0787102	-0.354755	3.83045e-08	7.58934e-07	0.0802821	0.139831	0.28052	-0.31846	8.20395e-07	5.7522e-06	-0.318231	2.28744e-06	4.83603e-05	0.0232688	0.734403	0.798646	-0.192172
ABI1	-0.129352	0.102929	0.222599	-0.183756	0.0238263	0.078886	-0.14418	0.00674324	0.0413607	-0.0574086	0.310844	0.64372	0.0733509	0.309796	0.43973	0.00881644	0.880731	0.946565	0.172475	0.0193996	0.088078	0.0643343	0.309634	0.810956	0.0920202	0.131944	0.399059	0.0531384	0.46767	0.616831	0.118078	0.00290413	0.00874544	0.212304	2.71212e-07	4.09539e-06	0.00904618	0.733123	0.849077	-0.0942553	0.00223391	0.00619022	0.0313034	0.36937	0.532563	0.217801	4.88785e-09	4.2671e-08	-0.052396
ABI2	-0.671312	1.87124e-09	5.80593e-07	-0.607463	1.37212e-05	0.000588782	-0.226258	7.05357e-05	0.00188028	-0.139802	0.00106524	0.0327673	-0.28795	1.33067e-07	5.24261e-06	-0.0778543	0.114373	0.318713	-0.0620332	0.231457	0.419224	0.152622	0.275086	0.782253	-0.093006	0.323902	0.6234	-0.211587	0.00404657	0.0224826	0.331831	2.75255e-08	7.26937e-07	0.0748636	0.104927	0.199202	0.113117	0.000786822	0.00552585	0.0186849	0.677387	0.765848	0.0342216	0.411511	0.574703	0.400354	1.40971e-13	4.3976e-12	0.107079
ABI3	0.936298	0.000505543	0.00454775	0.92735	0.00101254	0.00942424	1.17586	0.000612168	0.00828306	0.56769	0.00892211	0.109931	0.53752	0.0173514	0.0475814	0.684262	0.00271476	0.0313077	0.125064	0.420997	0.608426	-0.650025	0.00408393	0.132285	0.0156369	0.941245	0.978549	0.788357	1.83893e-05	0.000711787	-0.0892495	0.242461	0.351611	0.28528	0.00019957	0.00115104	-0.420494	1.43586e-08	9.86825e-07	0.3727	1.14359e-06	7.71082e-06	-0.0184092	0.790224	0.882571	-0.23219	0.00415815	0.00892038	-0.0340071
ABI3BP	-0.155548	0.528317	0.680689	1.37602	2.52569e-09	2.64396e-06	0.0805263	0.665989	0.801914	0.668106	0.0611395	0.304676	-0.0303585	0.873888	0.916398	0.548305	0.00285416	0.0323472	0.406356	0.0121297	0.0654198	0.20852	0.408236	0.870624	0.070631	0.665344	0.853706	0.52575	0.00504125	0.0261257	0.349797	0.000177747	0.000821814	-0.275985	0.0158726	0.0441631	-0.107542	0.189658	0.347162	0.284426	0.0319612	0.0627691	0.140966	0.22767	0.373874	0.0666437	0.5887	0.673554	-0.307136
ABITRAM	-0.136675	0.0731493	0.174533	-0.191174	0.039345	0.112806	0.0628992	0.39074	0.583722	0.0163795	0.783927	0.924451	0.0418963	0.448515	0.577204	0.0443309	0.481989	0.712917	-0.101679	0.0488679	0.155207	0.0965578	0.346137	0.83768	-0.0256716	0.724264	0.884265	-0.276549	0.000105132	0.00216409	-0.185409	0.0014081	0.0047577	0.148687	0.00230075	0.00905359	0.333347	9.3086e-09	6.99083e-07	-0.455434	1.64562e-16	1.57549e-14	-0.024725	0.587992	0.732124	-0.00454227	0.904324	0.929869	-0.10402
ABL1	0.232734	0.0633066	0.157073	0.383634	0.00227397	0.0160014	0.185415	0.0125151	0.0622449	0.205056	0.101278	0.387912	0.315196	0.000998303	0.00485732	0.0953745	0.182506	0.417687	0.193728	0.100436	0.245601	-0.104251	0.44843	0.884985	-0.337044	0.00439731	0.0744765	0.492124	0.00207451	0.0143161	0.430586	2.22208e-06	2.29489e-05	-0.295221	4.11614e-05	0.000299158	-0.0581171	0.233847	0.402134	0.0124122	0.788975	0.853428	-0.0124307	0.855081	0.922695	-0.326991	3.26532e-06	1.40084e-05	-0.316111
ABL2	-0.365121	0.00238512	0.0144487	-0.184975	0.118935	0.245078	-0.201953	0.00663099	0.0408366	0.0285929	0.73975	0.908707	-0.132903	0.0130016	0.0378321	-0.135447	0.0419211	0.172957	0.105272	0.337748	0.533258	-0.10893	0.286419	0.790612	0.0860582	0.526294	0.773602	0.168425	0.242067	0.392634	0.235002	0.0135497	0.0322714	-0.0510831	0.369803	0.521299	0.109203	0.0530085	0.139211	0.019367	0.686818	0.773681	0.0122733	0.832175	0.909566	-0.737735	2.09898e-10	2.66939e-09	0.0851578
ABLIM1	-0.0127781	0.885486	0.935712	0.193852	0.0711152	0.170884	-0.258242	0.00992792	0.0535391	0.0380839	0.759026	0.915234	0.251334	0.00724768	0.0237604	-0.172474	0.00537398	0.0482245	-0.194684	0.0459756	0.149553	0.246753	0.237422	0.745462	-0.340012	0.0659186	0.283851	-0.281616	0.0550946	0.137514	0.227267	0.000489204	0.0019311	-0.170308	0.000195435	0.00113139	0.0499177	0.519329	0.686528	-0.290628	0.0039706	0.0101684	-0.175969	4.4308e-05	0.000505019	0.310161	0.000155799	0.000457759	-0.168961
ABLIM2	-0.318155	0.209486	0.368316	-0.486865	0.0754896	0.177794	-0.0141421	0.895474	0.946079	0.307624	0.111268	0.406199	-0.402678	0.00911033	0.0283532	-0.180532	0.0264296	0.130565	0.217466	0.166469	0.340508	0.0207721	0.918183	0.992184	0.0595271	0.677069	0.861045	0.218715	0.170219	0.307114	0.635251	2.37786e-10	1.80806e-08	0.016111	0.829196	0.897582	0.277951	1.026e-05	0.000183214	0.440963	1.18584e-05	6.12895e-05	0.0714632	0.296553	0.455505	0.229085	0.067079	0.105906	-0.210693
ABLIM3	-0.150647	0.218526	0.378773	0.0432845	0.731617	0.831755	-0.00554984	0.959173	0.98	0.0533789	0.714885	0.900025	-0.246632	0.00216342	0.00895749	0.0212541	0.786381	0.902377	-0.213174	0.0355608	0.12822	0.611179	0.00417907	0.133452	0.223253	0.242256	0.538543	0.0851437	0.504952	0.649912	0.131789	0.0915131	0.159597	-0.087541	0.362778	0.514271	-0.168841	0.0136453	0.0505258	-0.214353	0.00224954	0.00622599	0.0529494	0.552657	0.702429	0.337546	0.000264841	0.000736379	0.304082
ABO	0.207391	0.485011	0.644503	0.486184	0.0438248	0.121582	0.179818	0.55734	0.723385	-0.155675	0.681913	0.884272	0.262962	0.157864	0.264667	0.277847	0.186335	0.422584	-0.0499855	0.813579	0.893226	0.0112142	0.967287	0.997762	-0.241161	0.442735	0.719577	0.147694	0.470621	0.619481	-0.450037	0.000358029	0.00148865	0.109159	0.291592	0.437693	0.0382773	0.619701	0.767875	0.244784	0.0116579	0.0261599	-0.036507	0.727666	0.839347	0.407675	0.000158253	0.000464221	-0.122005
ABR	-0.222174	0.0188259	0.064099	-0.0263499	0.806588	0.88328	0.259349	0.0561457	0.167916	-0.0774132	0.321891	0.653448	-0.322092	3.87736e-05	0.000386607	0.203023	0.0182349	0.103572	-0.0916471	0.270667	0.462591	-0.360101	0.0211229	0.304323	-0.132709	0.343791	0.638221	-0.11972	0.232434	0.381781	-0.0780167	0.149434	0.238542	-0.154447	0.000308988	0.0016653	-0.207787	0.000746374	0.00530986	0.351567	7.15886e-08	6.56504e-07	-0.0695216	0.0682745	0.152743	-0.277064	1.54928e-06	7.14936e-06	-0.0508461
ABRA	0.0411607	0.956297	0.976672	-0.645515	0.348471	0.510941	0.443676	0.235252	0.426714	0.881668	0.0817039	0.350665	0.530247	0.0492666	0.107834	0.115553	0.705524	0.854883	-0.778851	0.0127211	0.0673669	-0.130488	0.824388	0.977722	0.0157148	0.970916	0.991363	-0.724575	0.0372043	0.103419	0.686313	0.00196854	0.0063157	0.132864	0.579123	0.713872	0.213463	0.401862	0.582964	-0.476847	0.000172161	0.000654023	-0.408632	0.0545261	0.128921	0.526516	0.0516943	0.0843773	-0.799574
ABRACL	-0.157353	0.327487	0.497822	-0.498629	0.00182937	0.0138259	-0.0191972	0.946602	0.972555	0.40354	0.00067453	0.0248111	-0.169443	0.0658081	0.135325	-0.367797	0.0339373	0.153266	0.194587	0.105363	0.252951	0.310992	0.260244	0.770079	-0.0360146	0.850458	0.942642	0.576193	0.000804911	0.00778453	-0.457403	1.47923e-08	4.49908e-07	0.0355274	0.638636	0.762995	-0.0446815	0.535715	0.700843	0.268915	0.00389202	0.00999011	0.023849	0.69605	0.816366	-0.0257144	0.756017	0.816455	-0.132722
ABRAXAS1	-0.0398546	0.745528	0.845851	0.0546128	0.712409	0.819788	-0.0258691	0.816952	0.899722	-0.139576	0.143039	0.45636	0.123814	0.24541	0.369054	-0.0216576	0.798387	0.906942	-0.146473	0.08463	0.220112	0.0340389	0.784981	0.971983	0.0205078	0.840245	0.937487	-0.236633	0.0128624	0.0498318	0.082976	0.243345	0.352725	-0.0398432	0.457671	0.606873	-0.0159551	0.737358	0.852285	0.163329	0.0383331	0.0735915	0.046708	0.355551	0.517562	0.213536	0.000307576	0.000842612	-0.0744043
ABRAXAS2	-0.128369	0.0371023	0.106069	-0.171514	0.0282781	0.0889267	0.101127	0.120757	0.277134	0.236722	0.00133975	0.0374061	-0.0458817	0.359744	0.491282	0.103021	0.0715193	0.239211	-0.187179	0.0339198	0.124482	-0.022025	0.762313	0.968949	-0.242801	0.00612381	0.0878748	-0.132257	0.0815563	0.181755	-0.213668	2.55202e-05	0.000168311	0.0732412	0.0638742	0.134721	-0.211385	8.63882e-09	6.51409e-07	-0.299609	8.96687e-15	4.92397e-13	0.00667838	0.846551	0.917023	-0.166742	3.53104e-06	1.49868e-05	-0.0525686
ABT1	0.0157887	0.854475	0.916779	-0.0916682	0.242318	0.400366	0.26767	0.00070857	0.00909522	0.0122548	0.857878	0.953607	0.0576364	0.237788	0.360539	0.226442	0.000273335	0.00688311	-0.114101	0.16381	0.336844	0.0520615	0.615225	0.93976	-0.193023	0.0604383	0.271328	0.159699	0.0370914	0.103141	-0.326203	6.31874e-08	1.37438e-06	-0.101383	0.0184801	0.0498861	-0.290244	3.28162e-10	4.27414e-08	-0.0831883	0.0297023	0.0589405	-0.0227606	0.51299	0.668163	-0.435346	2.41475e-16	1.91469e-14	-0.0330747
ABTB1	0.27013	0.0955081	0.210765	0.108336	0.394717	0.555454	0.084944	0.397514	0.589603	0.0228891	0.854846	0.952195	-0.0426099	0.639447	0.742985	-0.0398299	0.598365	0.792311	0.172608	0.182945	0.361966	0.00906383	0.948184	0.995863	0.288484	0.046106	0.234666	0.464667	0.00208399	0.0143695	0.247958	0.00200807	0.00641464	-0.107613	0.103822	0.197446	0.130455	0.121275	0.253365	-0.0731217	0.211038	0.308445	-0.277733	1.30035e-05	0.000190775	0.000233434	0.997447	0.998323	-0.0988271
ABTB2	-0.0248693	0.90598	0.948593	0.243581	0.19779	0.347572	0.0478212	0.839572	0.913011	0.0220616	0.912342	0.973161	0.233331	0.107365	0.196946	-0.00778803	0.958038	0.983212	0.537969	0.000150328	0.00523258	-0.226745	0.221433	0.73026	-0.0562469	0.689724	0.866801	0.108187	0.507317	0.651971	0.312223	0.00135543	0.00460791	-0.211748	0.000537467	0.00266093	-0.140433	0.137963	0.277633	-0.447879	9.78866e-10	1.48175e-08	-0.0961649	0.0619576	0.14193	-0.572365	6.19058e-06	2.48673e-05	-0.0112266
ACAA1	0.263557	9.62204e-05	0.00134701	0.0534074	0.576676	0.718211	0.300248	3.68476e-05	0.00121644	0.0675376	0.260112	0.597803	0.256428	1.4848e-05	0.000184293	0.136911	0.0199554	0.109729	-0.115815	0.11345	0.265742	-0.0197143	0.926312	0.993688	0.0775561	0.170512	0.455226	-0.355946	0.001554	0.0118306	-0.064884	0.111878	0.187687	-0.040546	0.453821	0.603199	-0.048004	0.12653	0.261209	0.0610537	0.195528	0.289509	-0.0640636	0.0410155	0.103831	-0.253769	1.24475e-05	4.6815e-05	-0.0128714
ACAA2	0.265983	0.139526	0.275297	-0.120577	0.530052	0.680136	0.469131	0.0178335	0.078427	-0.0687039	0.408902	0.724882	0.515666	0.00258784	0.0103833	0.349761	0.050708	0.194578	-0.175526	0.176637	0.353652	-0.450129	0.0430714	0.412006	-0.327982	0.0508252	0.246879	-0.471087	0.0104806	0.0432177	-0.399007	9.96657e-09	3.31406e-07	-0.463087	0.0003788	0.0019776	-0.291729	0.000247972	0.00223223	-0.114958	0.102279	0.169148	-0.228544	0.00109019	0.00609559	-0.896685	5.06865e-13	1.34161e-11	-0.282768
ACACA	-0.238363	0.00717871	0.0321197	-0.104741	0.153228	0.291923	-0.00147724	0.98485	0.992075	-0.0839807	0.28421	0.620416	-0.253655	0.000270595	0.00172406	0.0354788	0.530791	0.74806	-0.13789	0.112273	0.263946	-0.222885	0.251885	0.758231	-0.368663	0.00879582	0.10474	-0.110565	0.175644	0.31378	-0.499519	1.43776e-07	2.65832e-06	-0.177654	0.00230623	0.00907135	-0.0496144	0.27371	0.448558	0.279532	0.000576949	0.00188327	-0.336956	9.72261e-13	1.86905e-10	-0.718475	8.97352e-07	4.40156e-06	-0.141905
ACACB	0.440468	0.027431	0.0846031	0.711422	0.000473052	0.00568045	0.639608	3.18343e-05	0.00108386	-0.0413351	0.664852	0.875241	0.880646	3.30668e-06	5.6242e-05	0.626527	3.00452e-06	0.000320507	-0.100674	0.509139	0.680715	0.0640034	0.766809	0.968949	-0.208617	0.489417	0.752379	-0.0778205	0.668574	0.780302	0.170957	0.131507	0.214428	-0.422801	0.00143536	0.00610379	-0.175293	0.0228281	0.0747888	-0.660417	2.72214e-06	1.67037e-05	-0.350218	0.00493556	0.0199163	-0.981784	1.82871e-08	1.37868e-07	-0.47301
ACAD10	0.0966748	0.217243	0.377598	0.0857743	0.265684	0.425917	0.16111	0.0441787	0.142947	-0.167169	0.0988386	0.384262	0.160488	0.0150011	0.0424098	0.129684	0.0359901	0.158238	0.00292916	0.974598	0.987137	-0.123276	0.331287	0.826513	0.112012	0.25463	0.551816	-0.291646	0.0100495	0.0420878	-0.194993	0.00535684	0.0146672	-0.0356018	0.380288	0.531583	0.0639114	0.0882115	0.20209	0.0290176	0.580842	0.684008	-0.0765523	0.0292939	0.0800573	-0.023232	0.712189	0.780588	0.115324
ACAD11	0.398669	0.00767671	0.0337724	0.268881	0.0541015	0.140519	0.190606	0.105692	0.253974	0.0674537	0.499417	0.7851	0.414779	0.0145387	0.041372	0.119543	0.172164	0.403573	0.505672	5.13464e-06	0.000732323	0.140235	0.458132	0.88827	0.534549	0.000118647	0.00982809	0.237493	0.00444064	0.0239391	0.381883	1.62476e-06	1.7744e-05	0.216703	0.000838028	0.0038534	0.276468	1.95814e-05	0.000302659	0.546527	1.18285e-18	2.01668e-16	0.199977	0.000233143	0.00183978	0.328516	3.74994e-07	2.0243e-06	0.165223
ACAD8	-0.00749859	0.869167	0.925864	0.00217607	0.965451	0.979654	0.0306517	0.627892	0.775706	0.115487	0.020761	0.177575	0.00449379	0.92541	0.950979	-0.00720988	0.867952	0.94196	-0.0771499	0.211058	0.395101	0.0454556	0.548518	0.912631	0.0460713	0.433532	0.713453	-0.260423	0.00474043	0.0249861	0.0114543	0.83798	0.890781	-0.110083	0.0410447	0.095352	0.144926	0.0417992	0.116648	0.0641818	0.122826	0.197241	-0.138495	0.000636865	0.00404621	-0.0262636	0.662222	0.738651	0.0536023
ACAD9	0.153901	0.0178435	0.0617896	0.0553477	0.343627	0.506157	0.00330775	0.973701	0.986242	-0.00568169	0.935708	0.980082	-0.0490586	0.389619	0.521445	-0.0905985	0.287569	0.537953	-0.0326413	0.641082	0.780856	-0.178066	0.0237565	0.322415	-0.00321749	0.960058	0.986994	-0.182957	0.0168567	0.0597985	-0.194344	0.000149664	0.000713673	-0.110425	0.125517	0.229245	-0.0520039	0.150163	0.295113	0.00555258	0.901146	0.93439	-0.316451	6.35455e-05	0.000665693	-0.094304	0.0538923	0.0874252	-0.0133039
ACADL	-0.12366	0.64049	0.768688	0.201148	0.49642	0.65025	-0.0540937	0.835242	0.91067	0.908108	0.00978287	0.115022	0.510155	0.0529192	0.114063	0.123573	0.637531	0.81623	0.39506	0.0418039	0.141584	0.134769	0.533097	0.909805	0.147483	0.477892	0.743536	0.118659	0.572327	0.706025	-0.82399	5.05655e-07	7.07103e-06	0.0432941	0.585527	0.719392	-0.154438	0.133609	0.271322	0.571542	1.2282e-14	6.45372e-13	0.226995	0.00106412	0.00597849	-0.247581	0.0408792	0.0687174	-0.136394
ACADM	0.055275	0.644679	0.771273	-0.181817	0.136497	0.269744	-0.110197	0.236824	0.428082	0.0187261	0.824713	0.938614	0.240754	0.0104605	0.0317776	0.0356466	0.598327	0.792311	-0.451151	0.00489506	0.0378342	-0.0171984	0.930322	0.994507	-0.122796	0.216541	0.509345	-0.582604	0.0063892	0.0307508	-0.260735	0.000162576	0.000763668	-0.166427	0.139099	0.247937	-0.0417053	0.334452	0.516182	-0.0724979	0.504439	0.614085	-0.0379037	0.542245	0.693977	-0.388165	7.72113e-07	3.86417e-06	-0.0597684
ACADS	0.623036	0.000876116	0.00677432	0.142166	0.501038	0.654516	0.552519	0.000209506	0.00396545	0.156174	0.0933117	0.373727	0.537385	0.000241101	0.00157387	0.358192	0.0074525	0.0586712	0.0274086	0.803351	0.886374	-0.0148076	0.934109	0.994543	-0.242998	0.211386	0.502853	-0.12625	0.331133	0.487135	-0.266997	5.34157e-05	0.000304144	-0.123611	0.0332157	0.0804175	0.0268026	0.646415	0.787556	-0.165752	0.00736752	0.0174896	0.00125533	0.980903	0.990571	-0.725832	3.53619e-08	2.48323e-07	-0.119944
ACADSB	-0.481439	1.76293e-05	0.000402146	-0.368542	0.000543239	0.00622503	-0.152539	0.14843	0.316773	-0.0219347	0.845575	0.949025	-0.137073	0.0721381	0.145436	-0.0848435	0.336171	0.585699	-0.422908	0.00686343	0.0465527	-0.0635111	0.78196	0.971247	0.0651095	0.580564	0.805527	-0.622633	0.00221619	0.0150025	-0.354208	1.63036e-05	0.000115862	-0.103027	0.175253	0.297221	0.0424071	0.361944	0.543734	-0.199005	0.0234044	0.0480221	-0.0309102	0.618815	0.756204	-0.220456	0.00142757	0.00338707	0.03827
ACADVL	0.462298	6.05875e-05	0.000983528	0.257088	0.0426363	0.119414	0.0474201	0.649757	0.790703	0.107174	0.289995	0.625172	0.393383	2.72679e-06	4.88027e-05	-0.026114	0.731152	0.870609	0.104232	0.314769	0.511213	0.0066758	0.95979	0.996221	-0.0248504	0.842425	0.938509	-0.197621	0.0939131	0.200341	0.124427	0.0206466	0.0460576	-0.0325116	0.592248	0.724784	0.055602	0.438944	0.617565	-0.0693128	0.270486	0.376889	-0.204363	0.000200081	0.00163636	-0.177526	0.00268348	0.00599665	-0.0128035
ACAN	0.678796	0.0473525	0.126816	0.813543	0.0030995	0.0196714	0.871663	0.0353555	0.123874	1.22413	0.017843	0.163957	0.250664	0.186656	0.300675	1.07944	0.000833465	0.0147961	-0.431522	0.135046	0.297711	-0.862207	0.0294379	0.35281	0.701859	0.0814178	0.31604	0.0223375	0.941639	0.965992	1.12129	1.37875e-05	0.000101414	-0.363141	0.113149	0.211265	0.817389	1.03976e-05	0.000185494	0.00896608	0.96407	0.976459	0.0479001	0.784279	0.87879	-0.0943949	0.724363	0.790793	-0.162698
ACAP1	0.604511	0.000989494	0.00745506	0.199657	0.24975	0.408544	0.391616	0.00382684	0.0277864	-0.0529644	0.609628	0.850607	0.680915	1.66159e-05	0.000201977	0.0863547	0.455329	0.692528	0.502362	0.00255479	0.0260267	-0.0183067	0.922639	0.993345	0.634646	0.0159477	0.137667	0.493651	0.000783015	0.00759385	0.662403	3.54597e-09	1.49102e-07	0.261977	0.00112816	0.00495319	0.523173	0.000566809	0.00427748	0.0537845	0.307955	0.417595	0.344225	4.07212e-06	7.58588e-05	0.306207	0.00418192	0.00896399	0.0983006
ACAP2	-0.11371	0.285562	0.453103	-0.00427261	0.974235	0.985244	-0.205858	0.0831155	0.216011	0.00853815	0.916202	0.97425	0.115343	0.248292	0.371999	-0.200241	0.00362161	0.0372147	0.152298	0.0211261	0.0930575	0.0456123	0.566364	0.919189	0.084552	0.196063	0.486283	0.113116	0.180501	0.319899	0.046633	0.323008	0.441905	0.139456	0.00020737	0.00118832	-0.00734669	0.840172	0.917945	0.033969	0.355465	0.467863	0.0784148	0.0217222	0.0633591	0.191586	1.83946e-05	6.6772e-05	0.099398
ACAP3	0.241542	0.14314	0.28035	0.0402215	0.81008	0.88508	0.0766696	0.603915	0.759074	-0.197699	0.158401	0.478787	-0.0710335	0.427146	0.557425	-0.142887	0.200601	0.439407	0.164014	0.165519	0.339314	-0.0408526	0.717635	0.958602	0.137091	0.308659	0.609319	0.148852	0.2561	0.40868	0.222586	0.000715111	0.00266927	-0.0916617	0.165395	0.283882	0.141023	0.0184405	0.063638	-0.0259448	0.651531	0.744758	-0.140433	0.0305173	0.0826275	0.344088	4.21727e-07	2.2495e-06	0.259529
ACAT1	-0.0881263	0.336367	0.506271	-0.245695	0.0191005	0.0678332	-0.112099	0.181594	0.361398	-0.081671	0.288234	0.623557	0.101931	0.112363	0.204139	-0.0832045	0.157238	0.382725	-0.382987	0.00337429	0.0306515	-0.410403	0.0206829	0.301079	-0.187356	0.0909088	0.33289	-0.652551	0.00115141	0.00982649	-0.419099	7.08083e-11	6.94721e-09	-0.00941808	0.816951	0.889394	-0.214545	0.000194304	0.00184827	0.139851	0.0850403	0.144777	-0.0129548	0.706512	0.824168	-0.453809	3.2061e-09	2.95451e-08	0.036484
ACAT2	-0.185802	0.185941	0.337903	-0.342841	0.00244806	0.0166982	-0.164299	0.112288	0.264454	-0.0218688	0.854019	0.952016	-0.391831	0.00122338	0.00569865	-0.0608321	0.501613	0.727341	0.00363764	0.978206	0.989174	0.00135007	0.995906	0.99937	0.0809644	0.497472	0.758001	-0.0507387	0.699104	0.803974	-0.625853	1.24543e-05	9.33859e-05	-0.177865	0.123791	0.226713	-0.187528	0.0181808	0.0629751	0.285394	3.10358e-06	1.87486e-05	-0.187337	0.0138673	0.0446219	-0.645539	6.36714e-07	3.24713e-06	-0.059073
ACBD3	-0.124642	0.256616	0.421558	-0.105191	0.285237	0.446387	-0.162472	0.062401	0.179818	-0.0116621	0.877372	0.960849	-0.0503842	0.478619	0.606076	0.0246036	0.713914	0.860711	0.0261402	0.790312	0.87872	0.124411	0.387438	0.860174	-0.0242394	0.772881	0.907171	-0.0784292	0.3804	0.536242	-0.0540269	0.269034	0.382695	0.109767	0.00750651	0.0239394	-0.0311331	0.441594	0.619624	-0.0927408	0.0200898	0.0420226	0.0862192	0.0204597	0.0605191	0.0335324	0.492117	0.58336	-0.0788009
ACBD4	0.402257	0.000468853	0.00428478	0.118865	0.295088	0.457	0.471155	1.67276e-05	0.000688756	-0.0625021	0.546562	0.814887	0.167365	0.0245094	0.0627283	0.240366	0.0128284	0.0840787	0.162665	0.20999	0.393866	-0.00731795	0.975511	0.99866	0.338248	0.0129686	0.12606	0.262038	0.0871177	0.190463	0.207947	0.0128336	0.0308809	0.0590291	0.224291	0.358374	0.295154	9.50215e-07	2.85448e-05	0.496717	5.6149e-15	3.37744e-13	0.103067	0.0327897	0.087422	0.405333	9.50465e-06	3.66772e-05	0.279371
ACBD5	-0.140223	0.302092	0.471182	-0.132692	0.300878	0.463105	-0.121582	0.116887	0.271373	-0.0644648	0.444724	0.748521	0.158587	0.153362	0.258909	0.00737775	0.898328	0.955029	-0.246246	0.0224663	0.0967772	0.00709553	0.965483	0.997311	-0.0432024	0.576631	0.803497	-0.479336	0.00535012	0.0272162	-0.18598	0.000404754	0.00165021	0.104	0.0342634	0.0825471	-0.0131602	0.710987	0.833415	-0.384641	1.29982e-14	6.791e-13	-0.0203026	0.659184	0.789759	0.111685	0.0212592	0.0384207	0.0103284
ACBD6	-0.0107058	0.891592	0.939037	-0.222475	0.00215688	0.0155024	0.0366846	0.635582	0.781133	-0.0680187	0.277277	0.613303	-0.0919352	0.0667785	0.136971	-0.0228628	0.713215	0.860258	0.0133403	0.785351	0.875662	0.136219	0.0418048	0.405845	0.131215	0.0062458	0.0883178	0.0342629	0.523332	0.666282	-0.20432	9.28021e-06	7.37929e-05	-0.00136692	0.959734	0.978129	0.0827824	0.00637002	0.0280146	0.0917028	0.000936765	0.00287894	0.0371503	0.117637	0.228951	0.154562	6.58041e-07	3.34095e-06	0.0486142
ACBD7	-0.417079	0.0747562	0.177281	-0.218184	0.28896	0.450648	0.280362	0.311788	0.507804	0.0843786	0.675769	0.881013	0.651062	0.000252853	0.00163382	0.112044	0.551261	0.760194	0.181138	0.611292	0.758657	-0.199317	0.669409	0.95052	0.188899	0.522301	0.770918	0.346169	0.381202	0.537069	0.106693	0.609984	0.716412	-0.0597873	0.72572	0.827874	0.187624	0.0967994	0.21527	0.370193	0.170454	0.258624	0.329131	0.0210747	0.0618941	-0.574581	0.00526266	0.0110139	-0.960314
ACCS	0.211532	0.363485	0.532849	0.565328	0.0109045	0.046226	-0.0539082	0.815561	0.898958	-0.14647	0.376457	0.699512	0.249382	0.144263	0.246952	-0.283529	0.1775	0.410587	0.09578	0.600893	0.751488	-0.0303425	0.894191	0.989962	0.423538	0.0466085	0.235706	0.15141	0.458361	0.609147	0.0695704	0.542781	0.657406	0.0400503	0.653013	0.773542	0.208163	0.0140317	0.0516179	0.38337	2.50053e-06	1.55051e-05	0.161232	0.0706895	0.156848	0.296977	0.00489542	0.0103164	0.140275
ACCSL	1.46418	0.103283		0.117843	0.883661	0.930993	0.572312	0.283192	0.478412	-0.620793	0.326506	0.657297	0.54831	0.482116	0.609335	0.615997	0.244511	0.491847	0.508329	0.574844		-0.26693	0.756034		0.369312	0.373473	0.663296	0.453059	0.602312		-0.347573	0.263513	0.37622	-0.636286	0.000575837	0.00281894	-0.619251	0.143202	0.285265	0.120971	0.814692	0.872566	-0.145177	0.368566	0.531733	0.0318293	0.937075	0.954824	-0.0238199
ACD	0.216469	0.0112791	0.0445965	0.0386555	0.681674	0.796682	0.2409	0.0122812	0.0614062	-0.023748	0.831475	0.941906	0.108576	0.147753	0.251346	0.0907228	0.177902	0.411219	0.154043	0.0597099	0.176413	-0.20543	0.0512764	0.442628	0.195236	0.00350759	0.0660635	0.305273	0.0039564	0.022137	0.167327	0.00324564	0.00959148	-0.0045175	0.910986	0.95008	0.196351	0.000212362	0.00198756	0.175436	1.23103e-05	6.33032e-05	-0.00253146	0.948617	0.974485	0.207776	2.77565e-05	9.69537e-05	0.15264
ACE	-0.0828771	0.724573	0.830859	-0.112269	0.669098	0.787622	0.549189	0.00805191	0.0465095	-0.192802	0.329132	0.659187	-0.0475686	0.686806	0.77932	0.13568	0.444107	0.683566	-0.19407	0.427624	0.614146	-1.16822	3.33348e-05	0.0136631	-0.259333	0.440913	0.718171	-0.090186	0.775714	0.855964	-0.0538054	0.771156	0.843392	0.0528387	0.705328	0.813009	-0.233332	0.218779	0.383687	0.245717	0.0977553	0.162697	0.282003	0.0352304	0.092293	-0.0284532	0.856476	0.893932	-0.18405
ACE2	0.907975	0.0258732	0.0809397	0.397431	0.357167	0.519463	0.674744	0.0802083	0.210793	0.360096	0.162925	0.485612	0.464143	0.139373	0.240608	0.396004	0.222863	0.466679	0.392361	0.0354527	0.128024	0.6177	0.024464	0.327531	0.268294	0.507222	0.7636	0.09115	0.673703	0.784134	0.0524853	0.771312	0.84346	-0.205852	0.0782958	0.158425	0.205839	0.234089	0.402465	0.0744474	0.72428	0.803034	-0.472517	0.000566363	0.00369523	-0.483619	0.0235185	0.0421282	-1.2669
ACER1	0.166378	0.67568	0.794219	0.783491	0.139428	0.273598	0.104342	0.71229	0.83321	0.693865	0.0304033	0.214992	0.640751	0.0602034	0.126323	0.100011	0.700589	0.852418	0.0222219	0.953242	0.975515	0.209653	0.598346	0.932439	0.408466	0.207369	0.498877	0.513088	0.200754	0.345835	0.703814	0.00285578	0.00861653	-0.426504	0.00017508	0.00102693	0.34682	0.0803444	0.188774	0.0385489	0.875671	0.916813	-0.433691	0.000319782	0.00237519	0.439284	0.0145596	0.0274614	0.182757
ACER2	-0.230035	0.53377	0.685438	0.11156	0.717286	0.822211	0.116374	0.601258	0.757098	0.33783	0.0360549	0.234765	0.328806	0.0925457	0.176018	0.469816	0.00629287	0.0530403	0.555025	0.00288296	0.0278812	0.0810137	0.75	0.966804	0.222241	0.297884	0.598087	0.772115	3.64858e-05	0.00109382	0.665928	2.83869e-07	4.5113e-06	-0.0274519	0.705882	0.813597	0.312394	0.000133627	0.00138113	0.342451	2.03364e-05	9.85823e-05	-0.0542172	0.445346	0.60669	0.650237	8.37813e-08	5.32005e-07	-0.0517215
ACER3	-0.129924	0.224691	0.386021	-0.0956017	0.371715	0.532934	-0.405582	6.08891e-05	0.00171133	0.00731398	0.953984	0.985515	-0.247121	0.0372681	0.0869818	-0.360643	6.46435e-05	0.00269244	0.137179	0.0983272	0.242505	-0.00439954	0.964255	0.996971	-0.116278	0.221751	0.515104	0.168167	0.060379	0.146986	0.0972454	0.140208	0.22613	0.0743296	0.283796	0.429131	-0.0854141	0.0656497	0.162835	0.102873	0.0573307	0.103649	0.135809	0.0257307	0.0724663	-0.376603	2.19671e-08	1.62719e-07	-0.0734598
ACHE	-0.0539317	0.829009	0.90022	-0.456289	0.0858696	0.194841	-0.050592	0.718815	0.837568	-0.19778	0.328191	0.658708	0.00795547	0.958641	0.972663	-0.161815	0.219618	0.46263	0.746683	0.000105526	0.00436758	-0.102181	0.760208	0.968299	-0.179845	0.538242	0.780535	0.623458	0.00350533	0.0203384	0.310805	0.0581063	0.109657	0.200192	0.0573074	0.123852	0.48724	0.000349761	0.00292768	0.464535	0.00174969	0.00500544	0.00184509	0.984761	0.992424	-0.245796	0.0765334	0.119162	-0.163094
ACIN1	0.281944	0.00167194	0.0111191	0.306581	0.000325708	0.00450724	0.117647	0.118026	0.273112	0.0930158	0.17759	0.505554	0.187597	3.60592e-05	0.000365397	0.0152683	0.741741	0.876534	0.159095	0.00604556	0.0431419	-0.0535307	0.471165	0.892429	0.0634653	0.327484	0.627325	0.11568	0.0380401	0.105189	0.0140161	0.701178	0.790596	0.123304	4.21681e-05	0.000305596	0.0655646	0.0552016	0.143895	-0.056833	0.161346	0.247162	0.019658	0.418804	0.581312	0.139977	5.83633e-05	0.000189694	0.0892438
ACKR1	0.294778	0.184715	0.336123	0.199885	0.471972	0.627316	0.171596	0.396771	0.588898	0.362146	0.117942	0.417834	0.407398	0.0670196	0.137342	0.0415002	0.779391	0.898317	0.222289	0.536272	0.701149	-1.98158	4.01934e-06	0.0039664	-0.200073	0.561494	0.793616	1.12772	0.00125065	0.01029	0.707132	0.0030379	0.00907446	0.389802	0.00236242	0.00926306	0.377162	0.0377379	0.108001	1.14376	5.44252e-15	3.30638e-13	0.355606	0.00298762	0.0134177	-0.384318	0.00639647	0.013124	-0.171675
ACKR2	0.302266	0.14905	0.288743	0.788791	0.00155803	0.0124439	0.620227	0.0506456	0.156323	-0.325311	0.0528478	0.284937	0.442302	0.0171775	0.0472428	0.208232	0.410733	0.654596	1.05083	3.25223e-07	9.86725e-05	-0.43182	0.0288603	0.351166	0.484419	0.0188234	0.14843	1.14353	9.16079e-06	0.000433594	0.462316	0.000112776	0.000566641	0.125057	0.281536	0.426197	-0.0437657	0.680698	0.812953	0.179758	0.191704	0.28493	0.537195	6.85792e-06	0.000115415	0.528643	8.04706e-05	0.000252589	-0.507373
ACKR3	0.0645089	0.789546	0.87508	0.529095	0.0137021	0.0540669	0.836484	0.0026763	0.021927	0.192453	0.470141	0.765666	0.815718	0.000636706	0.00343206	0.436911	0.0851012	0.26677	0.203014	0.225367	0.412403	-0.752351	0.08122	0.533771	-0.387972	0.0372559	0.210927	0.701029	0.000457136	0.00543843	0.577473	1.18372e-05	8.97084e-05	0.119032	0.306053	0.453862	0.0867865	0.339298	0.521103	0.317562	0.00296882	0.00791137	0.555637	4.5684e-06	8.33532e-05	-0.226738	0.0665105	0.105109	-0.554058
ACKR4	-0.90135	0.0540445	0.139689	0.552625	0.135293	0.268444	0.191048	0.467746	0.652044	-0.45158	0.331902	0.662431	0.049878	0.891316	0.927568	0.204026	0.390751	0.636387	-0.156674	0.437703	0.622984	0.607624	0.0111854	0.221496	0.151705	0.589889	0.811058	-0.105505	0.702474	0.806306	0.0719652	0.500688	0.618832	0.05668	0.698221	0.808211	0.240677	0.150796	0.296075	0.428044	0.00345405	0.00901653	0.113317	0.442601	0.603967	1.23404	1.41482e-09	1.43984e-08	-0.977059
ACLY	-0.169521	0.218197	0.378523	-0.160352	0.150797	0.288806	-0.276986	0.000721488	0.00921163	-0.0782513	0.233845	0.571204	-0.253316	0.000699824	0.00370796	-0.153809	0.0205208	0.11197	0.102075	0.410415	0.59944	-0.835605	0.00182631	0.0927851	-0.244209	0.127138	0.391321	0.146685	0.150963	0.281408	-0.261689	0.00010137	0.000517022	0.0127029	0.839559	0.904238	-0.161497	0.00369595	0.0184253	-0.194402	0.00019715	0.000736784	-0.151718	0.0032369	0.0142793	-0.940567	2.34013e-10	2.93551e-09	-0.168204
ACMSD	0.414102	0.558057		-0.104554	0.899169	0.940331	-0.382359	0.281879	0.477586	0.397835	0.153811	0.473128	-0.362624	0.49173	0.618319	0.0581896	0.837844	0.926547	0.0544434	0.889453		0.186281	0.292764	0.79514	0.875558	0.183713	0.471908	0.748231	0.255578	0.408071	-0.532468	0.0156862	0.036545	0.139142	0.585984	0.71981	-0.106536	0.540647	0.704967	0.51649	0.0182764	0.0386942	0.367406	0.051261	0.123067	0.547725	0.0376239	0.0638514	0.591961
ACO1	0.269995	0.0007015	0.00575534	0.17154	0.0914363	0.203757	-0.0780061	0.432207	0.621843	0.0738556	0.405014	0.722007	0.379305	1.41604e-05	0.000177209	-0.107596	0.188288	0.42498	-0.201862	0.0235482	0.0995059	-0.0546312	0.662271	0.949238	-0.231258	0.0324552	0.194868	-0.403164	0.000892793	0.00832032	-0.0953195	0.14305	0.230184	-0.157559	0.118752	0.219553	-0.0100674	0.815783	0.903063	-0.243973	1.92813e-11	4.5471e-10	-0.0476507	0.51301	0.668163	-0.780596	7.3173e-09	6.09898e-08	-0.232839
ACO2	-0.331217	0.00776872	0.034063	-0.311085	0.00172644	0.0133118	-0.0619653	0.604736	0.759571	0.0468978	0.521375	0.799197	0.0178825	0.828761	0.885709	-0.0754114	0.388104	0.634134	-0.29611	0.082951	0.217813	-0.319876	0.0663354	0.491533	-0.488182	0.000213668	0.0140774	-0.663514	0.00810119	0.0363124	-0.153727	0.00334009	0.0098201	0.00704585	0.88956	0.935804	-0.000394529	0.994628	0.997039	-0.215441	0.00133142	0.00392241	-0.163196	9.18914e-05	0.000896169	-0.844875	1.03789e-13	3.34924e-12	-0.178547
ACOD1	0.63379	0.734047		0.631934	0.844373		0.196305	0.821608		0.19838	0.957719		-0.234278	0.853654		0.119443	0.882105		0.127169	0.965713		-2.39947	0.0458358	0.422387	-0.0452721	0.978397		0.151827	0.926923		-1.58159	0.000313259	0.00132976	0.489076	0.672954	0.78964	-0.326437	0.725163	0.843818	0.495565	0.605691	0.706176	0.502828	0.416064	0.578982	-2.05575	0.00179105	0.00415723	0.0963737
ACOT1	0.0182278	0.946621	0.971908	-0.0907236	0.751662	0.845186	-0.0814052	0.687414	0.816252	-0.225779	0.26297	0.60157	-0.0559939	0.813333	0.874153	0.028358	0.865817	0.940541	-0.335429	0.0990596	0.243627	-0.103625	0.699519	0.956133	-0.495265	0.0319701	0.192953	-0.590651	0.0103979	0.0429864	-0.58194	0.000149195	0.00071162	-0.359013	0.0829725	0.166159	-0.353167	0.000162103	0.00160509	-0.151525	0.164051	0.250676	-0.251504	0.0451648	0.111711	-0.942786	7.05487e-08	4.5782e-07	-0.275513
ACOT11	-0.137047	0.497751	0.655563	0.375651	0.10434	0.223	0.0197156	0.903595	0.949747	-0.319627	0.0137922	0.14077	0.450236	0.00240969	0.00980841	0.0471418	0.716678	0.862205	-0.12779	0.449015	0.63261	-0.349893	0.202171	0.712048	0.272484	0.109079	0.365753	-0.55458	0.0111022	0.0448777	-0.332206	0.000539213	0.00210083	0.257122	0.00321174	0.0119673	0.0629211	0.455919	0.631039	0.470457	0.00780184	0.0184178	0.101999	0.16736	0.298238	-0.0577665	0.62566	0.707125	0.630196
ACOT12	-0.208988	0.61339	0.747481	-0.192204	0.591045	0.729066	0.696551	0.218816	0.407313	-0.240155	0.412264	0.727524	-0.375764	0.237041	0.359808	-0.11775	0.810371	0.913266	0.316614	0.408944	0.597928	0.294823	0.31594	0.816245	0.918816	0.0381077	0.213381	1.02892	0.038425	0.106059	0.626779	0.0195955	0.044137	-0.0817512	0.705155	0.812961	-0.254664	0.39892	0.58033	0.788885	0.00709673	0.0169122	-0.152674	0.401848	0.565486	0.100694	0.690449	0.762626	0.348709
ACOT13	0.125359	0.16916	0.316359	-0.134526	0.131374	0.2626	0.0412709	0.610211	0.763404	0.0870468	0.257202	0.594882	0.163568	0.00886276	0.0277476	0.117634	0.0905353	0.276432	-0.432413	9.30212e-06	0.00106318	0.0112151	0.948341	0.995863	-0.0419133	0.645149	0.843717	-0.500974	3.37394e-05	0.00104942	-0.375605	1.47088e-09	7.51787e-08	0.00736961	0.864542	0.919813	-0.0708779	0.101119	0.222479	-0.360894	2.71415e-10	4.78139e-09	0.0295646	0.442498	0.603913	-0.331017	1.03163e-08	8.26979e-08	0.0191744
ACOT2	0.145496	0.350221	0.51929	0.121457	0.474856	0.630448	0.252709	0.0204195	0.0854906	-0.0792588	0.401224	0.718698	0.342488	0.00503427	0.0178693	0.258128	0.00838565	0.0631626	-0.30368	0.0456817	0.149037	0.149892	0.494474	0.898671	-0.311823	0.0744681	0.302529	-0.624839	0.00218777	0.0148621	-0.295806	0.0013793	0.00467511	-0.290001	0.000824995	0.00380284	-0.252833	0.000102894	0.00113062	-0.0702644	0.414996	0.52897	-0.0842011	0.15119	0.276582	-0.918495	9.07167e-11	1.2736e-09	-0.213486
ACOT4	0.12209	0.473526	0.634124	-0.181079	0.212644	0.365943	0.0367659	0.789277	0.882529	-0.0240909	0.893711	0.966554	-0.0391573	0.766356	0.840452	-0.08602	0.458739	0.695793	-0.1746	0.291246	0.485905	0.192026	0.189388	0.701936	0.0146411	0.953247	0.98373	-0.38144	0.0287753	0.0860512	-0.53966	2.76172e-06	2.74055e-05	-0.382476	0.00620923	0.020515	-0.0906185	0.330338	0.511987	0.237579	0.0113232	0.0254964	0.0264503	0.765431	0.865765	-0.787099	2.20971e-07	1.25918e-06	-0.160158
ACOT6	0.485459	0.186972	0.339325	0.597789	0.124242	0.252167	0.753301	0.0221342	0.0903251	-0.530356	0.31476	0.647583	1.44383	8.27941e-05	0.000683858	0.739057	0.0150055	0.0923932	-0.361255	0.461108		0.725319	0.0268947	0.342093	0.664817	0.318443		-0.806181	0.0928189	0.198887	0.865093	0.0528985	0.101391	0.201017	0.570973	0.706896	-0.138013	0.560663	0.721306	-0.0767746	0.73237	0.809534	0.247853	0.453129	0.613795	-0.521781	0.0815212	0.126056	-0.172946
ACOT7	-0.0626636	0.778445	0.867678	-0.457596	0.0579675	0.147842	-0.196925	0.104024	0.251046	-0.409061	0.00518708	0.0806824	-0.449343	0.00676038	0.0224839	-0.232526	0.0137517	0.0874817	0.187926	0.0975239	0.241165	-0.0425339	0.757519	0.968019	-0.0538283	0.73086	0.887581	0.349569	0.0143704	0.053644	-0.252852	0.000270846	0.0011778	-0.180285	0.0191682	0.0514239	0.043847	0.549235	0.712079	0.167533	0.0135227	0.0297676	-0.36848	1.57112e-08	8.22941e-07	-0.319414	2.61529e-05	9.1845e-05	-0.326363
ACOT8	0.000246422	0.998437	0.999022	-0.292658	0.00901317	0.0406175	0.0131607	0.848379	0.918214	0.0368086	0.468287	0.764407	-0.248419	0.00233098	0.00953815	-0.0744583	0.205947	0.445062	-0.117781	0.129836	0.290608	0.0721249	0.369322	0.851698	0.0288921	0.712203	0.87853	-0.230903	0.00613465	0.0299225	-0.112954	0.00378837	0.0109355	0.0238988	0.591329	0.723946	0.0478809	0.193222	0.351785	-0.110004	0.0223586	0.0461819	-0.206866	1.91079e-05	0.000256704	-0.101133	0.00970034	0.0190898	-0.11203
ACOT9	0.12616	0.281115	0.448505	0.316081	0.00876461	0.0398098	-0.156444	0.0366438	0.126796	0.231992	0.0122444	0.13154	0.111634	0.121051	0.216064	-0.0495546	0.414073	0.657745	0.0647025	0.412276	0.601158	-0.077465	0.605625	0.935505	-0.157996	0.0232787	0.164883	-0.1995	0.0298318	0.0882042	0.132463	0.00973036	0.0244047	0.00199245	0.970086	0.983791	-0.134698	0.00394784	0.01937	0.131121	0.0127009	0.0281773	0.0988173	0.0603929	0.139384	-0.129316	0.000660848	0.00168652	-0.0290166
ACOX1	0.0495934	0.635442	0.76498	0.061242	0.550753	0.697807	0.0350037	0.609512	0.762904	0.143541	0.0224925	0.18467	0.249561	0.0110002	0.0330003	0.0855183	0.235025	0.4811	-0.236541	0.00141788	0.0186664	0.110408	0.513114	0.904364	-0.193266	0.00700004	0.0934653	-0.256388	0.00828975	0.0369286	-0.0662313	0.0987808	0.169853	0.0731068	0.104886	0.199164	-0.106593	0.00403787	0.0196924	-0.103114	0.0292435	0.0581626	-0.0109328	0.774707	0.872236	-0.629681	2.98009e-11	4.77573e-10	-0.213922
ACOX2	0.392687	0.0436637	0.11939	0.353665	0.0600486	0.151514	0.294224	0.013368	0.0649462	-0.126834	0.502322	0.786782	0.735108	0.000105037	0.000820757	0.178663	0.131439	0.345239	-0.163676	0.132898	0.29498	0.042271	0.896217	0.990202	-0.0451665	0.706784	0.875731	-0.317041	0.0145631	0.054201	0.066757	0.545161	0.659462	-0.00436303	0.978255	0.98853	-0.0498956	0.381096	0.562834	-0.0543758	0.638232	0.73386	0.256488	0.027958	0.0773427	0.199936	0.0269391	0.0476008	0.140462
ACOX3	0.283046	0.0203313	0.0678571	0.286827	0.0244037	0.0801714	-0.0754357	0.485172	0.667141	0.128594	0.208903	0.541014	0.172437	0.0174942	0.047914	-0.155584	0.0501306	0.193275	0.229436	0.121879	0.278602	-0.162704	0.172499	0.682553	-0.0609972	0.485546	0.749535	0.16007	0.103126	0.214481	-0.0775788	0.0561402	0.106486	-0.136809	0.00286208	0.0108595	0.106118	0.00422355	0.0204215	-0.20485	8.18716e-05	0.000337871	-0.267185	9.66474e-08	3.79407e-06	0.00290962	0.945107	0.960539	0.023224
ACOXL	-0.256788	0.505938	0.662791	0.137005	0.688654	0.801765	-0.713596	0.185681	0.366534	-0.269257	0.185914	0.514965	0.12812	0.595673	0.707723	-0.377301	0.364431	0.612518	-0.268442	0.30208	0.49717	0.144908	0.628761	0.942499	0.132824	0.594896	0.813928	-0.449199	0.147175	0.276417	-1.14767	6.3291e-10	3.85316e-08	-0.100641	0.540368	0.681079	-0.18973	0.0791559	0.18702	0.609566	4.6487e-05	0.000204391	0.14835	0.336213	0.497648	0.777223	5.42473e-06	2.21025e-05	0.277962
ACP1	-0.438338	8.01936e-05	0.00119104	-0.568078	1.44413e-07	3.08161e-05	-0.199023	0.00131204	0.0135844	-0.0231093	0.793539	0.927702	-0.366281	7.33448e-09	5.62985e-07	-0.112326	0.00616791	0.0522451	-0.104198	0.0798411	0.212863	0.076317	0.252108	0.758325	-0.0392976	0.526449	0.773624	-0.189526	0.0230685	0.073618	-0.0460458	0.276519	0.391404	0.0945326	0.00610919	0.0202422	0.0678474	0.0206073	0.0692551	-0.0334167	0.253321	0.357594	0.146092	3.52344e-06	6.79849e-05	0.0923619	0.00457791	0.00971801	0.0862503
ACP2	0.0799196	0.44645	0.610714	-0.0789391	0.311787	0.474172	-0.113003	0.374359	0.569253	-0.0160787	0.766532	0.91734	-0.261253	0.00447093	0.0162593	-0.172757	0.0870602	0.270458	-0.183786	0.0393431	0.135925	-0.171128	0.132269	0.62393	-0.219055	0.0959284	0.342955	-0.121082	0.123185	0.243214	-0.273271	5.45138e-05	0.000309528	-0.109333	0.0157174	0.0438313	-0.227301	8.76191e-08	4.18437e-06	-0.18123	0.000660186	0.00212538	-0.0753388	0.0762079	0.166126	-0.236363	0.000527291	0.00137886	-0.320456
ACP3	-0.41973	0.485415	0.644789	0.696446	0.199109	0.349167	-0.028071	0.954717	0.977691	0.259836	0.289731	0.625172	-0.0156436	0.965193	0.97629	0.660055	0.155667	0.381029	-0.466258	0.0605199	0.178049	-0.287452	0.253277	0.758925	-0.395682	0.162175	0.443985	0.1125	0.668837	0.780513	-1.14437	2.88944e-12	5.16954e-10	-0.22536	0.00887123	0.027448	0.0551212	0.551457	0.713493	-0.323267	0.0877328	0.148462	-0.292063	0.00469403	0.0192331	-0.83589	2.55859e-08	1.86569e-07	-0.238596
ACP4	0.341118	0.386349	0.555251	-0.038353	0.931661	0.959926	0.308262	0.401973	0.593727	0.198906	0.648687	0.8694	-0.513486	0.15753	0.264302	-0.205017	0.47997	0.711695	0.542927	0.269371		1.13144	0.0456478	0.42177	-0.680536	0.104502		-0.00476925	0.991502	0.995158	-0.185654	0.425112	0.54679	0.0107287	0.937679	0.965298	0.304514	0.0921237	0.208254	0.744072	0.00292883	0.0078242	-0.122368	0.397826	0.561436	-0.517165	0.0170805	0.0316081	0.348857
ACP5	1.43276	1.56288e-06	7.34548e-05	1.18911	1.21012e-05	0.000545035	0.813174	0.000993336	0.0113425	-0.154597	0.432588	0.740645	0.769332	0.00120657	0.00563952	0.38102	0.16154	0.388075	0.279364	0.247685	0.438063	-0.642852	0.00903057	0.199198	0.706006	0.0700964	0.293384	0.583316	0.010019	0.0420004	-0.474532	0.00184573	0.00597424	-0.187252	0.00857793	0.0267091	-0.427818	0.010546	0.0413429	0.231211	0.109342	0.178792	-0.131304	0.0656286	0.148175	-0.410545	0.0320245	0.0553951	-0.554643
ACP6	0.13247	0.401336	0.569642	0.367493	0.040651	0.115489	0.217176	0.181087	0.360731	0.108974	0.281678	0.618767	0.479679	0.00039372	0.00234965	0.18033	0.190146	0.427085	-0.0840795	0.417659	0.605725	0.228759	0.128775	0.619148	0.430712	0.000617913	0.0253463	-0.195655	0.137989	0.263801	0.101277	0.167194	0.261114	-0.0574632	0.405904	0.556471	0.172401	0.00341061	0.0173216	0.415117	2.5936e-09	3.49238e-08	-0.0735322	0.175627	0.309217	0.263231	0.00135376	0.00323276	0.57359
ACP7	-0.126554	0.694904	0.808629	0.203649	0.466062	0.622302	-0.180016	0.284775	0.479928	-0.152402	0.677056	0.882027	0.590073	0.0855001	0.165606	-0.138731	0.296917	0.547632	0.79522	0.0778141		-0.40519	0.496785	0.899799	0.186313	0.700378	0.872567	-0.828691	0.0539529	0.135333	0.316565	0.163715	0.256582	-0.789298	3.73108e-07	5.39403e-06	0.241458	0.309686	0.489108	-0.196934	0.413405	0.527384	-0.66658	1.03554e-05	0.000159772	0.0672582	0.774547	0.831249	-0.913908
ACR	0.238263	0.272901	0.439345	0.205998	0.382501	0.54369	-0.0612364	0.847847	0.918053	0.0855203	0.721966	0.902508	0.164425	0.443725	0.573013	1.11625	0.000668224	0.0126866	-0.131024	0.598828	0.750142	-0.19737	0.558152	0.915626	-0.445019	0.168032	0.451543	1.30504	1.81855e-06	0.000150121	0.110282	0.531328	0.646801	-0.0836374	0.570138	0.706308	-0.27137	0.0294444	0.0897694	0.055601	0.636467	0.732346	0.300541	0.0201964	0.0598992	-0.795388	3.73182e-06	1.57503e-05	-0.00469575
ACRBP	0.189298	0.421039	0.587355	0.616579	0.00746269	0.0357354	0.228305	0.152909	0.322695	-0.0558915	0.782321	0.923927	0.418614	0.0293011	0.0720909	0.10648	0.328216	0.577761	0.327709	0.0632652	0.182965	-0.0486094	0.831189	0.979021	0.0750381	0.741485	0.892627	0.241525	0.0976893	0.206181	-0.265172	0.0383921	0.0778636	0.371814	0.000685207	0.00326159	0.308304	0.000848719	0.00584129	0.0967753	0.376955	0.490221	-0.236591	0.00711767	0.0265978	0.130438	0.201564	0.275909	0.215802
ACRV1	-0.113417	0.568463	0.71461	-0.578733	0.00521266	0.0278321	-0.000638254	0.997472	0.998432	0.132225	0.499712	0.78512	-0.0713661	0.588516	0.701821	-0.264704	0.187314	0.423643	-0.165805	0.649604	0.786986	-0.659977	0.219882	0.72944	0.0790936	0.791831	0.916877	0.0705956	0.859953	0.915119	-0.612089	0.0165992	0.0382909	0.750809	0.00033968	0.00180879	0.642328	0.00946245	0.0379987	0.0583029	0.824136	0.879854	0.299479	0.0669021	0.150322	-0.210868	0.358572	0.450723	-0.151641
ACSBG1	0.103359	0.647423	0.77328	0.233986	0.233595	0.390554	0.621121	0.00982908	0.0531173	0.203644	0.417756	0.731184	0.790986	2.41528e-06	4.45017e-05	0.669955	0.000669845	0.0126891	0.69771	0.00728618	0.0483437	0.0737144	0.700799	0.956574	0.363339	0.110621	0.367745	-0.0228997	0.914184	0.949565	0.329077	0.0858203	0.151508	0.000766232	0.996872	0.998424	0.10593	0.305183	0.484077	0.0645419	0.611925	0.711448	-0.0270506	0.859314	0.924797	0.0406557	0.693344	0.764944	0.500562
ACSBG2	-0.590412	0.0983276	0.215299	-0.232314	0.405243	0.565492	0.106135	0.594719	0.752535	-0.28243	0.319685	0.651792	0.0600664	0.831067	0.887003	0.596732	0.00402606	0.0401618	0.275246	0.366305	0.56024	-0.276511	0.397686	0.866368	1.02141	0.00562594	0.0850319	0.562146	0.106447	0.219082	0.348256	0.0443608	0.0875666	0.393946	0.010783	0.0321287	0.555507	0.000111177	0.001199	0.327548	0.0995132	0.165277	-0.0678265	0.632645	0.767679	0.523302	0.0148137	0.0278915	0.00801885
ACSF2	0.37319	0.0379573	0.10775	0.192271	0.302611	0.464648	-0.048375	0.567725	0.732145	-0.0360046	0.847989	0.949786	0.712503	2.03325e-06	3.96585e-05	-0.0857712	0.244458	0.491813	-0.24775	0.0627061	0.182148	-0.0125302	0.955549	0.995863	0.100549	0.619158	0.827224	-0.428995	0.00713821	0.033305	-0.181022	0.023608	0.0516451	0.131394	0.0384054	0.0903907	-0.0490022	0.43501	0.613607	0.00786477	0.942039	0.961709	-0.0917225	0.11196	0.220665	-0.483002	0.000106298	0.000325699	-0.131978
ACSF3	0.24048	0.00798406	0.0347108	0.0670058	0.406143	0.566391	0.0540303	0.533519	0.703976	0.00166398	0.978681	0.99406	0.00748864	0.900321	0.933829	-0.00151682	0.986024	0.994242	-0.00715719	0.911949	0.950808	-0.073556	0.333938	0.827885	0.0446505	0.530191	0.775704	-0.0163811	0.815506	0.885456	-0.145734	0.00291676	0.00877334	0.0135974	0.719052	0.823178	-0.0808107	0.0260794	0.082115	-0.0840358	0.0197707	0.0414453	-0.146423	0.000112674	0.00105526	-0.0513239	0.233828	0.313507	0.0121546
ACSL1	-0.151518	0.333506	0.503431	0.0919581	0.569242	0.711925	-0.136234	0.0824965	0.214781	0.560413	0.000455957	0.0200363	0.0469959	0.804496	0.867958	-0.08854	0.210022	0.449825	-0.0495814	0.76327	0.862193	-0.025164	0.890658	0.989882	-0.0943088	0.70932	0.876626	-0.439348	0.0102057	0.0425126	0.291563	0.0419767	0.0838286	-0.19384	0.00965543	0.0294027	-0.106211	0.16323	0.312516	-0.631891	1.6224e-07	1.36088e-06	-0.269845	2.63399e-08	1.27243e-06	-1.41067	5.79228e-15	2.80196e-13	-0.683599
ACSL3	-0.278549	0.00264128	0.0155122	-0.342055	0.000304995	0.0043283	-0.364953	8.44244e-05	0.00212341	-0.176392	0.152935	0.471631	-0.196517	0.00286317	0.0112505	-0.175836	0.00793774	0.0609151	-0.17471	0.00626432	0.0440928	-0.263153	0.126976	0.618298	-0.119934	0.189579	0.478404	-0.297365	0.000118623	0.00231374	-0.0567546	0.266618	0.379733	0.0855628	0.14317	0.253402	-0.0659042	0.0774705	0.184159	0.0791903	0.218014	0.316347	-0.0842116	0.083379	0.17726	-0.2186	5.8467e-05	0.000189997	-0.140763
ACSL4	-0.494059	0.000842079	0.00657058	-0.610471	6.19661e-05	0.00149424	-0.376465	7.12975e-06	0.000380352	0.411651	0.00347524	0.0651145	-0.5453	8.19811e-07	2.00538e-05	-0.159289	0.0567085	0.207891	-0.0893039	0.433253	0.619564	1.20095	0.000734653	0.0583712	-0.190531	0.210653	0.50232	-0.546974	0.00254597	0.0165161	0.0250498	0.829637	0.885278	0.215017	0.0068736	0.0223033	0.0725425	0.243776	0.414528	0.279311	0.114057	0.185324	0.0917386	0.248268	0.399125	-0.403235	0.00285186	0.00633102	-0.067208
ACSL5	0.657074	0.0430805	0.118232	0.631331	0.0384012	0.111048	0.353071	0.210382	0.397217	-0.0306915	0.897001	0.967616	0.800262	0.00116592	0.00550661	0.619519	0.00574586	0.050215	0.0260326	0.832814	0.904192	0.100595	0.535155	0.909805	-0.00641372	0.976151	0.992075	0.433229	0.00752428	0.0345344	-0.316191	0.000585483	0.00224606	-0.0822016	0.474183	0.623118	-0.0582346	0.453118	0.628769	0.388613	1.24116e-10	2.40169e-09	-0.00210402	0.98203	0.990904	0.0196757	0.803269	0.853535	-0.139321
ACSL6	-0.51612	0.000336032	0.00332236	-0.462155	0.000231064	0.00361336	-0.116201	0.253721	0.446028	-0.509961	0.000499462	0.0209875	-0.12243	0.304535	0.4342	-0.0678077	0.338073	0.58742	-0.477243	0.00026393	0.00716131	-0.0806529	0.744994	0.965435	0.00390526	0.986074	0.994636	-0.572069	0.00865234	0.0379136	0.308774	0.0138463	0.0328456	-0.194468	0.213058	0.344495	0.248405	0.0247108	0.0788678	1.23299	9.31504e-13	3.00414e-11	0.202843	0.0894988	0.186551	-0.0139932	0.907486	0.932342	0.456365
ACSM1	0.338224	0.283277	0.450842	0.80923	0.0176878	0.0644674	0.968515	0.000639667	0.00848457	0.36456	0.156194	0.475661	0.655833	0.0163897	0.0455829	0.526569	0.0144301	0.0901117	0.10673	0.55972	0.720683	1.12879	0.000864617	0.0635837	0.156098	0.448543	0.724051	0.0868323	0.702318	0.806233	0.0369259	0.765056	0.839185	-0.13246	0.332629	0.482451	-0.380349	0.000298489	0.0025714	0.0340878	0.811853	0.870247	-0.188097	0.0320561	0.0859331	0.267361	0.117937	0.173921	-0.124137
ACSM2A	0.693794	0.480674		0.477301	0.671392	0.789239	1.86701	0.172489		-0.00213589	0.996028	0.99894	0.556622	0.567268	0.683671	0.525826	0.453469		0.265453	0.539753	0.70389	-0.0273386	0.924591	0.99363	-0.129813	0.776873	0.909738	0.55045	0.217248	0.364866	0.506556	0.0519215	0.0998226	-0.0108836	0.962421	0.979324	-0.00993397	0.949444	0.975205	-0.612378	0.00164897	0.00474778	0.411224	0.0597165	0.13819	0.040041	0.877401	0.909881	-0.287158
ACSM2B	0.121832	0.914001		0.454406	0.642412	0.767169	0.784006	0.454531		0.166517	0.663648	0.874687	-0.0471582	0.958255	0.97246	0.437441	0.59299		-0.263431	0.532373	0.698352	0.167586	0.533417	0.909805	0.544755	0.232097	0.52676	1.80077	0.000376378	0.00482233	0.364785	0.190137	0.289561	0.666619	0.00627163	0.0206809	-0.179399	0.191106	0.348853	-0.469441	0.0445203	0.0836688	0.36949	0.0839296	0.178027	-0.0642326	0.766163	0.824834	-0.593502
ACSM3	-0.0665144	0.878215	0.930959	0.315622	0.181897	0.328034	0.646621	0.0675397	0.189032	0.635709	0.0145099	0.144891	0.262362	0.325591	0.456581	-1.07331	0.000205494	0.00568456	0.273822	0.252363	0.443329	-0.197894	0.443474	0.883934	-0.0294525	0.91102	0.966889	0.00732182	0.976566	0.9855	-0.699999	3.87995e-08	9.35338e-07	-0.355872	0.0136602	0.0390435	0.151674	0.113513	0.241153	0.22627	0.102902	0.169994	-0.318445	0.00116048	0.00640628	0.0657064	0.782193	0.837238	0.0647947
ACSM4	0.294891	0.66671		0.334764	0.647032	0.770412	0.0351703	0.953609		-0.757422	0.0795479	0.346295	0.193891	0.531468	0.653031	0.492684	0.422685		0.0309965	0.938613		-0.790168	0.116846	0.600272	0.188804	0.510153	0.764893	0.501543	0.156449	0.288485	0.221901	0.210845	0.314612	0.155569	0.481757	0.629614	0.208297	0.320687	0.5012	0.465912	0.0262802	0.0529368	0.400977	0.0183607	0.0557155	0.29796	0.105862	0.158376	0.014072
ACSM5	0.542943	0.0554388	0.142286	0.525451	0.0598068	0.151075	0.330009	0.219234	0.407908	0.0187249	0.954527	0.98563	1.08392	1.76254e-06	3.55059e-05	0.293909	0.203643	0.442743	-0.162515	0.606805	0.755034	-0.0204865	0.937705	0.995496	0.0105429	0.971517	0.991511	-0.902813	0.00722202	0.0335538	0.318824	0.0928175	0.161378	0.333104	0.0120446	0.0352518	-0.0836319	0.467433	0.640672	-0.138028	0.18471	0.2764	0.474925	0.00014104	0.00125356	-0.684644	3.23876e-05	0.000111549	-0.428172
ACSM6	-0.76346	0.0779861		-0.816164	0.07527	0.177488	-0.818313	0.0480933		-0.166916	0.483211	0.774044	-0.957887	0.0714977	0.144462	-0.585007	0.165263	0.393248	-0.0354401	0.935919	0.96465	0.320786	0.422049	0.875597	1.03953	0.0226218	0.162329	-0.195057	0.714101	0.814767	0.0217822	0.92904	0.953439	-1.00506	0.000401503	0.00207408	-0.0893392	0.563286	0.723181	1.08095	5.52507e-05	0.000238732	-0.32566	0.142412	0.264392	-0.187437	0.418547	0.511976	0.225739
ACSS1	0.19504	0.354297	0.523847	0.292914	0.165706	0.308045	0.292055	0.00408282	0.0291399	0.258641	0.17046	0.497119	0.645551	0.000115325	0.000882939	0.223878	0.0131438	0.0853876	-0.159536	0.2467	0.436968	-0.124118	0.679002	0.952463	0.255001	0.0211012	0.156553	-0.428087	0.00758224	0.0347363	0.151947	0.0203661	0.0455355	-0.208315	0.00275629	0.010546	0.201713	0.00100019	0.00665308	0.417946	0.000947184	0.00290656	-0.117508	0.0713565	0.158083	0.393781	3.57868e-08	2.50631e-07	0.301247
ACSS2	0.249908	0.00819921	0.0354227	0.135553	0.127848	0.257373	0.128327	0.0922645	0.231435	0.14968	0.0386093	0.243144	0.0799707	0.49801	0.623756	0.0701383	0.280715	0.530651	-0.066414	0.444402	0.628799	0.0882272	0.765812	0.968949	-0.0596318	0.721834	0.883029	-0.332021	0.00246529	0.0161248	-0.500995	3.4155e-07	5.24659e-06	-0.111615	0.138535	0.24705	-0.142127	0.0103752	0.0408105	0.167342	0.00164614	0.00474038	-0.245362	9.60329e-07	2.41619e-05	-0.791368	4.04774e-07	2.16731e-06	-0.287974
ACSS3	0.276421	0.137995	0.273441	0.466381	0.0105064	0.0450535	0.59318	0.00129416	0.0135069	0.248803	0.0146917	0.14627	0.912374	4.38296e-08	2.28891e-06	0.414309	0.00653835	0.0543404	-0.0752889	0.303252	0.498411	-0.0437478	0.785074	0.971983	0.136777	0.189486	0.478312	-0.243585	0.0320555	0.0929177	-0.207918	0.00781217	0.0202321	0.114807	0.273332	0.416787	0.182522	8.26135e-05	0.000956763	0.235619	0.00195238	0.00550095	0.356686	7.90777e-05	0.00079235	-0.412806	0.000573087	0.00148331	0.318667
ACTA1	0.164027	0.685219	0.801073	-0.508171	0.269743	0.429793	-0.590402	0.0271246	0.103001	-0.211295	0.424319	0.735013	0.409855	0.182868	0.296208	-0.349625	0.317903	0.567807	0.57967	0.180641	0.359023	-0.638228	0.103643	0.578104	-3.1816	3.6078e-10	7.69545e-07	-0.00384715	0.992542	0.995638	-0.0474877	0.819635	0.878407	0.289154	0.0898381	0.176764	0.188596	0.292607	0.470175	-0.00931401	0.952526	0.968845	-0.0777365	0.62506	0.761114	-0.977831	1.26776e-06	5.98813e-06	-0.411482
ACTA2	0.126396	0.706408	0.817159	0.709901	0.010915	0.0462482	0.197064	0.503494	0.681097	1.185	0.0043093	0.0730925	0.0606921	0.85204	0.902733	0.466986	0.200935	0.43997	-0.22842	0.28533	0.47939	-0.0831726	0.77757	0.970582	-0.36491	0.0888007	0.329925	0.409238	0.048835	0.125848	0.28979	0.0256222	0.0553807	0.313338	0.0228954	0.0596732	-0.172328	0.283598	0.460105	0.566975	3.05184e-05	0.000141712	0.247088	0.0614969	0.141276	-0.059718	0.700241	0.770806	-0.481311
ACTB	0.329713	0.0010148	0.00761208	-0.0313584	0.730212	0.831001	0.253965	0.0113076	0.0583542	0.110797	0.486528	0.776343	-0.00243109	0.978663	0.984634	0.123841	0.0946836	0.284117	0.346303	0.00422352	0.0348383	-0.0798823	0.651656	0.947655	-0.299592	0.0601694	0.270477	0.38468	0.011475	0.0459054	-0.142173	0.0606807	0.113669	0.142259	0.0153289	0.043016	0.0495486	0.486192	0.657518	0.353049	2.38897e-09	3.25035e-08	0.00236426	0.966995	0.984287	-0.204851	0.000968996	0.00238451	-0.0868494
ACTBL2	0.966454	0.808574		0.369629	0.921032		0.739947	0.844606		0.841746	0.591846		0.249876	0.928655		0.166048	0.962672		0.24845	0.8088		-2.681	0.072784	0.509576	1.06239	0.337965		1.14628	0.459477		-0.118773	0.800983	0.864663	-1.7526	0.0133803	0.0383933	-0.0554745	0.874819	0.937502	1.31686	0.0209822	0.0436696	-3.01149	1.78423e-08	9.21622e-07	-0.350407	0.455357	0.548286	0.11778
ACTC1	0.0734657	0.781226	0.869246	-0.197649	0.316718	0.478871	0.145188	0.49364	0.673951	0.252279	0.270683	0.609121	0.144803	0.488148	0.614932	-0.13531	0.50537	0.729874	0.109503	0.5837	0.739687	-0.453943	0.21557	0.727478	-2.13221	7.5346e-07	0.00030612	-0.415051	0.0948429	0.201682	0.480211	0.0248534	0.0540391	0.313556	0.112925	0.210953	0.203773	0.296489	0.474507	1.18219	4.40813e-09	5.59771e-08	0.321627	0.157475	0.285313	-0.744506	0.0111394	0.0216001	-0.495729
ACTG1	0.0752221	0.462127	0.624257	-0.0837756	0.35799	0.520149	-0.0114138	0.919982	0.958789	-0.121279	0.284317	0.620416	-0.039098	0.644114	0.746336	-0.0841339	0.311507	0.562051	0.249702	0.0300446	0.114891	-0.0187713	0.933857	0.994543	-0.103614	0.301389	0.601467	0.435199	0.0077161	0.0351692	-0.0228762	0.757993	0.833977	0.0778968	0.152629	0.266829	0.0982458	0.10587	0.22987	0.55273	6.52171e-15	3.84697e-13	-0.130288	0.0202722	0.0600882	-0.069454	0.291545	0.378024	-0.0412063
ACTG2	0.350946	0.370912	0.54007	0.879923	0.00725636	0.0350527	0.495544	0.175508	0.353262	1.74708	0.000136523	0.0088018	0.227609	0.50586	0.630661	0.409424	0.245034	0.492382	0.242777	0.476977	0.654565	-0.0893366	0.794324	0.97354	-0.729129	0.0416763	0.223393	0.216133	0.435898	0.588199	0.083968	0.586439	0.696377	0.504412	0.00231055	0.00908641	-0.462628	0.0465962	0.126657	0.60458	0.00055831	0.00183257	0.203248	0.195067	0.334383	-0.432273	0.0870065	0.133373	-0.597175
ACTL6A	0.347566	0.0210251	0.0694259	0.359942	0.0211041	0.0727	0.101678	0.29594	0.491844	0.00409436	0.949031	0.983655	0.646233	4.72553e-05	0.000447856	0.113597	0.203842	0.442924	-0.0943198	0.164404	0.337692	0.0445963	0.616556	0.940002	-0.0763199	0.315814	0.615679	-0.0560976	0.461086	0.611156	-0.281554	2.21568e-06	2.29087e-05	0.062246	0.0497076	0.111174	-0.152385	3.09527e-06	7.00867e-05	0.0934368	0.0144004	0.0314869	0.0235662	0.434326	0.596163	-0.024719	0.543953	0.632657	-0.00812198
ACTL6B	-0.0244488	0.92689	0.961182	-0.384839	0.198245	0.348132	-0.0936085	0.314554	0.51067	-0.221512	0.33509	0.66479	-0.28176	0.0907375	0.173431	-0.101673	0.236796	0.482526	-0.574565	0.325369		-0.581065	0.139885	0.634143	-0.410814	0.488426		0.142848	0.773229	0.854846	0.355928	0.344216	0.464702	0.259454	0.367062	0.518611	0.471042	0.129638	0.26548	-0.0118668	0.973183	0.982608	0.213549	0.435865	0.597572	0.153274	0.657387	0.734156	0.303225
ACTL7A	1.40149	0.233487		0.053329	0.967901	0.981256	1.85462	0.040219		0.112419	0.854238	0.952016	1.50283	0.186303	0.300295	0.69302	0.245063	0.492382	0.0816025	0.920398		-0.454217	0.375312	0.855648	0.166715	0.829994	0.933189	1.14326	0.105674	0.218033	-0.0543518	0.887205	0.925283	0.979815	0.0119082	0.0349019	0.620675	0.0706388	0.171823	0.533925	0.285089	0.392457	0.00382281	0.990599	0.994169	-0.710741	0.114751	0.169932	-0.57288
ACTL7B	1.05853	0.201264		0.454593	0.634113	0.761053	0.269354	0.660172		-0.366388	0.284761	0.620506	0.375113	0.590856	0.703999	0.924156	0.0265747	0.130883	0.532144	0.353957		-0.669453	0.223818	0.73203	0.512866	0.329	0.628467	0.363987	0.611171	0.736093	-0.378501	0.243916	0.353384	-0.115348	0.64515	0.768563	0.667301	0.0139986	0.051547	0.0807871	0.83408	0.887207	-0.293465	0.272385	0.428007	-0.432118	0.134269	0.1946	0.304683
ACTL8	-0.945486	0.594999		-0.0807397	0.957457		1.98697	0.0622017		0.0373118	0.982274		0.135334	0.659002	0.758059	0.261407	0.818974		0.979159	0.261248		0.753329	0.537691		0.163443	0.889464		0.358002	0.761606		-0.0250771	0.969438	0.980719	0.0843029	0.867116	0.921475	0.536787	0.558307	0.719211	0.723138	0.230675	0.331042	-0.33041	0.560774	0.709606	-0.70621	0.355005	0.447054	0.0503555
ACTL9	1.81357	0.111469		1.09221	0.400735	0.561093	1.31897	0.170691		0.841022	0.39873	0.716618	1.89715	0.0444488	0.099628	0.364175	0.601995		1.05895	0.192577		-0.220195	0.767295	0.968949	0.121462	0.864956		0.344494	0.58407	0.71486	-0.395261	0.294296	0.410881	1.10632	0.0199055	0.0529992	0.948545	0.0287652	0.0882621	0.265087	0.513976	0.623164	-0.700839	0.116308	0.226979	0.0914797	0.840059	0.881279	-0.531421
ACTN1	-0.271486	0.197175	0.352297	-0.201031	0.385009	0.546163	-0.0321255	0.830803	0.907992	0.353841	0.146913	0.461258	-0.139887	0.313855	0.444093	-0.0312912	0.776664	0.896592	0.14162	0.291926	0.486602	-0.270668	0.184747	0.698048	-0.374717	0.0287982	0.181534	0.136102	0.410028	0.564396	0.42441	2.98311e-06	2.92682e-05	0.0134047	0.892778	0.938379	-0.0505334	0.590273	0.74489	0.452336	2.01783e-06	1.28475e-05	-0.000794339	0.992738	0.995461	-0.32789	9.30633e-05	0.000288051	-0.182514
ACTN2	-0.390988	0.120868	0.248448	-0.661218	0.0284645	0.0892662	-0.391538	0.0663243	0.186722	0.069828	0.771839	0.919865	-0.400843	0.00260911	0.0104482	-0.159344	0.280197	0.530117	0.0710798	0.655752	0.791791	-0.627477	0.0202522	0.297818	-0.211629	0.339353	0.636204	-0.535251	0.00478573	0.0251684	0.731306	1.2695e-06	1.45888e-05	0.276547	0.0513971	0.114145	-0.188563	0.229412	0.396335	0.197868	0.0360983	0.0698143	-0.319821	0.019592	0.0585469	-0.0418132	0.729511	0.794843	-0.218778
ACTN3	0.48174	0.156105	0.298713	-0.209207	0.511421	0.663356	0.348132	0.133011	0.295435	0.407323	0.115461	0.412895	0.520713	0.0180483	0.0490854	0.102821	0.640702	0.817916	-0.0581981	0.795441	0.882021	-0.567337	0.115835	0.59987	-0.138958	0.579448	0.805385	-0.0914622	0.748924	0.838352	0.717639	1.39712e-05	0.000102311	-0.290675	0.047562	0.107391	0.136725	0.259635	0.432957	0.347931	0.166261	0.253438	-0.183615	0.168129	0.299076	0.274937	0.0382383	0.0647856	-0.265097
ACTN4	0.0319288	0.779771	0.868338	0.180709	0.0757031	0.178203	0.0272369	0.727022	0.842209	-0.172822	0.174337	0.501993	0.0951404	0.261593	0.387558	0.0236152	0.717123	0.862521	0.344401	0.00309991	0.0290969	-0.214611	0.0896312	0.550027	-0.438177	0.00224084	0.0521449	0.401182	0.000300468	0.00415032	0.0766117	0.272597	0.38692	0.0816476	0.0916564	0.17973	-0.0391639	0.425906	0.605565	0.395518	6.57787e-09	7.929e-08	-0.0738944	0.106093	0.212219	-0.0284409	0.630053	0.710856	-0.122321
ACTR10	-0.230858	0.0498045	0.131577	-0.494178	8.32306e-06	0.00041606	-0.298374	0.000428812	0.00643641	-0.105978	0.0557473	0.291281	-0.411159	4.59606e-07	1.34395e-05	-0.207515	0.000673118	0.0127271	-0.244369	8.01948e-05	0.00386636	-0.0329984	0.616075	0.93986	0.0122839	0.856458	0.944967	-0.391173	2.61974e-05	0.000885729	-0.230842	1.50116e-06	1.66838e-05	0.132687	1.03316e-05	9.14317e-05	-0.0913914	0.0146035	0.0531438	0.180681	0.000425934	0.00144986	0.00417676	0.892014	0.944328	0.0431992	0.114274	0.169308	-0.0341441
ACTR1A	0.168768	0.020476	0.0681535	-0.0459252	0.539658	0.688441	-0.072163	0.319876	0.516097	-0.00852779	0.849317	0.950079	-0.118347	0.0744522	0.149089	-0.140828	0.00152018	0.0215144	-0.0692769	0.175765	0.352733	-0.0334171	0.705646	0.957297	-0.104078	0.109437	0.366162	0.0295668	0.651623	0.767512	0.12106	0.00333269	0.0098015	-0.0874065	0.0279689	0.0701912	-0.0552286	0.0904951	0.205646	-0.221366	2.95924e-06	1.79836e-05	-0.141523	8.07172e-05	0.000804885	-0.133523	0.00107161	0.00261443	-0.150493
ACTR1B	-0.116671	0.282351	0.449932	-0.180198	0.0876596	0.197818	0.0787358	0.416082	0.606833	0.00588304	0.93154	0.97895	-0.183155	0.056885	0.120726	-0.00999004	0.909738	0.96161	0.0857275	0.203608	0.386223	0.0597436	0.489355	0.897129	-0.0489225	0.477843	0.743536	0.106654	0.0720359	0.166387	0.00204263	0.956329	0.971404	-0.255148	5.48215e-12	4.04423e-10	-0.0665633	0.04215	0.117313	0.0527892	0.119306	0.192434	-0.183613	2.64562e-08	1.27475e-06	-0.100883	0.0095562	0.0188427	-0.0220147
ACTR2	-0.49643	7.92926e-05	0.00118177	-0.607167	2.48069e-05	0.000862455	-0.35764	0.000118761	0.00269027	0.0960419	0.334214	0.664124	-0.356221	1.28783e-06	2.82966e-05	-0.205863	0.008178	0.0621747	-0.100105	0.274368	0.466563	-0.0121492	0.908891	0.990791	-0.201873	0.0280388	0.179667	-0.0778261	0.436539	0.588628	-0.0296437	0.588595	0.698165	0.0634731	0.156672	0.272189	-0.134723	0.00325704	0.0167437	-0.0958128	0.015707	0.0339262	0.0728149	0.104894	0.210386	-0.0734433	0.155795	0.221418	-0.130356
ACTR3	-0.180505	0.0383796	0.108489	-0.349026	0.00211712	0.0153467	-0.228595	0.000737257	0.00936462	0.196678	0.0836191	0.353854	-0.223126	0.000112933	0.000868728	-0.126554	0.0315283	0.146537	-0.10877	0.225821	0.412917	-0.0455315	0.674019	0.950975	-0.139729	0.210875	0.502496	-0.156416	0.234648	0.384379	-0.110496	0.0926915	0.16119	0.217195	7.66026e-06	7.12362e-05	-0.116604	0.02064	0.0693273	-0.0955954	0.0628037	0.111965	0.0537027	0.264386	0.418507	-0.0804012	0.21422	0.290485	-0.080809
ACTR3B	-0.670588	0.00231092	0.0140893	-0.910059	0.000625504	0.00681214	-0.0894784	0.243722	0.435709	-0.0572034	0.667942	0.876477	-0.679808	5.577e-07	1.52404e-05	-0.0963143	0.154875	0.379909	0.212572	0.0164406	0.0795431	0.166498	0.194042	0.705347	-0.0315125	0.689957	0.866801	-0.0671896	0.443173	0.594927	0.250421	0.000224948	0.00100467	0.134687	0.0317597	0.0776819	0.105057	0.00516192	0.0238031	0.0597159	0.230491	0.330881	0.0580201	0.194633	0.333792	0.189786	0.000351106	0.000950724	-0.117531
ACTR3C	-0.140865	0.485474	0.644817	-0.250971	0.194177	0.342853	-0.110304	0.504029	0.681216	-0.0708287	0.607361	0.849562	-0.286012	0.0455872	0.10163	-0.259128	0.0553442	0.205173	-0.437413	0.000425884	0.00930201	-0.0102492	0.94795	0.995863	-0.436247	0.0755151	0.304415	-0.565088	0.00225001	0.0151395	-0.611398	9.1119e-09	3.1023e-07	-0.0345151	0.685909	0.798665	0.119488	0.0603137	0.153483	-0.822072	4.63033e-11	1.0032e-09	-0.281932	0.00204923	0.00992518	0.0942001	0.424501	0.517939	0.512325
ACTR5	0.306249	0.00550673	0.026419	0.105392	0.316615	0.478757	0.174962	0.00998928	0.0537654	0.168086	0.032553	0.221894	0.279344	0.000133644	0.000986531	0.115958	0.0534135	0.200586	0.145164	0.0574104	0.172458	0.185405	0.105438	0.582179	0.137726	0.0272859	0.177306	0.199932	0.036387	0.101781	0.0361811	0.418623	0.540273	-0.0534869	0.234164	0.370627	-0.025276	0.520623	0.687654	0.0448627	0.299798	0.408625	0.0461254	0.22065	0.365453	0.222642	8.7782e-06	3.41194e-05	0.180227
ACTR6	-0.210343	0.0172196	0.060191	-0.450417	1.27805e-05	0.000562164	-0.202402	0.0180074	0.0789607	-0.0442966	0.479568	0.771365	-0.134223	0.0380196	0.0884212	-0.0394743	0.535129	0.750006	-0.175614	0.00787292	0.0501433	-0.0992774	0.165694	0.671797	0.0463577	0.572584	0.80086	-0.262185	0.000317096	0.00428153	-0.120615	0.0133268	0.0318451	0.255723	7.90182e-07	1.02133e-05	0.0128048	0.680858	0.813014	-0.0930283	0.0157406	0.0339866	0.0659187	0.118777	0.230544	0.0835272	0.0311567	0.0540889	-0.054472
ACTR8	-0.038034	0.603076	0.739066	-0.0114844	0.8725	0.924628	-0.159055	0.0815381	0.21318	0.140176	0.0571812	0.295547	0.0949136	0.105243	0.193972	-0.0717576	0.249829	0.498024	-0.110873	0.187141	0.366528	0.0243347	0.78862	0.972493	-0.0920116	0.230693	0.525504	-0.262838	0.0115882	0.0462201	-0.141575	0.00678472	0.0179571	-0.00470024	0.869041	0.922837	-0.0467642	0.164387	0.314151	-0.123554	0.00275341	0.00742936	0.00225653	0.935827	0.967829	-0.0157462	0.697942	0.769035	-0.0557611
ACTRT1	-0.120208	0.882839		-0.553773	0.561297	0.706075	0.631067	0.867241		-0.0866937	0.953804		1.1443	0.107337	0.196915	0.0484953	0.988903		0.0222474	0.994287		-0.00378628	0.999002		0.705696	0.735765		0.547274	0.806602		0.170019	0.85819	0.905161	0.584291	0.720542	0.824015	0.32293	0.824823	0.90896	0.750074	0.478189	0.589547	-0.16725	0.953977		-0.139738	0.919536		-0.137272
ACTRT2	0.765075	0.612111		1.04157	0.480512		0.0801745	0.934655		1.25814	0.15969	0.480453	1.32337	0.392292	0.524076	0.241019	0.751434		-0.117111	0.895398		-1.21592	0.127656	0.619148	-0.280003	0.725386		0.686911	0.525943		-0.117983	0.817183	0.8765	1.27945	0.0384937	0.0905757	1.79197	0.000115976	0.00123573	-0.472872	0.388745	0.502016	0.522567	0.311928	0.472235	0.813593	0.141321	0.203464	0.236476
ACTRT3	0.00783908	0.985638	0.992674	0.128938	0.668143	0.787166	-0.0109667	0.961071	0.980924	0.0177326	0.920219	0.975322	-0.185924	0.425337	0.555635	0.160732	0.437652	0.677963	-0.385673	0.0156569	0.0768925	-0.564063	0.0243759	0.327505	-0.415122	0.0317145	0.191817	-0.303201	0.0713457	0.165253	-1.03179	8.86026e-10	5.00591e-08	-0.31028	0.00444355	0.015595	-0.432176	2.43009e-06	5.80364e-05	-0.460261	6.41138e-05	0.000272394	-0.00558485	0.95386	0.976712	-0.464724	0.000419902	0.00112005	-0.441884
ACVR1	-0.0173017	0.873317	0.928488	0.0204517	0.848438	0.909895	-0.112414	0.328136	0.524086	-0.0352775	0.645448	0.868185	0.147227	0.193499	0.309126	-0.0441197	0.668437	0.833859	-0.336522	0.00117203	0.0168165	0.0426602	0.680473	0.95265	-0.0957566	0.31534	0.615679	0.0377681	0.746296	0.836754	-0.0694122	0.142178	0.228982	-0.0492404	0.311805	0.460114	-0.170839	0.000160212	0.00158934	-0.326497	2.20128e-06	1.38802e-05	-0.0535911	0.160321	0.289118	-0.0745558	0.196354	0.270053	-0.0792929
ACVR1B	-0.230113	0.0150515	0.0546791	-0.297157	0.00444302	0.024982	0.0692787	0.27988	0.475133	-0.145173	0.118107	0.418084	-0.162404	0.0710547	0.143691	0.0596338	0.203949	0.4431	-0.0539404	0.599593	0.750799	0.100635	0.567422	0.919548	-0.269338	0.0209914	0.156126	0.0894663	0.541837	0.680542	0.131975	0.123173	0.203167	0.243206	0.000123233	0.000760363	-0.0141573	0.707818	0.831732	0.0858213	0.125623	0.200921	-0.10767	0.053313	0.126857	-0.313331	4.48829e-05	0.000149558	-0.123499
ACVR1C	-0.565774	0.0236286	0.0755662	-0.735251	0.0133819	0.053157	-0.0378716	0.866743	0.928485	0.387758	0.0770369	0.341727	-0.417981	0.00951361	0.0294078	0.230078	0.146675	0.367992	0.0299023	0.882518	0.934724	0.1309	0.512603	0.904364	-0.585443	0.160435	0.441558	0.0857548	0.735981	0.830374	-0.414567	0.00413843	0.0117713	-0.613804	0.000469622	0.0023747	-0.157552	0.233406	0.40155	-0.132981	0.325574	0.436566	-1.05211	1.67124e-10	1.77066e-08	-1.03185	1.37703e-06	6.42933e-06	-0.868786
ACVR2A	-0.407162	0.0148562	0.0542871	-0.127548	0.344739	0.507065	0.0574055	0.556627	0.722848	0.110413	0.187313	0.516596	-0.295297	0.000355954	0.00216121	0.0803116	0.297918	0.548706	-0.0422078	0.590997	0.745054	0.180631	0.0144877	0.249223	-0.0593211	0.584217	0.807519	-0.0932408	0.252089	0.40398	-0.0330581	0.573141	0.684025	0.20841	0.000326142	0.00174476	-0.0508988	0.264318	0.43806	0.0609328	0.141964	0.222275	-0.0192696	0.737378	0.846095	0.21946	2.96214e-05	0.000103053	-0.122246
ACVR2B	-0.0369171	0.716998	0.825167	0.18747	0.106516	0.226497	-0.00622935	0.953147	0.976823	-0.0918855	0.349941	0.678988	0.139841	0.0401875	0.0920225	0.0675823	0.360225	0.608623	-0.104937	0.275445	0.467536	-0.0904853	0.592995	0.931453	-0.178216	0.0873224	0.327632	-0.19823	0.0337404	0.0963269	0.307155	0.000159911	0.000753864	-0.227239	0.000394415	0.00204312	-0.0528104	0.305075	0.483989	0.228847	0.0017104	0.00490457	-0.12926	0.0285955	0.0785765	0.390478	1.05114e-05	4.01544e-05	0.165292
ACVRL1	0.821388	0.00652618	0.0297938	0.5049	0.0657461	0.161493	0.66919	0.0190433	0.0817471	-0.114461	0.544214	0.813372	0.785098	2.8007e-05	0.000303375	0.822763	0.000637696	0.012257	0.114928	0.44763	0.631359	-0.883462	7.59502e-05	0.0187683	-0.107743	0.633996	0.837178	0.579765	0.000185192	0.00302029	-0.147755	0.0890468	0.156026	-0.433659	8.64892e-05	0.000561278	-0.374469	2.20625e-07	8.74286e-06	0.0704181	0.294588	0.402977	0.213465	0.0320737	0.085968	-0.383392	2.81747e-08	2.02611e-07	-0.438488
ACY1	0.462324	0.0083361	0.0358869	0.107069	0.535071	0.684252	0.254629	0.0115817	0.059202	0.250788	0.0221256	0.182704	0.389117	0.000276098	0.00175223	0.106536	0.175954	0.408207	-0.150952	0.119611	0.274914	0.0657063	0.680678	0.95265	-0.0355415	0.791771	0.916877	-0.283637	0.00227058	0.0151884	-0.520917	1.22413e-09	6.54561e-08	-0.220009	0.0075925	0.0241778	-0.0626552	0.346406	0.528145	-0.0291516	0.653875	0.746496	-0.161151	0.00305208	0.0136317	-0.699115	1.38273e-08	1.06851e-07	-0.09093
ACY3	-0.727511	0.0548549	0.141208	-0.185037	0.6528	0.774689	-0.0969528	0.816232	0.899089	-1.12141	0.0252239	0.195321	-0.82093	0.0153418	0.0432015	-0.487256	0.132933	0.34732	0.497121	0.526144		0.0797234	0.744844	0.965435	0.343771	0.529379	0.775418	0.0547764	0.924328	0.955543	0.00779403	0.965652	0.978195	-0.187581	0.384803	0.536127	0.0799591	0.802975	0.896554	0.332283	0.358941	0.471489	-0.0864666	0.672485	0.799638	0.840775	0.000330977	0.000900632	0.720941
ACYP1	0.187287	0.154568	0.296505	-0.22846	0.0395427	0.113263	0.199289	0.0897817	0.227077	0.0190556	0.861109	0.954582	0.105154	0.188985	0.303604	0.208814	0.0311101	0.145228	-0.0384515	0.647759	0.785874	-0.0332182	0.85556	0.983653	0.330334	0.00574658	0.0857084	-0.0308707	0.761239	0.847129	0.0181876	0.817263	0.876534	0.210963	0.000803845	0.00372005	0.197124	8.48728e-05	0.000974572	0.0220358	0.708858	0.790714	0.0766091	0.194005	0.332978	0.454153	2.89018e-10	3.53272e-09	-0.0487017
ACYP2	-0.00469038	0.969501	0.983969	-0.512794	4.58401e-06	0.0002813	0.021023	0.849395	0.918511	-0.161517	0.0319273	0.219849	-0.0163543	0.808	0.87047	-0.00562772	0.92286	0.968361	-0.172339	0.0880724	0.225859	0.0609071	0.633588	0.942912	0.164532	0.082455	0.318086	-0.33621	0.00917003	0.0394184	0.130305	0.00682438	0.0180464	0.0553624	0.167575	0.287036	0.0938845	0.0220198	0.0728162	-0.270374	8.48339e-06	4.53854e-05	-0.000484409	0.987645	0.992941	-0.134738	0.0331168	0.0570827	-0.170512
ADA	-0.0821962	0.734383	0.837885	-0.025512	0.914192	0.948738	-0.422138	0.0929722	0.232653	0.177456	0.264485	0.60352	0.299074	0.173385	0.28455	-0.0858031	0.675107	0.837651	0.226575	0.144461	0.311219	-0.394283	0.00911541	0.200057	-0.0916116	0.667159	0.855006	0.660768	0.000133148	0.00246458	0.380526	0.000873213	0.00316733	-0.0786098	0.332395	0.48215	-0.0183336	0.815866	0.903096	0.0706986	0.20635	0.302955	0.254756	0.00395668	0.0167416	-0.0703867	0.362603	0.454706	-0.258448
ADA2	0.224246	0.211819	0.371182	0.317466	0.071431	0.171377	-0.140662	0.396448	0.588711	-0.186724	0.345913	0.674399	0.223213	0.172226	0.283064	-0.119913	0.426839	0.667854	-0.181857	0.278536	0.471345	-0.502601	0.0222589	0.311803	-0.332794	0.210719	0.502335	-0.551083	0.00232716	0.0154318	-0.0898438	0.34459	0.464913	-0.189274	0.0898362	0.176764	-0.110162	0.332384	0.514117	0.287915	0.00325434	0.00856613	-0.164796	0.0994736	0.202211	-0.197372	0.100248	0.150893	0.0627658
ADAD1	0.5182	0.834786		0.167148	0.958245		0.238954	0.858362		-1.4434	0.100965	0.387349	1.44233	0.31032		0.999455	0.34451		0.0827464	0.922945		0.433604	0.634308	0.942912	-0.0913413	0.948196		0.0456037	0.964763		-0.0262646	0.955218	0.970697	1.3914	0.0311005	0.076477	0.34977	0.448422	0.624999	0.0175684	0.97316	0.982608	-0.715633	0.25375	0.405604	-0.22554	0.688339	0.760968	0.152953
ADAD2	-0.284161	0.538789	0.690221	-0.547204	0.290592	0.452359	1.35119	0.00869724	0.0491192	0.344468	0.437512	0.743199	-0.464245	0.0481826	0.10614	0.853007	0.0267453	0.131434	-0.359016	0.26113	0.453119	-0.15597	0.702213	0.956574	0.457036	0.386966	0.674897	0.591911	0.0579217	0.142406	0.374504	0.15762	0.249126	-0.0774874	0.336864	0.48708	-0.470271	0.00725799	0.0309478	-0.742314	7.0103e-05	0.000295166	-0.523941	5.18072e-09	3.34273e-07	-0.0591847	0.755934	0.816455	-0.452112
ADAL	-0.117995	0.1838	0.335029	-0.225703	0.0184403	0.0662942	-0.0266784	0.709235	0.831611	0.15276	0.10337	0.392433	0.107194	0.0905262	0.173213	0.0163115	0.765154	0.890774	-0.309038	0.0101755	0.0587519	0.0472744	0.710308	0.957297	0.103819	0.282668	0.582333	-0.471683	0.00612485	0.0299082	-0.0551419	0.45481	0.576337	0.0672807	0.309625	0.457694	0.212032	2.36704e-06	5.71795e-05	-0.0619073	0.319741	0.430291	0.219379	0.000285049	0.00216598	-0.0811616	0.240654	0.321195	-0.0208014
ADAM10	-0.0209205	0.780915	0.869235	-0.0337871	0.679925	0.795578	-0.232649	0.00607944	0.0385101	0.0551543	0.416565	0.730411	0.138509	0.122169	0.217672	-0.0944152	0.123407	0.332959	-0.0347299	0.553184	0.715414	-0.0904726	0.388293	0.860174	0.060091	0.471722	0.740249	0.0595809	0.40248	0.557049	0.0602659	0.169123	0.263381	0.143758	1.27179e-05	0.000109436	-0.100501	0.00422987	0.0204313	-0.0270944	0.610798	0.710656	0.0261899	0.382677	0.546551	0.0965252	0.0576516	0.0927318	0.0632552
ADAM11	-0.353195	0.0253572	0.079676	-0.42382	0.0283237	0.0890073	-0.121049	0.290812	0.486289	-0.596622	0.00065878	0.0245371	-0.31973	0.0278041	0.0692569	-0.32364	0.000193353	0.00546384	-0.575781	0.000618667	0.0115607	-0.135106	0.646007	0.945784	-0.0716622	0.693652	0.869118	-0.79064	0.00151236	0.0116444	0.425728	0.00140901	0.00475904	-0.220957	0.00564795	0.0190105	0.297659	0.00755563	0.0319609	0.723019	1.15764e-12	3.6624e-11	0.0269733	0.713247	0.829068	0.0831747	0.407474	0.500714	0.405819
ADAM12	-0.282755	0.0984783	0.215489	-0.434939	0.0539127	0.140211	-0.213538	0.40377	0.595111	0.0885417	0.763928	0.916535	0.173031	0.343029	0.474624	-0.219263	0.14036	0.358471	1.47782	3.05341e-05	0.00218627	0.100567	0.793146	0.973377	-0.729589	0.0368348	0.209446	1.33446	0.000433522	0.0052329	0.312953	0.0567484	0.107506	0.0208214	0.89575	0.940717	-0.134512	0.352181	0.533933	1.32002	9.48686e-09	1.09726e-07	0.575639	0.00016737	0.00143032	-0.219357	0.189604	0.261894	-0.0376414
ADAM15	0.519282	2.84637e-05	0.000564149	0.290574	0.0242782	0.0798656	0.168543	0.0765704	0.204522	0.163016	0.135785	0.444912	0.302971	0.00213269	0.00885702	0.023795	0.714819	0.861009	0.0809883	0.480723	0.657419	-0.32178	0.0107566	0.216555	-0.144063	0.302644	0.602675	0.557635	2.21085e-05	0.000800886	0.111037	0.120792	0.199885	-0.367995	4.28757e-10	1.6568e-08	-0.140604	0.0103884	0.0408538	0.22364	3.59804e-06	2.14033e-05	-0.214307	1.00956e-05	0.000156747	-0.368632	2.57586e-09	2.4454e-08	-0.17834
ADAM17	-0.405069	0.0039991	0.0210048	-0.00982146	0.932534	0.960548	-0.205974	0.0888356	0.225311	0.225588	0.171268	0.498297	-0.153064	0.0829306	0.16204	-0.138932	0.05779	0.210249	0.0791027	0.471702	0.65071	-0.106792	0.450169	0.885663	0.124599	0.210768	0.50238	0.0276336	0.813411	0.884173	0.0982323	0.160816	0.253073	0.063916	0.200584	0.329348	-0.0516672	0.247854	0.419318	-0.284964	1.12301e-06	7.59441e-06	0.0856091	0.0482087	0.117404	-0.370831	4.75336e-07	2.50251e-06	0.0279052
ADAM18	-2.32187	0.524007		0.682556	0.802293		0.848828	0.821754		-0.401645	0.869147		0.355916	0.918575		0.701843	0.826281		0.367187	0.57563		-0.577222	0.848705		-0.158103	0.907125		-0.0271849	0.970766	0.982165	-0.237912	0.742306	0.822186	0.832141	0.397818	0.548609	0.64491	0.58322	0.739245	0.29463	0.764018	0.834378	-0.444189	0.772628	0.870789	0.110485	0.919748		0.227188
ADAM19	0.0980053	0.707426	0.817846	-0.157879	0.443499	0.600647	-0.206169	0.0384927	0.130789	-0.13902	0.374016	0.698428	-0.372045	0.00436598	0.0159421	-0.312964	0.000351233	0.00812309	0.468307	0.0692123	0.193296	-0.0707113	0.806872	0.974632	-0.787996	0.000284424	0.0169281	-0.0406008	0.883884	0.930466	0.560795	6.20971e-05	0.000343189	0.369267	0.00202296	0.00812689	-0.215974	0.0658469	0.163215	0.334462	0.0325003	0.0636705	0.41861	0.000654098	0.00412338	-0.292425	0.00513211	0.010758	0.125128
ADAM2	-0.822373	0.611811		-1.69124	0.477301		-0.223951	0.912873		-0.482562	0.622918		0.103529	0.951207		-0.818599	0.409511		0.922135	0.407733		0.355507	0.824308		-0.387408	0.722796		0.905327	0.536615		0.517779	0.350588	0.471125	0.713981	0.403833	0.554487	0.558104	0.385382	0.567499	0.357122	0.696047	0.780898	-0.240379	0.76403	0.864547	-0.128283	0.872547	0.906393	1.02468
ADAM20	-0.172928	0.564508	0.711735	0.637913	0.0536447	0.139754	0.0155138	0.935763	0.96771	0.0338172	0.861511	0.954713	0.106106	0.626338	0.732985	-0.119165	0.343486	0.592244	0.496759	0.0226315	0.0971578	0.100832	0.69983	0.95614	0.489384	0.0934958	0.338083	0.370633	0.129024	0.25147	0.108662	0.407625	0.529939	0.567125	2.15436e-06	2.40197e-05	0.256714	0.0160434	0.0571662	0.38412	0.00267381	0.00724528	0.182327	0.0808421	0.173212	0.289236	0.052495	0.085504	0.0621629
ADAM21	-0.274497	0.324671	0.495087	-0.0500885	0.853031	0.912597	0.0796022	0.72345	0.840571	-0.0693696	0.728208	0.904975	-0.443259	0.0132343	0.038365	0.168803	0.325829	0.575222	-0.661102	0.00626589	0.0440928	-0.684825	0.0269378	0.342391	0.0468034	0.795255	0.917528	-0.41284	0.0799957	0.179165	-0.0390301	0.757768	0.833834	0.64079	1.88579e-05	0.000152365	0.17335	0.0898456	0.204669	0.412782	0.000159857	0.000613074	0.0599099	0.665495	0.794868	-0.185927	0.14903	0.212898	0.0145075
ADAM22	-0.403006	0.00047466	0.00433159	-0.485596	0.000555145	0.00631672	-0.412205	8.35584e-05	0.00210796	-0.0473576	0.66244	0.874214	-0.448544	3.11263e-06	5.38675e-05	-0.255219	0.000268507	0.00681977	-0.392492	0.00378495	0.0327251	-0.307101	0.20159	0.712048	-0.214224	0.23521	0.530515	-0.19051	0.288303	0.443531	0.46915	2.43748e-05	0.000162138	0.0215646	0.817703	0.889824	0.0323056	0.619378	0.767577	0.62249	6.30896e-08	5.87401e-07	0.302803	0.00291348	0.0131449	0.154639	0.242045	0.322768	-0.151656
ADAM23	-0.308146	0.226686	0.38851	-0.387133	0.18473	0.331478	-0.346176	1.37846e-06	0.000124704	-0.454861	0.0212803	0.179424	-0.508108	0.000407	0.00240792	-0.290596	1.36364e-06	0.000187699	-0.723338	2.38939e-07	8.66777e-05	-0.104058	0.70056	0.956574	-0.0567791	0.794323	0.917197	-0.680138	0.000180895	0.00298431	0.559349	0.000150826	0.000718461	0.115212	0.335006	0.485108	0.269765	0.0212341	0.0708375	0.642017	3.32976e-08	3.32358e-07	0.172861	0.0756834	0.165138	0.595498	2.8939e-08	2.07535e-07	0.708445
ADAM28	-0.497576	0.137769	0.273121	0.248913	0.501973	0.655391	-0.038094	0.933338	0.966276	-0.0301404	0.886227	0.963744	-0.24478	0.418068	0.548877	-0.136397	0.624512	0.809046	0.700095	0.00298206	0.0284515	-0.130795	0.578473	0.923712	0.35347	0.258476	0.556488	0.164565	0.363112	0.519523	0.491814	0.000350003	0.00145927	-0.00017221	0.998748	0.999336	-0.129983	0.538302	0.702929	0.30266	0.0325828	0.063809	0.174037	0.0706306	0.156754	0.414742	0.0200863	0.0365146	0.37283
ADAM29	-0.042993	0.895482	0.941784	0.688951	0.0877672	0.19796	0.00824118	0.991427		-0.324585	0.325779	0.656708	-0.114127	0.671681	0.767439	0.124295	0.818485	0.91684	-0.0825053	0.932807		-0.626558	0.501544	0.901844	0.295123	0.593736	0.813571	1.52232	0.08349		0.652096	0.00370557	0.0107372	0.993773	0.0488512	0.109586	0.983967	0.0630912	0.158387	0.932449	0.135144	0.213425	0.423944	0.276463	0.432919	0.293874	0.564811	0.651515	0.801848
ADAM30	-1.83947	0.40844		1.05062	0.605796		1.24815	0.383411		1.24591	0.313481		0.300005	0.902443		0.826515	0.572059		0.476555	0.664416		-0.827522	0.372492	0.854065	-0.579451	0.616111		0.0787792	0.945949		0.361648	0.557768	0.670799	0.921648	0.242943	0.381803	0.539183	0.4294	0.608689	0.404868	0.347161	0.459149	0.138152	0.841125	0.913693	-0.151447	0.840239	0.881292	0.239255
ADAM32	0.0270765	0.901579	0.945958	0.489891	0.0231931	0.0774672	0.23711	0.218656	0.407198	-0.0437879	0.80096	0.929819	0.22647	0.0635429	0.131823	-0.0105355	0.929448	0.971155	0.288238	0.0596059	0.176284	-0.0918094	0.813046	0.976542	0.0969458	0.515131	0.768239	0.3737	0.0283823	0.0852644	0.396732	3.82822e-05	0.000231635	0.179307	0.098365	0.189521	0.135339	0.170673	0.322294	0.472288	7.85816e-06	4.23877e-05	0.524022	1.12601e-05	0.000171262	-0.214865	0.0148124	0.0278915	0.0478251
ADAM33	0.592215	0.027264	0.0842404	0.837373	0.00210483	0.0152888	0.251622	0.363287	0.558814	0.575422	0.109452	0.40338	0.384331	0.0431423	0.0973983	0.266141	0.241075	0.487884	0.212737	0.32693	0.522492	0.160758	0.564568	0.918552	0.0503034	0.840359	0.937554	0.0372257	0.878201	0.927005	0.703476	4.52339e-06	4.13564e-05	0.274735	0.0307077	0.0757005	0.28613	0.0200363	0.0678255	0.316911	0.002061	0.00576438	0.574101	1.54729e-05	0.000218294	0.659805	8.27183e-08	5.25621e-07	-0.278015
ADAM7	0.88747	0.581817		0.65164	0.69065		0.223512	0.929806		0.758755	0.231065	0.56822	1.22211	0.267417		-0.389652	0.90525		0.286494	0.912537		-0.0759201	0.979984		0.696151	0.781015		0.560519	0.769392		0.359444	0.822166		-0.13885	0.770625	0.858378	0.296375	0.767519	0.872588	1.21924	0.0660814	0.116954	-0.930154	0.0292606	0.0799798	0.0816276	0.946339		0.936132
ADAM8	0.475922	0.00553999	0.0265253	0.49991	0.00353572	0.0214311	0.262491	0.100337	0.244794	0.0146525	0.906587	0.970199	0.206767	0.0377715	0.0879375	-0.0322473	0.798496	0.906942	0.621414	0.00237225	0.0248811	0.0155272	0.916964	0.992025	0.646492	0.05362	0.254046	1.08336	6.58111e-09	2.38812e-06	0.471629	0.0010171	0.00360688	0.193666	0.068954	0.143107	0.215529	0.0226484	0.0743832	0.608079	6.06386e-13	2.03456e-11	0.239401	0.0107333	0.0365291	-0.724447	1.27701e-05	4.79096e-05	0.326862
ADAM9	-0.295922	0.0447046	0.121633	-0.0969603	0.498904	0.652334	-0.385308	0.00132435	0.0136468	0.205149	0.270402	0.608813	-0.0151855	0.840409	0.894002	-0.0798193	0.467001	0.702063	-0.0697715	0.537076	0.701806	-0.387097	0.0447519	0.416901	-0.211031	0.098419	0.347057	-0.290406	0.0852937	0.187687	0.127729	0.0343458	0.0708303	0.0733054	0.132935	0.239465	-0.055485	0.224417	0.390195	-0.174758	5.97304e-05	0.000256031	0.125221	0.0174967	0.053582	0.218346	0.0101124	0.0198258	-0.0997837
ADAMDEC1	0.710192	0.46935		2.55508	0.00177468	0.0135372	0.444376	0.656311		1.5252	0.0027869	0.0585162	0.547165	0.462365	0.590447	0.567516	0.409467	0.653279	0.793052	0.134731	0.297311	-1.12933	0.0101505	0.213542	-0.50146	0.351062	0.644211	0.426424	0.386006	0.54121	-0.240136	0.417184	0.538682	-0.237753	0.325926	0.475241	-1.15242	0.000411045	0.00331848	-0.482722	0.0978082	0.16277	0.41052	0.0497567	0.120339	0.047749	0.877628	0.909961	-0.948458
ADAMTS1	0.377994	0.317727	0.487941	0.483967	0.180544	0.326321	-0.0429721	0.882121	0.938349	1.23171	0.000293468	0.014625	0.00964816	0.974859	0.982347	0.389438	0.160664	0.386785	-0.251731	0.176734	0.353652	-0.466356	0.136836	0.62982	0.0192902	0.931777	0.97427	0.653061	0.00644693	0.0309353	0.548967	7.86248e-05	0.000417829	-0.143052	0.22771	0.362472	0.0215973	0.864379	0.931923	0.238504	0.0079906	0.0187979	-0.000808218	0.994566	0.996651	-0.8655	9.23734e-10	9.87464e-09	-0.362014
ADAMTS10	0.373209	0.0401923	0.112292	0.568559	0.00917373	0.0410214	-0.0105345	0.972417	0.985954	-0.089065	0.7346	0.907366	0.234434	0.0231954	0.0601344	-0.153445	0.427154	0.668087	0.417903	0.00902084	0.0548182	0.119551	0.572525	0.921809	0.319808	0.0392725	0.216316	0.406471	0.0167659	0.059622	0.460839	0.000221375	0.000991138	0.0576126	0.566003	0.70286	0.127069	0.157165	0.304897	0.175439	0.0200344	0.0419259	0.373172	0.00032443	0.00239875	0.307624	0.000146106	0.000432413	0.0443265
ADAMTS12	-0.412356	0.104843	0.22519	-0.226246	0.361809	0.523646	0.329958	0.428743	0.619223	-0.937355	0.00104471	0.0324018	-0.110241	0.687097	0.779601	0.203685	0.500345	0.726366	-0.0913291	0.658113	0.79332	-0.153161	0.514414	0.904758	-0.556598	0.000730436	0.0273337	0.284564	0.0898714	0.194409	0.234628	0.0429534	0.0853223	-0.0593904	0.637508	0.762281	-0.193568	0.0274893	0.0853411	0.159554	0.0359265	0.0695114	0.161614	0.166955	0.297687	-0.350239	0.000153602	0.000452176	-0.262391
ADAMTS13	0.238976	0.0644445	0.159199	0.241148	0.0480332	0.129437	0.0738952	0.603424	0.759027	-0.182946	0.207681	0.539492	-0.0577828	0.510435	0.634322	-0.0351514	0.762151	0.888838	0.036268	0.796706	0.88266	0.177538	0.422643	0.875597	0.112738	0.48464	0.74895	-0.315897	0.0521733	0.131895	-0.176599	0.132706	0.216111	-0.0992566	0.130852	0.236787	0.293629	0.000241984	0.00218997	0.324925	0.000104517	0.000419873	-0.108348	0.0858881	0.181146	0.0242284	0.788765	0.841806	0.254611
ADAMTS14	0.43535	0.243939	0.40788	0.251616	0.367481	0.52893	-0.631027	0.0232905	0.093564	-0.826996	0.00474757	0.076636	0.664354	0.0759537	0.151499	-0.224178	0.419745	0.662004	0.0147709	0.960582	0.979816	-0.559299	0.057175	0.465176	0.207145	0.579449	0.805385	0.56702	0.0513356	0.130345	0.251708	0.187532	0.28631	0.396533	0.00813266	0.0255618	0.454201	0.0133658	0.0496685	0.320271	0.0808882	0.138898	0.70194	3.92572e-07	1.19356e-05	0.37647	0.0630722	0.100414	0.136774
ADAMTS15	0.239468	0.439719	0.604658	0.0215883	0.925748	0.956162	0.183652	0.444706	0.632745	0.0757664	0.766085	0.917286	-0.348163	0.0711444	0.14384	-0.772733	0.00543327	0.0485604	-0.232758	0.220144	0.406635	-0.42078	0.133085	0.6249	-0.625007	0.0108658	0.115113	-0.341643	0.0421561	0.113242	-0.262471	0.0374986	0.0763229	-0.603299	0.000301399	0.00162958	-0.317563	0.00223548	0.0124846	-0.22076	0.0114961	0.025822	-0.340364	0.00897151	0.0317683	-0.838088	1.55305e-12	3.58126e-11	-0.684095
ADAMTS16	-0.366534	0.246763	0.410869	0.923124	0.0217217	0.0740535	-0.0770285	0.646631	0.788621	-0.0228965	0.909008	0.971288	-0.114951	0.478682	0.606113	0.0445385	0.70389	0.853995	-0.248569	0.422854	0.610316	0.819579	0.0459759	0.422915	-0.118351	0.784216	0.9135	-0.387314	0.303316	0.459298	-0.287956	0.371671	0.493103	0.458543	0.0290137	0.072269	-0.214096	0.114633	0.243108	1.64679	4.01466e-12	1.12595e-10	0.300817	0.0398006	0.101361	0.445061	0.0538769	0.0874079	0.122847
ADAMTS17	-0.037317	0.866973	0.924738	0.329956	0.101192	0.21844	0.17289	0.421561	0.612052	0.110922	0.530995	0.805089	0.176925	0.198851	0.315244	-0.029812	0.826295	0.920514	0.114228	0.333601	0.528862	0.123448	0.593202	0.931526	-0.158826	0.400079	0.686627	0.520283	0.00199288	0.0139574	0.242039	0.0438188	0.0866735	-0.0426476	0.567286	0.703931	-0.0356167	0.65269	0.79258	0.574481	0.000569035	0.00186343	0.1033	0.0872291	0.183007	0.209303	0.0509875	0.0833431	-0.061747
ADAMTS18	-0.137694	0.737272	0.839777	-0.192684	0.604905	0.739855	-0.0193579	0.92383	0.960648	-0.596899	0.0156993	0.1523	-1.00567	0.0306343	0.0747207	0.0487218	0.643609	0.819541	2.28978	5.37103e-05	0.00313379	-0.102416	0.876921	0.987925	0.335642	0.525804	0.773277	0.105627	0.866077	0.918996	0.931967	0.0048322	0.013418	-0.502128	0.0453878	0.103395	0.161	0.512163	0.68086	0.728636	0.00815787	0.0191495	-0.294055	0.171901	0.304121	1.02436	0.000184852	0.000533832	0.106894
ADAMTS19	-0.285669	0.336458	0.506364	-0.241349	0.408728	0.56906	-0.0233319	0.960615	0.980738	0.00595581	0.989221	0.996253	-0.489208	0.000599874	0.00327586	-0.292532	0.463743	0.699702	-0.645507	0.00391967	0.0334736	0.0602771	0.970037		-1.09694	0.00728024	0.0944716	-0.319133	0.303122	0.459191	-0.182716	0.576101	0.686885	0.639419	0.00809475	0.0254687	0.808143	0.117476	0.247623	0.419294	0.0177925	0.0378186	0.251285	0.172584	0.305242	-0.932062	0.00773394	0.0156126	0.627148
ADAMTS2	0.343909	0.179066	0.329071	0.167227	0.46057	0.61761	-0.263639	0.311354	0.507343	-0.159443	0.392035	0.712251	0.300272	0.0550562	0.117615	-0.740465	0.000490833	0.0102415	0.417585	0.00231491	0.0245731	-0.0488205	0.814045	0.976554	0.0656542	0.608214	0.820388	0.863872	4.58126e-07	5.82455e-05	0.24806	0.00271496	0.0082672	0.00546202	0.96453	0.980394	-0.125721	0.215266	0.379443	0.378221	0.000272301	0.000979598	0.761994	6.75242e-10	6.02452e-08	-0.0961074	0.191784	0.264467	-0.262008
ADAMTS20	-0.342371	0.326508	0.496999	-0.187274	0.639295	0.764797	0.27679	0.851507		-1.03293	0.346518		-0.868539	0.076792	0.152863	-0.515507	0.827277		-0.200398	0.839743		0.336274	0.862361		0.0447615	0.959494		0.246711	0.83812		0.682121	0.129807	0.21213	0.0682288	0.932598	0.962722	0.960692	0.0105818	0.0414567	2.72285	7.75395e-08	7.05417e-07	-0.00999499	0.987317	0.992747	1.43301	0.000652014	0.00166748	1.21143
ADAMTS3	-0.670472	0.00929979	0.0387548	-0.669279	0.0258871	0.0837157	-0.404036	0.510471	0.685993	-0.0364889	0.88179	0.961946	-0.61334	0.0015311	0.00683013	-0.989853	0.0323364	0.148725	-0.0764441	0.692627	0.817099	0.736531	0.0584426	0.468933	-0.279175	0.104737	0.358455	-0.259756	0.318598	0.475074	0.284893	0.0242768	0.0529557	-0.255198	0.0387625	0.0910818	-0.166876	0.0098434	0.0391571	0.34503	0.00734457	0.0174442	0.483411	1.94128e-05	0.000260233	0.539765	5.08711e-05	0.000167371	-0.240132
ADAMTS4	0.47505	0.243196	0.407156	0.326321	0.31939	0.481235	-0.522164	0.172063	0.348728	0.0835764	0.866579	0.956456	0.0378842	0.921942	0.94874	0.136799	0.734307	0.872629	-0.469426	0.211361	0.395543	-0.802497	0.0546038	0.456368	-0.943811	0.0361722	0.207476	0.125558	0.751417	0.840063	0.889466	0.00393485	0.0112745	0.221501	0.311077	0.459404	0.262117	0.189621	0.347129	0.59965	0.00218548	0.00607074	-0.0450377	0.824089	0.904674	-1.24936	1.00237e-09	1.05972e-08	-0.591478
ADAMTS5	-0.467266	0.09565	0.210969	-0.85016	0.000166773	0.00296196	-0.235614	0.131607	0.293469	0.590641	0.075682	0.339172	-0.36328	0.0618768	0.129059	-0.103749	0.331551	0.581176	0.245129	0.329288	0.524817	-0.205336	0.528737	0.907862	-0.053792	0.846942	0.941206	0.698175	0.000726941	0.00719491	0.269199	0.0365093	0.0745588	-0.358142	0.00821397	0.0257594	-0.20046	0.0209806	0.0702001	0.0600816	0.519118	0.6279	0.0404385	0.752074	0.856475	0.0377072	0.712173	0.780588	-0.76218
ADAMTS6	0.174906	0.577993	0.721963	0.229492	0.297209	0.459007	0.174623	0.493961	0.674265	-0.182762	0.338461	0.667677	0.294973	0.155323	0.261559	0.695843	0.00270654	0.0312341	0.801224	0.000265328	0.00718755	0.255245	0.299443	0.801679	0.100503	0.625867	0.831824	0.278906	0.144707	0.273137	0.44615	0.00564312	0.0153314	0.0507851	0.740405	0.837916	-0.276226	0.0295953	0.0900673	0.315298	0.0077932	0.018401	0.127841	0.350826	0.512822	-0.0499371	0.684838	0.758511	0.0394727
ADAMTS7	0.253144	0.239299	0.402765	0.699169	0.00134521	0.0113942	-0.198827	0.349148	0.544966	-0.134893	0.509071	0.790662	0.535655	0.0020203	0.00847926	-0.47989	0.010029	0.0712846	-0.0616047	0.709461	0.82835	-0.349215	0.101915	0.575036	0.442393	0.0433809	0.227829	-0.101196	0.526903	0.669302	0.520124	0.000130201	0.000637008	0.0533042	0.612683	0.742251	0.13259	0.162673	0.311899	0.403767	4.95573e-05	0.000216536	0.659466	5.53163e-10	5.05272e-08	0.243761	0.0071055	0.014443	-0.0435938
ADAMTS8	-0.470124	0.0553348	0.142181	-0.685036	0.00707119	0.0344697	-0.0390775	0.891382	0.944028	-0.0342945	0.910597	0.972288	-0.590399	0.000132354	0.000980897	0.0995242	0.609368	0.798479	-0.262778	0.404873	0.594694	-0.713998	0.00517914	0.14893	-1.41063	0.000284715	0.0169281	-0.171801	0.486465	0.633845	0.340332	0.00870396	0.0222214	-0.372042	0.00122274	0.00530929	-0.27133	0.0653049	0.162217	-0.147465	0.434838	0.548501	-0.111192	0.317053	0.478092	-1.37979	3.98612e-13	1.08016e-11	0.545602
ADAMTS9	0.11942	0.815693	0.892581	0.420625	0.327623	0.489372	0.223771	0.648162	0.789684	0.655526	0.0545089	0.288206	0.31251	0.404186	0.535647	0.56156	0.176726	0.409443	-0.0390087	0.911228	0.950354	-0.414941	0.207798	0.718082	-0.245013	0.533862	0.777885	0.457357	0.146061	0.274964	0.831944	2.36896e-05	0.000158298	0.706953	2.80286e-05	0.000214132	0.0752595	0.630309	0.775653	0.84375	1.45244e-08	1.59516e-07	0.0514189	0.756711	0.859031	-0.290166	0.0827117	0.127734	-0.0256165
ADAMTSL1	-0.117697	0.7283	0.833396	-0.375856	0.29284	0.454785	-0.362675	0.234262	0.425794	-0.701266	0.00392113	0.0700455	-0.48707	0.0234161	0.0606007	-0.0178044	0.941047	0.9764	-0.159222	0.386138	0.578289	0.328859	0.148802	0.646606	0.0671841	0.689828	0.866801	0.444028	0.0585258	0.143679	0.722191	3.33859e-05	0.000207514	0.13953	0.402711	0.553394	-0.116132	0.285019	0.461232	0.278164	0.0458716	0.0857765	0.736616	7.18029e-06	0.000119215	0.17132	0.239862	0.320278	-0.164785
ADAMTSL2	0.32469	0.0158243	0.0566605	0.226693	0.0517106	0.136138	0.332809	0.0505984	0.156206	-0.416682	0.0243193	0.192155	0.0129321	0.901273	0.934449	0.239418	0.149374	0.372193	0.510097	0.0102776	0.0590067	0.088276	0.659274	0.948912	-0.470415	0.129361	0.395098	1.37819	4.24637e-09	1.64363e-06	0.539048	1.08361e-07	2.13091e-06	0.0831052	0.443471	0.592734	-0.141503	0.160971	0.30956	0.931324	1.17755e-06	7.90769e-06	0.169815	0.0819105	0.174862	0.436126	0.00167306	0.00390673	0.179706
ADAMTSL3	-0.278676	0.262241	0.427712	0.761634	0.000999264	0.00934958	0.0900831	0.608488	0.762134	0.857479	0.077389	0.342177	0.0892952	0.714197	0.800958	0.104127	0.603325	0.79513	0.0149669	0.891475	0.939559	-0.0613775	0.690415	0.953998	0.399756	0.0277198	0.178697	0.0736407	0.666614	0.778849	0.47388	3.22529e-06	3.11915e-05	0.381536	5.03206e-05	0.000354008	0.13096	0.196914	0.356452	0.192728	0.0398672	0.0761052	0.163824	0.0405719	0.102959	0.457821	0.000197261	0.00056528	-0.448409
ADAMTSL4	-0.165201	0.61575	0.749423	0.532796	0.0657685	0.161513	-0.0791626	0.706481	0.830009	0.844902	0.00121151	0.0347501	0.388839	0.116803	0.210189	0.0213813	0.90141	0.956676	0.302743	0.0248363	0.102231	0.12496	0.403381	0.869003	-0.245601	0.0716465	0.296598	-0.11965	0.405825	0.560338	0.150011	0.0848976	0.150068	-0.195499	0.0475619	0.107391	0.10423	0.277811	0.453152	0.631964	1.78673e-08	1.92076e-07	-0.0298787	0.763879	0.864481	-0.364683	3.7396e-05	0.000126859	-0.181286
ADAMTSL5	0.288091	0.356339	0.525804	0.33214	0.258089	0.417389	0.313428	0.0837721	0.217123	0.0555774	0.824285	0.938531	0.708453	0.000351908	0.00214249	0.0362379	0.801201	0.908027	0.532169	0.000279391	0.00740032	0.227962	0.221847	0.730429	-0.811245	3.25631e-05	0.00463047	0.0089246	0.947418	0.969686	0.173606	0.122452	0.202173	-0.306642	0.000130132	0.000795865	0.225509	0.0554245	0.144221	0.231291	0.0629904	0.112254	-0.240103	0.00129645	0.00698492	0.0324352	0.774131	0.831107	-0.153978
ADAP1	0.490491	0.00405855	0.021233	-0.16323	0.322212	0.484042	0.184488	0.207037	0.393206	0.316224	0.0132233	0.138287	0.0435357	0.67269	0.768394	-0.0344166	0.793912	0.905419	0.361034	0.00727971	0.04832	-0.470308	0.020434	0.298978	-0.0635843	0.717074	0.880462	0.568712	0.000212592	0.00331271	-0.262041	0.000218585	0.000980107	0.146842	0.0450557	0.10284	0.166445	0.0185801	0.0640012	0.0550881	0.553549	0.659856	0.140141	0.0437027	0.109014	-0.424487	7.72159e-06	3.03685e-05	-0.138843
ADAP2	0.252695	0.187553	0.340019	0.530243	0.00657881	0.032703	0.578806	0.04048	0.135318	0.614493	0.0142402	0.143294	0.223137	0.161115	0.268948	0.185001	0.233185	0.478583	-0.0192055	0.920166	0.955615	-0.575482	0.0092018	0.200689	-0.0251647	0.929584	0.973952	0.14749	0.197104	0.341318	-0.259656	0.00150593	0.00503513	-0.409895	4.52626e-07	6.32647e-06	-0.200891	0.0084955	0.0349214	0.0953731	0.208463	0.305469	-0.365495	2.87512e-05	0.000355992	0.0213263	0.838385	0.879827	0.0895666
ADAR	-0.248471	0.00106915	0.00794643	-0.0327498	0.61466	0.747215	-0.0184613	0.77776	0.875085	0.0292545	0.592347	0.841406	-0.19145	0.000201758	0.00136405	-0.011707	0.793923	0.905419	0.0306699	0.576265	0.733624	-0.126417	0.196116	0.707855	-0.139234	0.0349304	0.202789	0.165509	0.0745417	0.170726	0.0560823	0.193339	0.293507	-0.08086	0.00514894	0.0176265	-0.0815268	0.00773699	0.0324992	0.118761	0.00219531	0.00609515	-0.0192736	0.510834	0.666235	-0.0316555	0.349964	0.441497	0.0973805
ADARB1	-0.388737	0.0112881	0.0446113	-0.527199	0.00296144	0.0190199	0.00103995	0.991676	0.995837	0.0976068	0.321922	0.653448	-0.47335	3.04035e-05	0.000322469	-0.0116942	0.867785	0.941869	0.133994	0.0824832	0.217353	-0.199312	0.0476395	0.426766	-0.317728	0.0884127	0.329416	0.255521	0.00861142	0.0378302	0.41824	2.73169e-07	4.3844e-06	-0.12215	0.030404	0.0750906	-0.297571	0.000383639	0.00314078	0.396759	2.97121e-06	1.80444e-05	0.205286	0.000491586	0.00331044	-0.28873	0.000217583	0.000617309	0.00627585
ADARB2	0.0461423	0.851564	0.915283	0.000781306	0.99753	0.998354	-0.0421551	0.867871	0.929224	-1.11129	4.99303e-05	0.00425393	-0.0206291	0.896808	0.931161	0.0943834	0.649778	0.823161	-0.0360867	0.90508	0.94696	0.167918	0.584337	0.926808	0.496824	0.119114	0.378941	-0.0463703	0.84886	0.908288	0.24964	0.0806751	0.144083	-0.411253	0.00463423	0.0161474	0.41657	0.0106828	0.0417383	0.413072	0.0330416	0.0646064	-0.493783	0.000585299	0.00378358	-0.438576	0.0374982	0.0636558	-0.374479
ADAT1	-0.343389	0.00808901	0.0350497	0.0584873	0.534405	0.683946	-0.29754	0.0115107	0.0589616	0.0653594	0.411873	0.72721	-0.229203	0.00238299	0.00971749	-0.240212	0.00724323	0.0579594	0.0125771	0.896252	0.94225	-0.0106826	0.924598	0.99363	-0.0883981	0.29472	0.595461	0.00313675	0.972582	0.983394	-0.0908665	0.108615	0.183156	-0.0118177	0.795872	0.875422	-0.0243511	0.657108	0.795831	-0.116374	0.0186182	0.0392968	0.0493596	0.236562	0.385054	-0.186999	0.00078098	0.00196025	-0.0749454
ADAT2	0.0471095	0.722748	0.829465	-0.0824925	0.56352	0.707671	-0.12554	0.352411	0.548128	-0.0160788	0.876479	0.960389	-0.116086	0.210114	0.32849	-0.147336	0.14571	0.366918	0.323697	0.0169183	0.0810553	0.52697	4.45343e-05	0.0158378	0.0636297	0.650248	0.846234	0.50218	0.000156255	0.00272984	-0.0818787	0.225738	0.331633	0.167872	0.0163456	0.0452364	0.0915615	0.15537	0.302442	0.31416	4.55782e-05	0.000200878	0.192188	0.00254047	0.0118076	0.30106	8.45694e-06	3.30114e-05	0.0971142
ADAT3	0.353496	0.132983	0.266168	0.512916	0.0116884	0.0485542	0.743868	0.000530566	0.00745524	-0.0343245	0.831364	0.941906	0.446798	0.0213606	0.0563456	0.575616	0.000666569	0.01267	0.164608	0.204006	0.386758	-0.127085	0.434931	0.88081	-0.111375	0.438915	0.717674	0.561974	0.000785973	0.00761267	-0.0941232	0.322148	0.441033	-0.266832	0.00222526	0.00880481	0.0323675	0.670969	0.805725	-0.377919	0.000270087	0.000972782	-0.299445	0.00019125	0.00158218	-0.185333	0.0185039	0.0339902	-0.120251
ADCK1	0.316623	0.00303534	0.0171631	0.0458636	0.660906	0.781153	0.133034	0.329399	0.525551	-0.0362296	0.735599	0.907919	-0.0267314	0.802948	0.866763	-0.189773	0.0840279	0.26484	-0.0483493	0.621925	0.767041	0.15805	0.149006	0.646606	0.0849235	0.489332	0.752379	-0.129529	0.355424	0.512395	-0.324016	1.72267e-05	0.000121472	-0.118997	0.025153	0.0644238	-0.00563627	0.928016	0.965134	-0.227166	0.00246062	0.00673577	-0.105014	0.0530349	0.126415	0.0198421	0.75585	0.816455	-0.0140787
ADCK2	-0.035084	0.707287	0.817741	-0.211023	0.00754718	0.0359309	-0.02169	0.778878	0.875578	-0.175513	0.00323082	0.0627678	-0.366797	7.9751e-05	0.000667077	-0.0904477	0.115019	0.319904	-0.0694749	0.294695	0.489359	-0.0695375	0.530126	0.908182	0.0152801	0.868884	0.950914	0.0708273	0.388218	0.543349	-0.172138	0.00214558	0.00678453	-0.305319	1.26746e-07	2.1178e-06	0.0215686	0.669456	0.804578	-0.222161	5.03931e-06	2.87247e-05	-0.254757	3.56596e-06	6.86217e-05	-0.0677578	0.253218	0.335386	0.0344459
ADCK5	0.55853	3.68067e-06	0.00013566	0.206022	0.0700436	0.169016	0.355467	0.00186381	0.0172015	0.126412	0.275091	0.611885	0.155916	0.0846468	0.164257	0.108664	0.219897	0.463015	0.15801	0.103914	0.250833	-0.035538	0.803941	0.974571	0.296824	0.0131016	0.126566	0.256365	0.0090617	0.0390975	0.0184549	0.810623	0.871719	-0.0127253	0.823705	0.893608	0.16389	0.00456176	0.0216908	0.178232	0.00056973	0.0018647	-0.116541	0.044455	0.110415	0.127439	0.0386561	0.0653901	0.0406894
ADCY1	-1.35803	3.6751e-13	8.95936e-10	-1.47403	2.40373e-08	9.60974e-06	-0.380096	2.76782e-05	0.000982284	-0.584546	0.000288562	0.0145775	-0.838082	4.34287e-09	3.73143e-07	-0.244276	0.000110342	0.00388314	-0.355045	0.00457908	0.0363427	-0.107357	0.673794	0.950975	-0.571187	0.0223025	0.161352	-0.217875	0.215977	0.363644	0.459403	4.56468e-05	0.000267333	-0.199266	0.0945605	0.18411	-0.194137	0.0240621	0.0775292	0.536674	6.15422e-06	3.42055e-05	0.0174854	0.871115	0.931769	-0.138257	0.164371	0.231674	-0.131903
ADCY10	0.271673	0.269555	0.43585	0.351837	0.136323	0.269735	0.47502	0.110696	0.262128	0.022714	0.913789	0.973657	0.417058	0.0243614	0.0624483	0.276646	0.212181	0.452689	0.66707	0.00806692	0.0509318	-0.113409	0.708999	0.957297	0.400374	0.0362559	0.207887	0.19101	0.356239	0.513061	0.700676	5.2987e-06	4.6923e-05	0.0637516	0.643764	0.767254	0.547966	0.000118942	0.0012594	0.388826	0.00256339	0.00698157	-0.0544021	0.627996	0.763699	-0.197439	0.156567	0.222394	0.240595
ADCY2	0.373916	0.0450794	0.122341	0.544186	0.00266396	0.0176479	0.409742	0.111861	0.263917	-0.240907	0.0195962	0.172943	0.0846429	0.41824	0.549021	0.399622	0.0393266	0.167138	0.945249	8.33491e-08	4.09073e-05	-0.171333	0.680573	0.95265	0.491102	0.00630249	0.0883695	0.552397	0.0141211	0.0531003	0.533967	3.72431e-05	0.000226474	-0.223275	0.00249512	0.00969983	-0.158021	0.194605	0.353647	0.150911	0.0543008	0.098958	0.0123955	0.852765	0.920973	-0.354687	0.0108735	0.0211564	-0.319583
ADCY3	-0.887431	1.21956e-05	0.000310624	-0.541673	0.00893778	0.0404331	-0.0153676	0.885581	0.940832	0.0371821	0.761537	0.915714	-0.110613	0.293254	0.421648	0.00159956	0.985391	0.994005	0.301559	0.0122678	0.0659273	-0.213395	0.241119	0.749229	-0.184886	0.284309	0.5843	0.349005	0.0136958	0.0520406	0.410853	2.14198e-08	5.95869e-07	-0.202173	0.00110184	0.0048559	-0.423444	1.84743e-06	4.70059e-05	0.280444	0.000836246	0.00260726	0.0703136	0.165924	0.296217	-0.542103	6.55345e-10	7.33223e-09	-0.0866083
ADCY4	0.410097	0.13546	0.270175	0.281892	0.262605	0.422543	-0.17206	0.430994	0.62104	0.155375	0.262388	0.600855	0.629259	0.000240766	0.00157277	-0.0181084	0.923514	0.968516	0.117971	0.379253	0.571947	-0.438824	0.0486753	0.430566	-0.0926205	0.733786	0.888636	0.341367	0.0446615	0.117759	0.280935	0.00875224	0.022329	0.11849	0.219682	0.352579	-0.038172	0.573516	0.730825	0.330091	1.58247e-07	1.33326e-06	0.212479	0.0273426	0.0760212	0.0370932	0.626489	0.707798	-0.205017
ADCY5	-0.689364	0.00544724	0.0262217	-0.629215	0.0230454	0.0772346	0.0788962	0.695517	0.822202	-0.371868	0.00451786	0.0749099	-0.384695	5.55419e-06	8.46099e-05	-0.205312	0.108068	0.307997	-0.159614	0.277838	0.470689	0.183166	0.31828	0.817204	-0.16681	0.275715	0.575088	-0.297441	0.0892664	0.193557	0.521836	1.74178e-07	3.06967e-06	0.0317421	0.774965	0.860795	-0.330953	0.0108205	0.0421701	0.0879702	0.190591	0.283645	0.238606	0.0435289	0.108703	-0.853405	3.23336e-10	3.90767e-09	-0.226206
ADCY6	-0.0542954	0.755586	0.852107	0.369149	0.0222689	0.0753275	-0.109438	0.347108	0.543027	-0.0760581	0.283873	0.620416	-0.169126	0.016859	0.0465972	-0.122328	0.139321	0.356725	0.0339509	0.725341	0.838675	-0.0978853	0.446307	0.884158	-0.100751	0.409125	0.6936	-0.286658	0.0162306	0.0583858	0.185045	0.00105903	0.00373093	-0.20065	0.000636882	0.00307152	0.0586551	0.201653	0.362598	-0.0660325	0.0440389	0.0829091	-0.0850474	0.135627	0.254969	-0.185921	0.0187185	0.0343189	0.022693
ADCY7	-0.410257	0.272873	0.439341	0.581575	0.0630796	0.156892	0.158941	0.694302	0.821636	0.237546	0.268943	0.607908	-0.945791	9.64568e-08	4.09953e-06	-0.325641	0.173406	0.404661	0.192678	0.203661	0.38628	-0.556003	0.0190124	0.288849	-0.0969849	0.661975	0.852505	0.0988551	0.537252	0.677026	-0.15664	0.0668045	0.123044	-0.0939078	0.24762	0.387493	-0.0814111	0.598555	0.750866	0.188739	0.0643294	0.114306	0.0524788	0.389583	0.552984	-0.0705167	0.508669	0.599341	-0.0607484
ADCY8	0.114401	0.541348	0.692194	0.127153	0.549765	0.696889	-0.224923	0.101735	0.247266	0.912471	0.0946593	0.37571	-0.0093624	0.924653	0.950596	-0.202226	0.0551855	0.204807	-0.905097	0.065616	0.186945	-1.66292	0.0355115	0.380838	0.473094	0.530185	0.775704	0.314762	0.535283	0.675719	-1.51462	1.88028e-06	2.00427e-05	0.220416	0.425316	0.575308	0.79473	0.0571039	0.147373	2.02617	3.59812e-14	1.65314e-12	0.0706404	0.711503	0.827763	1.00539	0.00295069	0.0065281	0.550317
ADCY9	-0.380125	0.00225903	0.013856	-0.232856	0.108308	0.229103	0.0491742	0.563913	0.728979	-0.0613872	0.315346	0.647942	-0.0198557	0.810344	0.872046	0.128355	0.0241313	0.123443	-0.211212	0.00336676	0.0306164	-0.112562	0.358322	0.844816	-0.17021	0.167063	0.450702	-0.299791	0.0147051	0.054485	-0.120768	0.0419683	0.0838286	-0.197732	2.0779e-05	0.00016503	0.00905247	0.840269	0.917984	-0.703479	2.14174e-15	1.51212e-13	-0.0100854	0.824117	0.904674	0.0134208	0.805009	0.854786	-0.0153656
ADCYAP1	1.85743	2.11777e-05	0.000455736	-0.356129	0.296787	0.458753	-0.839684	0.00175692	0.0165537	0.534799	0.376933	0.70007	-0.591199	0.0263805	0.0664568	-0.569693	0.0189854	0.106348	0.720134	0.0631947	0.182909	0.736978	0.129754	0.619148	0.378369	0.404549	0.690154	0.112852	0.758453	0.845162	1.8486	4.46587e-09	1.78723e-07	0.255111	0.415965	0.566707	0.625951	0.0370875	0.106598	0.937707	0.000505519	0.00168133	1.65212	3.63991e-08	1.66765e-06	0.668641	0.00394245	0.00851071	0.501531
ADCYAP1R1	0.044975	0.82224	0.895639	0.408647	0.0252055	0.0821684	0.223804	0.00661273	0.0407541	-0.326476	0.393147	0.713182	0.483731	9.69482e-06	0.000131589	0.200118	0.00182998	0.0242689	-0.322456	0.18029	0.358569	0.0692206	0.851069	0.982114	-0.904178	0.0238541	0.166139	-0.380024	0.0823143	0.183016	0.182323	0.381627	0.503785	-0.00375991	0.973528	0.986046	-0.626126	1.36809e-06	3.72952e-05	0.116013	0.389734	0.503119	0.170734	0.121628	0.234587	-0.114062	0.392785	0.485938	-0.668577
ADD1	0.154115	0.0157262	0.0564748	0.0892278	0.180128	0.325768	0.0261604	0.575792	0.738747	-0.119345	0.0503336	0.27856	0.125392	0.000753171	0.0039149	0.0362823	0.270125	0.519506	-0.0439532	0.283468	0.477195	-0.054198	0.439931	0.882223	-0.0135297	0.824833	0.931068	0.00505182	0.928938	0.958545	0.170281	1.57979e-06	1.73359e-05	-0.112175	5.34019e-06	5.21556e-05	-0.124375	2.65339e-07	1.0102e-05	-0.179168	2.4058e-07	1.92781e-06	-0.0602687	0.0206296	0.0608382	-0.142731	2.01019e-05	7.22687e-05	-0.0119861
ADD2	-0.620699	0.01381	0.0513659	-0.721134	0.01204	0.0495521	-0.219446	0.0115785	0.059202	-0.289671	0.202601	0.533979	-0.611086	6.62041e-05	0.000577923	-0.157493	0.0186282	0.105141	-0.110711	0.613092	0.75991	-0.63486	0.00358404	0.125413	-0.219474	0.420212	0.703128	0.229713	0.177091	0.315708	0.431147	0.0110278	0.0271514	0.323363	0.00457562	0.0159685	-0.260332	0.0931034	0.209578	0.525904	3.57836e-08	3.54848e-07	0.121386	0.249677	0.400699	0.232261	0.0455824	0.0756321	-0.357297
ADD3	-0.201632	0.207017	0.365255	-0.0184461	0.901687	0.941688	-0.188547	0.0616793	0.178491	-0.0746501	0.457927	0.75675	0.546482	0.000138744	0.00101343	-0.127425	0.105933	0.304901	-0.0859532	0.305322	0.500777	-0.146288	0.302777	0.804542	0.0841261	0.596541	0.814676	-0.161717	0.0980936	0.206727	0.394614	1.10068e-06	1.2984e-05	0.177404	0.00143715	0.00611003	0.0226105	0.619241	0.767543	0.167162	0.00978987	0.022484	0.193368	0.00118196	0.00649384	0.285344	4.74114e-05	0.000157122	0.452597
ADGB	1.51704	0.161608	0.306257	2.02977	0.0761875	0.178998	1.59207	0.13662		-0.924356	0.000140098	0.00892675	-0.483612	0.33048	0.461728	0.542226	0.586902		0.895753	0.174477		-1.02995	0.403118		-0.633933	0.401755	0.688031	0.3585	0.511291	0.655551	0.233355	0.484388	0.604168	0.327645	0.0703806	0.145485	0.314837	0.326046	0.507276	-0.212182	0.631969	0.728958	0.214328	0.188473	0.325805	-0.169301	0.574927	0.660635	0.828303
ADGRA1	0.197474	0.303403	0.472596	0.1022	0.616734	0.748686	0.479672	0.0206592	0.0861281	-0.400729	0.0731291	0.332576	-0.305975	0.0315333	0.0765257	-0.03451	0.819843	0.917399	0.394258	0.293296	0.48801	-0.0795344	0.813322	0.976542	-1.71538	0.00440854	0.0745563	0.503868	0.106611	0.219343	-0.097491	0.722215	0.806838	-0.128404	0.629715	0.755815	-0.353179	0.0828439	0.193064	0.710513	0.000718625	0.00228973	-0.444375	0.112759	0.221702	-0.199351	0.494503	0.585639	0.159967
ADGRA2	0.252642	0.378839	0.547965	0.262106	0.321149	0.48313	0.0313631	0.759618	0.864133	-0.289068	0.17522	0.50306	0.200157	0.128161	0.22579	0.042199	0.645623	0.821115	0.0346493	0.806111	0.888361	-0.437693	0.0589423	0.471376	-0.436062	0.00674227	0.0919664	0.123875	0.472052	0.620965	0.311733	0.00338959	0.00993841	-0.00627111	0.954501	0.975146	-0.295668	0.000628677	0.00463911	0.450331	3.04898e-06	1.84487e-05	0.343479	0.00236924	0.0111507	0.0153574	0.8612	0.897879	0.00509488
ADGRA3	0.119415	0.55294	0.70192	0.416842	0.0177285	0.0645981	0.280335	0.215727	0.403714	-0.225792	0.0424008	0.255826	0.760787	1.73199e-06	3.52093e-05	0.382003	0.0126019	0.083271	-0.452597	1.42989e-05	0.00142878	0.334205	0.106399	0.58312	-0.358686	0.000239275	0.0151994	-0.225481	0.0284036	0.0853137	-0.118778	0.0255517	0.0552611	-0.26639	8.17025e-05	0.000535615	-0.0540258	0.383699	0.565692	0.0953899	0.205817	0.302417	-0.0377878	0.430579	0.592576	-0.0227747	0.774933	0.831468	-0.0905491
ADGRB1	0.233363	0.150185	0.290532	0.0794463	0.628208	0.756523	0.407909	0.066864	0.187863	0.0727861	0.691887	0.888224	-0.0188918	0.886467	0.924467	0.17012	0.287572	0.537953	0.223424	0.267098	0.458781	-0.300765	0.201432	0.712048	0.0234982	0.911101	0.966915	0.261757	0.209668	0.356119	0.278904	0.0297749	0.0627077	-0.556339	3.68506e-05	0.000272142	0.341583	0.000134043	0.00138389	-0.0946919	0.481818	0.592742	-0.757	3.28262e-10	3.20963e-08	0.200687	0.0449187	0.074634	-0.0354558
ADGRB2	-0.449368	0.00746785	0.0330324	-0.547099	0.00249836	0.0169439	-0.0544936	0.626192	0.774673	-0.282446	0.0212015	0.178997	-0.514463	1.7347e-05	0.000208727	-0.280961	0.00551137	0.0489317	-0.232643	0.112792	0.264795	-0.470035	0.0673402	0.493605	-0.0328916	0.852395	0.943028	0.0202673	0.908526	0.946228	0.323216	0.0419259	0.0837829	0.187953	0.0133047	0.0382096	0.402531	0.000126021	0.00131513	0.631957	5.65923e-05	0.000243917	0.107511	0.15527	0.28228	-0.0877595	0.490362	0.581641	0.30424
ADGRB3	-0.552639	9.35469e-05	0.00131606	-0.515671	0.000530516	0.00611181	-0.0390269	0.692695	0.820313	-0.145869	0.29448	0.629803	-0.345026	4.18192e-05	0.000407617	0.0359371	0.67132	0.835167	0.124878	0.38841	0.580562	0.431636	0.086335	0.543806	0.630084	0.000517202	0.023026	-0.0346896	0.820601	0.889077	0.362512	0.00220874	0.00695314	0.218247	0.0469899	0.106421	0.234226	0.00737668	0.0313606	0.301525	0.00145126	0.00423588	0.0554688	0.568349	0.716033	-0.0363825	0.729931	0.795158	0.877091
ADGRD1	0.512114	0.0466804	0.125548	0.655648	0.0198012	0.0695445	0.398936	0.148992	0.3175	0.143571	0.379376	0.702206	0.754937	1.43839e-05	0.000179628	0.491905	0.00524781	0.0476181	-0.251831	0.0367636	0.130751	0.11173	0.627772	0.94216	-0.42113	0.0779401	0.308506	0.00640248	0.966907	0.980011	0.0614196	0.393611	0.515761	-0.309732	0.0258604	0.065901	-0.219989	0.0197277	0.0670246	-0.0179717	0.860628	0.905709	0.338231	0.00387412	0.0164558	0.667963	3.343e-06	1.42912e-05	-0.15895
ADGRD2	1.16144	0.154416	0.296386	1.64223	0.0730512	0.173846	-0.0649691	0.879171	0.936414	0.328964	0.291678	0.627043	0.0379365	0.91598	0.944898	0.0252499	0.94914	0.980387	-0.542451	0.251948	0.442978	-0.0591173	0.961714		-0.749058	0.251063		0.603325	0.188811	0.330689	-0.311256	0.444735	0.566441	0.739022	2.90406e-07	4.34654e-06	-0.0032771	0.99282	0.99662	0.395507	0.355363	0.46778	0.798946	5.15818e-09	3.34273e-07	0.76561	0.0842659	0.129805	-0.889649
ADGRE1	1.22387	0.0982276	0.215291	1.32481	0.0207495	0.0717789	0.71175	0.283228	0.478412	1.33437	0.00165378	0.0422709	1.18656	0.0471276	0.104332	-0.254305	0.625342	0.809566	0.42317	0.278038	0.470788	-1.10029	0.00622287	0.163067	-0.504775	0.166478	0.450405	0.693671	0.0529009	0.133408	-0.0169454	0.932007	0.955376	-0.288854	0.252028	0.392641	-0.411825	0.0447635	0.122917	-0.0692293	0.756737	0.828925	-0.106043	0.644176	0.776819	-1.01717	2.44773e-05	8.65774e-05	0.257512
ADGRE2	0.135465	0.753735	0.851126	0.911155	0.025942	0.083824	0.0337157	0.926789	0.962507	0.150134	0.619132	0.855452	0.67902	0.0353441	0.0836423	-0.104181	0.707477	0.856642	0.439249	0.0936864	0.235089	-0.543358	0.0663497	0.491533	-0.286815	0.335056	0.632875	0.981913	7.70756e-05	0.00177111	0.00372017	0.976212	0.985337	-0.0462117	0.61588	0.744915	0.0755623	0.58043	0.737114	0.0486926	0.673455	0.762621	-0.115395	0.145643	0.268732	-1.39441	3.42143e-13	9.48278e-12	0.113034
ADGRE3	1.08333	0.115138	0.240082	0.713568	0.268615	0.428647	-0.403791	0.559058		-0.479578	0.238864	0.576043	1.16937	0.0486885	0.107016	-0.119984	0.838268		1.54858	0.00116489	0.0167576	0.36423	0.30362	0.805352	0.399697	0.452557	0.726817	1.67075	0.000188631	0.00306205	0.215352	0.271014	0.385062	0.212282	0.544234	0.684554	1.02117	1.65685e-05	0.000264019	0.32265	0.196681	0.290863	0.0248477	0.935896	0.967829	-0.939804	0.000532079	0.00139039	0.264308
ADGRE5	0.354895	0.0742914	0.176522	0.424236	0.0137897	0.0542463	0.0179696	0.91531	0.9563	-0.160251	0.365997	0.691079	0.297449	0.10283	0.190391	0.0759622	0.582251	0.781395	0.0771905	0.552549	0.714759	0.166886	0.354646	0.842724	-0.155381	0.370174	0.661014	0.1363	0.238491	0.388663	-0.114397	0.0887543	0.155618	0.015836	0.849741	0.910475	-0.0873132	0.169457	0.320582	-0.0530323	0.392014	0.505385	0.2923	0.00191265	0.00942776	-0.571859	3.50827e-10	4.19268e-09	-0.109267
ADGRF1	1.01006	0.290433		-0.94812	0.227247	0.382897	0.288616	0.733331		0.434421	0.385512	0.707751	-0.753357	0.322727	0.453229	0.685145	0.382383		0.263945	0.720994		-0.443662	0.395443	0.864054	0.981439	0.145006	0.418181	-0.314303	0.652482	0.768264	-1.28082	4.93842e-07	6.93774e-06	0.649505	0.00979294	0.0297583	-0.00757246	0.951878	0.976359	0.704871	0.0745577	0.129474	0.104342	0.63655	0.770913	0.724266	0.0137154	0.0260279	-0.126916
ADGRF3	-0.034945	0.865996	0.924237	0.29888	0.225457	0.381138	-0.194507	0.282184	0.477643	-0.0373807	0.826387	0.939261	0.173669	0.285371	0.413398	-0.33028	0.0477483	0.188214	0.451334	0.0392785	0.135761	-0.451385	0.0370786	0.388067	-0.121415	0.424407	0.706614	0.429275	0.0490741	0.126296	0.187265	0.0364327	0.0744441	0.134534	0.181059	0.304702	0.0577077	0.458581	0.633517	0.2456	0.0130075	0.028775	0.131034	0.123762	0.237744	0.0568045	0.533657	0.623107	0.411225
ADGRF4	0.18366	0.81727	0.893619	0.68107	0.450645	0.607736	-0.265793	0.267286	0.461309	-0.753826	0.0515808	0.281165	0.020188	0.951606	0.968133	-0.43662	0.0313527	0.145979	0.204732	0.527205	0.694747	-0.54601	0.291226	0.794693	0.701486	0.0614818	0.273923	-0.246154	0.493096	0.640057	0.37158	0.12999	0.212354	-0.103153	0.236943	0.374106	-0.251304	0.315	0.495137	-0.1016	0.616091	0.715201	-0.2422	0.0168332	0.0519952	0.123347	0.622158	0.703908	-0.430375
ADGRF5	0.220815	0.465381	0.626962	0.125397	0.610537	0.744237	0.275168	0.247308	0.438474	-0.312933	0.0470263	0.269687	0.19162	0.185905	0.299846	0.558038	0.00785476	0.060745	-0.155325	0.217573	0.403629	-0.0140711	0.958088	0.995863	-0.147386	0.635615	0.838252	0.198205	0.126465	0.247947	-0.067001	0.386026	0.508158	-0.0579913	0.559158	0.697602	-0.137167	0.0224598	0.0739592	-0.0806508	0.127902	0.204014	-0.203193	0.0532015	0.126731	-0.0904547	0.308548	0.39677	-0.492401
ADGRG1	0.322202	0.0649213	0.160122	0.624456	0.00216884	0.0155632	0.622512	0.01766	0.0779109	-0.0476328	0.8528	0.951617	0.721221	1.36776e-06	2.96676e-05	0.473165	0.0218724	0.11592	0.119022	0.45507	0.636633	0.00366589	0.984511	0.99937	-0.00311411	0.989809	0.996471	0.663705	0.000189808	0.00307473	0.288175	0.0203905	0.0455846	-0.0946822	0.0606925	0.129503	0.0705785	0.421976	0.602292	0.181201	0.00205031	0.00573974	-0.280976	8.39756e-09	4.87817e-07	-0.497611	6.30543e-07	3.21836e-06	0.186246
ADGRG2	-0.283219	0.26617	0.431932	-0.607493	0.0234377	0.0780205	-0.0876779	0.815775	0.899016	0.673233	0.00458484	0.0755991	0.0189749	0.944203	0.963072	-0.0769537	0.826631	0.920524	0.476385	0.00928043	0.0556459	-0.437996	0.205687	0.715567	-0.313224	0.206255	0.497371	0.157983	0.554002	0.691183	0.196887	0.167218	0.261129	-0.245553	0.113012	0.21103	-0.268625	0.018173	0.06296	-0.106694	0.507959	0.617097	-0.795522	6.59093e-09	4.06957e-07	-0.767682	1.21937e-06	5.779e-06	-0.66108
ADGRG3	0.152373	0.724023	0.830451	0.924635	0.0324846	0.0980321	-0.274857	0.436832	0.625738	0.685296	0.0497121	0.277421	0.779016	0.0271067	0.0679116	-0.570388	0.151583	0.375301	1.25846	0.000136936	0.00494599	0.0571654	0.861322	0.984187	-0.162238	0.638059	0.839654	1.42773	1.63356e-07	2.96389e-05	0.568281	0.00231618	0.00725383	0.145979	0.372053	0.523443	-0.0713933	0.61208	0.761637	0.12473	0.291069	0.399346	0.393802	0.00772483	0.0282829	-0.600836	0.000525564	0.00137525	-0.0403649
ADGRG4	-1.53759	0.237984		-1.23778	0.238991		-0.796048	0.473521		-0.244226	0.555449	0.820006	-0.269579	0.64487	0.746965	-1.02846	0.36326		0.258172	0.438983	0.623771	-0.0960465	0.901274	0.990472	-0.230026	0.524244	0.77198	1.0256	0.0224022	0.0722463	0.553386	0.0209318	0.0465835	-0.0757179	0.70384	0.812048	-0.636395	0.00550283	0.0250404	1.17094	4.03356e-09	5.18325e-08	0.630943	0.00225274	0.0106888	0.171581	0.407805	0.500986	-0.229406
ADGRG5	0.648734	0.0913888	0.204397	1.41613	0.000274266	0.00400397	0.964418	0.0048136	0.0327775	-0.508679	0.0357849	0.234375	0.548036	0.0603231	0.126485	0.765707	0.00801599	0.0612195	1.07424	0.00205227	0.0231393	-0.351859	0.155196	0.656259	0.103086	0.78228	0.912367	0.0324774	0.913257	0.94918	0.37266	0.0103649	0.0257731	0.238955	0.0248273	0.0637645	0.0986933	0.606966	0.757539	0.400744	0.00276592	0.00745542	0.115798	0.280835	0.437853	0.930766	8.87983e-10	9.57101e-09	0.612888
ADGRG6	0.383015	0.270866	0.437347	-0.0300671	0.916756	0.950567	-0.0741148	0.795746	0.886449	1.1181	0.000672114	0.0248111	-0.0352842	0.896003	0.930698	0.228771	0.448226	0.686647	0.0488223	0.793488	0.880798	0.178843	0.227322	0.734257	0.182395	0.53702	0.78004	0.208506	0.211409	0.358099	0.221539	0.034188	0.0705525	0.205834	0.00183999	0.00751126	0.236258	0.0525578	0.138281	0.551797	1.15932e-08	1.31184e-07	-0.0443628	0.46663	0.625525	0.856728	1.58539e-12	3.646e-11	0.138394
ADGRG7	0.130568	0.905621		0.253918	0.830483	0.89859	0.974123	0.484589		0.634987	0.487346		1.34152	0.431267		0.690177	0.657935		0.835594	0.33036		0.266287	0.316763	0.816586	0.568399	0.607845		1.06588	0.478967		0.386364	0.486558	0.606006	0.223204	0.384196	0.535481	-0.0240554	0.938116	0.970258	0.406773	0.509075	0.618206	-0.049784	0.858011	0.924229	0.540531	0.322082	0.411216	-0.483438
ADGRL1	-0.0214413	0.876734	0.930208	-0.175556	0.21721	0.371455	0.0867264	0.412544	0.603171	-0.141842	0.0860139	0.358105	-0.29942	0.00118992	0.00559669	-0.00484002	0.947544	0.979381	-0.251358	0.00209981	0.0234221	-0.557861	0.00135957	0.0775905	-0.515217	0.00247337	0.055184	-0.036463	0.694376	0.800492	-0.102006	0.0640581	0.118861	-0.45243	2.67896e-15	7.69233e-13	-0.0957261	0.0397298	0.112252	-0.164102	0.0186222	0.0392989	-0.23245	6.50141e-07	1.77759e-05	-0.219769	0.0012831	0.00307853	-0.0859999
ADGRL2	-0.217636	0.187058	0.339446	-0.0555137	0.721061	0.825072	0.311957	0.257509	0.450358	-0.0699629	0.686726	0.88612	-0.202548	0.0644886	0.133288	0.101666	0.528759	0.746782	-0.363947	0.00233673	0.0247003	0.0507266	0.606232	0.935751	0.0236765	0.729442	0.886862	-0.150997	0.134916	0.259408	0.203997	0.0331934	0.0687646	-0.129389	0.0330104	0.0800865	-0.122354	0.00338177	0.0172091	0.395612	3.15423e-10	5.44649e-09	-0.187106	0.000188659	0.00156614	0.00790452	0.862574	0.898798	-0.149271
ADGRL3	-0.399971	6.0188e-05	0.000983323	-0.306485	0.00123937	0.01078	-0.330707	0.00145392	0.014601	0.805259	0.0959505	0.378477	-0.0778078	0.285814	0.413937	-0.21417	0.00418002	0.0410498	-0.17528	0.209005	0.392656	-0.0415476	0.88632	0.989882	-0.17972	0.357576	0.650196	-0.175377	0.330989	0.486964	0.687782	9.72558e-06	7.67078e-05	0.0171416	0.918728	0.95477	-0.178161	0.27311	0.447889	0.607298	4.10424e-06	2.397e-05	-0.145238	0.295942	0.454791	0.29774	0.0738237	0.115349	0.555645
ADGRL4	0.779356	0.0156077	0.0561768	0.421357	0.125012	0.253355	0.353978	0.17046	0.347159	0.0152385	0.921001	0.97548	0.637822	0.00377782	0.0142021	0.820036	0.000921561	0.0156712	0.162011	0.303242	0.498411	-0.264246	0.384037	0.859083	0.267863	0.353709	0.64719	0.642333	0.000133742	0.00247295	0.315006	0.00157973	0.00523585	0.137859	0.216079	0.34815	-0.0568145	0.441511	0.619618	0.372899	5.06978e-07	3.75176e-06	-0.00816274	0.942279	0.970541	0.223783	0.0169128	0.0313358	-0.310288
ADGRV1	0.00622767	0.98255	0.991146	0.771896	0.00255055	0.0171532	0.540666	0.00314635	0.0244441	-0.357219	0.0310699	0.216954	0.592058	0.00182204	0.007811	0.239596	0.0633155	0.221949	-0.266334	0.227158	0.414536	-0.500312	0.0867916	0.544708	0.279625	0.408685	0.693355	0.0653544	0.851236	0.909643	-0.587124	0.000103413	0.000525532	0.137767	0.24437	0.383335	-0.503762	0.000248298	0.00223408	1.01782	7.00566e-07	5.01784e-06	0.322254	0.00150121	0.00779749	0.158044	0.312645	0.401105	0.318232
ADH1A	1.41777	0.157741		1.95617	0.0719319	0.172033	0.8536	0.46385		-2.39725	4.79283e-09	4.50046e-06	1.66544	0.0765942	0.152503	-0.485358	0.610967		0.363057	0.219509	0.405867	-0.130653	0.739192	0.963626	0.1093	0.671682	0.85816	0.802246	0.0302538	0.0890889	0.266349	0.0957759	0.165607	-0.611055	0.00168443	0.00697541	-0.137212	0.445178	0.622205	0.432012	0.0069794	0.0166591	0.0553415	0.754736	0.857778	0.312274	0.0921031	0.140207	-0.253711
ADH1B	1.78985	3.21844e-05	0.00061093	1.34064	7.13829e-05	0.00163702	1.25416	0.000565569	0.00779925	0.860415	0.00207565	0.0489836	1.69662	4.59103e-07	1.34395e-05	0.65695	0.0149958	0.0923932	0.217837	0.364722	0.559095	0.0799038	0.809486	0.975526	0.101545	0.633331	0.83692	0.521683	0.0381893	0.105517	0.210899	0.100125	0.171759	-0.255568	0.124594	0.227915	-0.494401	0.00256678	0.013885	0.275024	0.031345	0.0617446	0.0105872	0.946671	0.97337	-0.207146	0.0955815	0.144705	-0.449997
ADH1C	1.07228	0.038483	0.108692	1.11768	0.0504857	0.133989	0.547484	0.380022	0.573905	0.386848	0.16002	0.480706	1.56261	0.00112505	0.00534547	1.18145	0.0210141	0.113539	0.2076	0.398067	0.589339	-0.23736	0.535271	0.909805	-0.680554	0.0383961	0.214013	0.416536	0.136106	0.260974	-0.227156	0.179057	0.27581	-0.421043	0.0182356	0.0493332	-0.597238	0.000107757	0.0011682	-0.12156	0.274702	0.3815	-0.221499	0.154122	0.280737	0.265557	0.046413	0.0768438	-0.959315
ADH4	0.772952	0.294241	0.462573	2.7406	0.00175875	0.0134522	1.67779	0.0868279		0.81063	0.0824217	0.351432	0.915077	0.119568	0.214083	0.657879	0.332394	0.581996	1.3038	0.00218573	0.023937	-0.107959	0.810929	0.976144	1.62264	6.29955e-05	0.00664755	1.42613	0.00197786	0.0138912	0.982525	4.31367e-05	0.000255088	1.18228	1.66851e-07	2.67996e-06	-0.0128153	0.958615	0.979601	1.12018	4.02623e-09	5.17747e-08	0.632322	0.00224414	0.0106697	-0.823469	0.00102243	0.00250515	-0.448465
ADH5	0.0488864	0.678892	0.796279	-0.074326	0.489359	0.643891	0.0112555	0.907573	0.951555	-0.0858306	0.286667	0.622596	0.294422	0.00146445	0.00661064	0.0842547	0.232284	0.477551	-0.224108	0.00797234	0.050545	0.00396497	0.9822	0.999109	-0.0401692	0.75092	0.898136	-0.458462	0.000237888	0.00358397	-0.25988	0.000386215	0.00158347	-0.0994745	0.0958106	0.185867	-0.209913	1.72213e-06	4.48598e-05	-0.0854283	0.134299	0.212273	0.0932636	0.101689	0.205472	-0.171653	0.00247795	0.00558734	-0.188056
ADH6	-0.316711	0.627181		0.556177	0.368372	0.529742	1.21557	0.127193		-0.114569	0.650872	0.870082	0.796651	0.145351	0.248337	-0.164986	0.795857		0.619696	0.00732131	0.048442	-0.129254	0.707694	0.957297	0.698641	0.000982864	0.0328543	0.0352669	0.900293	0.941034	0.0919188	0.566151	0.678206	-1.01745	1.69425e-05	0.000139425	0.0472206	0.677629	0.810691	0.401496	0.00391573	0.0100411	-1.17756	3.77499e-10	3.57321e-08	0.00659466	0.95293	0.966497	0.252125
ADH7	0.0360581	0.973994		2.08891	0.190714	0.338853	-0.0174763	0.985351		0.298557	0.649	0.869455	-0.407895	0.641342	0.744476	-0.0915313	0.903579	0.958204	0.69932	0.294844		-0.0665065	0.871101	0.98627	0.988967	0.0585276	0.267055	0.0713938	0.919418	0.952502	-0.410391	0.262791	0.375424	-0.636872	0.00130731	0.00562203	0.198562	0.608124	0.758376	-0.502615	0.154974	0.238901	0.0508862	0.759229	0.860916	-1.14208	1.08338e-05	4.1263e-05	-0.504481
ADHFE1	0.212453	0.269465	0.435746	0.118527	0.476872	0.632042	0.379074	0.0124663	0.0620944	0.0820549	0.624901	0.857473	0.477015	0.00152324	0.00680576	0.235368	0.117052	0.323589	0.100853	0.464022	0.644027	0.0705487	0.74436	0.965435	0.320501	0.126711	0.390449	-0.592996	0.000445872	0.00534494	-0.0800031	0.556809	0.670087	-0.320448	0.000352481	0.00186577	-0.122163	0.178427	0.332954	0.0823715	0.323078	0.433855	-0.082424	0.393533	0.556938	-0.652731	8.08792e-08	5.15552e-07	-0.012241
ADI1	0.422399	0.00279956	0.0162167	0.0942709	0.519462	0.670803	0.118431	0.171183	0.347996	-0.0295854	0.75646	0.914301	0.344641	0.00830672	0.0263167	0.0439026	0.67189	0.835244	-0.123535	0.291063	0.485793	0.0306044	0.873502	0.987111	0.110741	0.427317	0.708485	-0.358892	0.0183697	0.0631217	-0.278597	0.000115709	0.000579307	-0.211788	2.79752e-06	3.0162e-05	-0.082109	0.0522314	0.137597	0.113332	0.0727765	0.12696	-0.119967	0.00299111	0.0134301	-0.260751	3.89552e-05	0.000131609	-0.157594
ADIG	-0.585363	0.306433	0.475921	0.449634	0.409518	0.569936	1.20437	0.412226		-0.265755	0.795201		0.198625	0.80529	0.868338	0.686657	0.487018		-0.230709	0.777367		0.703989	0.570096		-0.923739	0.388216		0.0172005	0.972148	0.983098	0.227359	0.850619		0.933696	0.230232	0.365743	-0.318965	0.115591	0.244786	-0.253489	0.672349	0.761652	-0.07074	0.908483	0.953212	-0.357946	0.699425	0.770208	-0.0467565
ADIPOQ	-0.902611	0.192508	0.346315	-0.414262	0.531176	0.680891	-0.485041	0.506393	0.682719	0.499384	0.424875	0.735442	0.3238	0.490545	0.617184	-0.422658	0.475053	0.708387	0.0395793	0.946025	0.970945	-0.178536	0.7311	0.961376	-0.591027	0.325	0.624527	0.143393	0.773396	0.854922	-0.547951	0.0584544	0.110177	-1.48956	1.13456e-05	9.92285e-05	-2.10696	9.50218e-11	1.56618e-08	0.0423699	0.850385	0.898852	-1.03484	6.1817e-05	0.000652719	-1.22945	1.08692e-07	6.71485e-07	-1.48499
ADIPOR1	0.0288866	0.592785	0.732186	-0.120476	0.00959837	0.0422594	0.046974	0.330643	0.526633	-0.00621875	0.90865	0.97115	0.00354228	0.930459	0.954354	0.0631629	0.119963	0.328181	0.00159013	0.977476	0.988853	-0.0508044	0.508604	0.903096	-0.0773213	0.269134	0.568165	-0.0352195	0.644196	0.761173	-0.00789892	0.864337	0.909281	0.0307187	0.495476	0.64148	0.0379766	0.15689	0.304541	-0.0468889	0.251271	0.355383	-0.0909563	0.0485372	0.118032	-0.0458292	0.217507	0.2945	-0.140395
ADIPOR2	0.519349	0.00239161	0.0144627	0.307974	0.0640523	0.158492	0.0998332	0.322498	0.518525	0.112077	0.23013	0.566779	0.454426	0.00646836	0.0217214	0.35852	0.00274576	0.0315252	0.00230797	0.974083	0.986968	-0.124298	0.429494	0.878137	-0.198074	0.166612	0.450422	0.276305	0.00055034	0.00604716	0.118869	0.171611	0.266553	-0.209596	2.88999e-06	3.10707e-05	-0.0293688	0.341339	0.523116	-0.0497652	0.318337	0.428894	-0.254197	1.71155e-10	1.79299e-08	-0.43547	1.97989e-06	8.95962e-06	-0.0231503
ADIRF	-0.268599	0.730513		0.785494	0.324084	0.485881	0.737189	0.600071		0.149251	0.773898	0.920337	0.80871	0.216601	0.336406	0.171146	0.906499		-0.284107	0.400755	0.591561	0.870079	0.397184		0.490589	0.0767108	0.30634	0.24274	0.477019	0.625552	0.542156	0.0227017	0.05001	0.595177	0.000602468	0.00293054	0.382386	0.0153656	0.0552586	0.650313	0.000787462	0.00247457	0.144684	0.345732	0.507786	0.457359	0.00160977	0.00377247	-0.11097
ADK	-0.154367	0.180312	0.330497	-0.287981	0.00219188	0.0156577	-0.0672555	0.536236	0.706337	-0.153812	0.08923	0.366139	-0.065702	0.243727	0.367105	-0.149239	0.0277088	0.134739	-0.177125	0.00898606	0.0547371	0.206981	0.123719	0.61375	-0.0862453	0.322397	0.622329	-0.459444	0.000251554	0.00370691	-0.462262	7.12027e-10	4.19154e-08	0.239658	2.09627e-05	0.000166417	0.143967	0.000324543	0.00276388	-0.0564091	0.23239	0.333084	0.0662172	0.231538	0.378661	0.00255633	0.968033	0.977683	0.116219
ADM	-0.0278155	0.943074	0.970481	0.858914	0.016405	0.0612299	-0.302758	0.400468	0.59234	0.314637	0.340791	0.670534	0.60251	0.0731241	0.147008	-0.21975	0.527495	0.746157	0.182302	0.343304	0.539013	-0.271357	0.435326	0.881003	1.0938	0.00378711	0.0688213	0.805466	0.000857067	0.00811326	0.996343	1.16609e-06	1.3641e-05	1.11136	6.2569e-11	3.25872e-09	0.751344	2.58156e-05	0.000377999	0.345052	0.0121764	0.0271568	0.396836	0.00329454	0.0144992	0.630774	7.73541e-05	0.00024394	-0.315054
ADM2	0.287069	0.544528	0.694757	0.364199	0.56192	0.706513	0.292608	0.409952	0.600743	0.510251	0.142549	0.45589	0.420143	0.160684	0.268329	0.0937644	0.748796	0.880508	0.632962	0.0273081	0.108317	-0.664364	0.0282635	0.348825	0.222914	0.555747	0.790552	0.878284	0.0330603	0.0950238	-1.01956	1.17932e-06	1.375e-05	-0.563634	1.02975e-05	9.12161e-05	0.119145	0.398348	0.579887	-0.121809	0.589845	0.691848	-0.244808	0.0320062	0.0858513	-0.214312	0.235616	0.315533	0.430962
ADM5	0.638719	0.0042456	0.021915	0.11005	0.689844	0.802751	0.699144	0.00396109	0.0285755	-0.0451318	0.751483	0.912738	0.335496	0.0840797	0.163469	0.489614	0.0508334	0.194797	0.211009	0.381917	0.574666	-0.19377	0.383823	0.859083	0.0710921	0.803915	0.921931	0.594068	0.0121298	0.0477139	0.558372	0.000130502	0.000638311	-0.213113	0.00951036	0.0290605	0.439898	0.00121977	0.00775954	0.222085	0.0261041	0.0526459	0.131319	0.117978	0.229336	-0.218761	0.0924945	0.140714	0.0518381
ADNP	-0.242735	1.72518e-05	0.000396768	-0.0445452	0.491775	0.646306	-0.0818264	0.135633	0.299066	-0.0315563	0.49654	0.783433	-0.0277092	0.503627	0.628669	-0.0387806	0.389595	0.635554	-0.150959	0.00892375	0.0544965	-0.0232775	0.720518	0.959025	-0.0709682	0.152185	0.429733	-0.127433	0.0210117	0.069053	0.0290975	0.31558	0.433956	-0.084825	0.00327192	0.0121527	-0.0744507	0.00478288	0.0224047	-0.210349	1.2963e-07	1.12502e-06	-0.101104	0.000133058	0.00119978	0.0388959	0.169734	0.238368	0.0555341
ADNP2	-0.239094	0.0429233	0.117934	-0.0416225	0.677631	0.793781	-0.180762	0.0451511	0.144862	0.138731	0.142451	0.455705	-0.075328	0.302226	0.431495	-0.0516906	0.559213	0.765654	0.160017	0.040289	0.138157	0.172155	0.0804266	0.53249	-0.039083	0.663591	0.852879	0.102031	0.211125	0.357721	0.177934	0.0162918	0.0377056	0.0874161	0.118371	0.21913	0.00299037	0.952735	0.97664	0.111764	0.12723	0.203136	0.0663011	0.102513	0.206721	-0.257135	6.93733e-05	0.000221154	0.0454322
ADO	-0.255501	0.00965361	0.0398208	-0.389454	0.000830923	0.00823755	-0.0996873	0.14404	0.310529	-0.00920741	0.93394	0.979452	-0.370542	5.76725e-06	8.68893e-05	0.03117	0.65088	0.823637	-0.270815	0.0056275	0.0414918	-0.0772782	0.365068	0.849578	-0.29511	0.00102536	0.0334076	-0.0979601	0.320588	0.477183	-0.160928	0.00121463	0.00419286	-0.0907643	0.0183796	0.0496867	-0.185092	0.000340224	0.00286338	-0.544012	1.45532e-21	5.54416e-19	-0.0718619	0.0429311	0.107527	-0.394245	2.89847e-11	4.66956e-10	-0.437934
ADORA1	0.0863668	0.539217	0.690718	-0.161861	0.290042	0.451708	0.132364	0.319535	0.515924	-0.215837	0.45557	0.755858	-0.313795	0.00733397	0.0240124	0.232418	0.0125282	0.0830088	-0.36652	0.0155654	0.0766192	-0.735346	0.00148793	0.0813445	-0.0284548	0.95402	0.984029	-0.391965	0.0647062	0.154179	0.0768553	0.582238	0.69238	0.0417018	0.847851	0.909425	-0.171391	0.108861	0.234451	0.435171	0.00195336	0.00550286	-0.146873	0.317416	0.47848	-0.236254	0.25586	0.338247	-0.269318
ADORA2A	-0.725667	0.0227446	0.0734272	-0.674152	0.0282898	0.0889481	0.426486	0.0233086	0.093607	-0.280709	0.0825993	0.35154	0.543793	0.00135224	0.00618721	0.261434	0.0989033	0.291904	0.412322	0.0165661	0.0799188	-0.236944	0.107812	0.585827	-0.198717	0.118667	0.37835	0.333048	0.055593	0.1383	0.266695	0.0545292	0.104025	0.199796	0.00315787	0.0117948	0.132082	0.177873	0.332453	0.142502	0.0974873	0.162281	0.027136	0.619095	0.756204	0.184873	0.0167508	0.0310672	0.0672441
ADORA2B	0.290018	0.239898	0.403535	0.36447	0.0985263	0.214454	0.177247	0.501501	0.679774	0.085224	0.73203	0.906703	0.63956	0.000728186	0.00382073	-0.127056	0.53458	0.749792	0.122404	0.473227	0.651816	-0.0824262	0.762239	0.968949	-0.105683	0.648891	0.845475	0.412691	0.0291585	0.086773	-0.692423	1.61173e-07	2.9035e-06	0.273894	0.00180603	0.00739853	-0.014861	0.917138	0.959962	-0.119991	0.348896	0.460976	-0.0178813	0.837207	0.911827	0.0461721	0.774414	0.83118	0.360595
ADORA3	0.751453	0.0165804	0.0586172	1.19643	0.000133382	0.00254685	1.30103	0.00152647	0.0150677	0.984561	0.0080989	0.104769	0.538293	0.0536919	0.115421	0.72743	0.00947983	0.0686182	0.202052	0.529196	0.696291	-0.9141	0.016611	0.26728	0.353928	0.300457	0.600527	-0.00321663	0.989385	0.993549	-0.281352	0.18411	0.281935	-0.0107259	0.943904	0.96866	-0.471701	0.00744122	0.0315773	-0.0227833	0.888624	0.925661	0.185814	0.244964	0.395005	0.370784	0.0526857	0.0857424	0.251973
ADPGK	0.0907665	0.219832	0.380162	0.193646	0.0181862	0.0656473	0.104303	0.0944271	0.234959	0.141519	0.0146257	0.145775	0.0608181	0.318054	0.448306	0.0544471	0.399602	0.644346	0.203955	0.0157752	0.0772581	0.0656293	0.503949	0.902405	0.0496156	0.627248	0.832687	0.408464	0.00104426	0.00922318	-0.117016	0.00503056	0.0138927	0.044143	0.141953	0.25182	0.0358478	0.338033	0.519907	0.00672893	0.889135	0.925946	0.0290543	0.304476	0.463853	-0.0284021	0.483234	0.574794	0.035553
ADPRH	0.553358	0.00595178	0.0279031	0.500385	0.0114242	0.0478816	0.309602	0.0606883	0.176742	0.26195	0.108522	0.402442	0.352701	0.0281158	0.0697917	0.241447	0.055716	0.20588	-0.157494	0.10801	0.257444	-0.212897	0.26557	0.775839	-0.175776	0.103336	0.356227	0.0977429	0.292898	0.448313	-0.145137	0.0112144	0.0275588	-0.0632151	0.459123	0.60808	-0.306372	1.04108e-09	1.14059e-07	0.10533	0.0719498	0.12577	0.0271315	0.736296	0.845166	-0.294711	3.13144e-07	1.72012e-06	-0.107015
ADPRHL1	0.287076	0.0363755	0.104485	0.0804277	0.541762	0.690136	0.193756	0.307999	0.503886	0.0613569	0.71936	0.901379	-0.067498	0.578371	0.693075	0.0537982	0.752913	0.882665	-0.0741096	0.638497	0.778788	-0.103094	0.613791	0.938994	-0.418591	0.199617	0.489546	-0.369931	0.0672927	0.158286	0.235632	0.0861768	0.151975	-0.245405	0.028874	0.0719979	-0.129771	0.217349	0.38212	-0.0118378	0.922661	0.948066	-0.119626	0.339669	0.50149	-0.819854	8.75016e-09	7.14309e-08	-0.413478
ADPRM	-0.000811127	0.993028	0.995946	-0.162261	0.0666872	0.16304	0.0252583	0.812716	0.89728	0.049903	0.456918	0.756454	0.0728378	0.350436	0.481711	-0.0889286	0.323071	0.57308	0.303187	0.000450002	0.00960253	-0.0183467	0.827849	0.978704	0.402914	6.49745e-05	0.00672905	0.143969	0.0839138	0.185601	0.179063	0.00295613	0.00887862	0.524603	1.02704e-16	4.91687e-14	0.159234	0.0269709	0.0841992	-0.0563821	0.462408	0.574936	0.181319	0.000192604	0.00159092	0.545212	1.92042e-17	2.23075e-15	0.0375061
ADPRS	0.148877	0.110715	0.233773	0.0963607	0.237832	0.395335	0.236189	0.00127415	0.0133479	-0.0885667	0.205601	0.536558	0.0707308	0.194782	0.310535	0.141494	0.0355353	0.15721	0.026149	0.718025	0.833798	-0.00054627	0.997058	0.999426	-0.143303	0.101475	0.352265	-0.03612	0.627204	0.749238	-0.237442	0.00105563	0.00372111	0.0397302	0.405372	0.556055	-0.00133775	0.972151	0.985947	-0.211219	2.793e-08	2.85005e-07	-0.0912411	0.0386722	0.0991913	0.0388017	0.458716	0.55153	-0.0412047
ADRA1A	-0.815589	0.00421991	0.0218154	-0.180589	0.345735	0.508068	-0.347279	0.241985	0.433787	0.22194	0.652477	0.870236	0.112299	0.480414	0.607529	0.0450242	0.822763	0.918918	0.540857	0.079799	0.212794	0.502662	0.0612336	0.478863	-0.400565	0.355667	0.648863	-0.252744	0.359266	0.516098	0.266711	0.0580174	0.109523	0.23942	0.163881	0.281984	-0.274802	0.0718942	0.174031	-0.0443574	0.736232	0.81228	-0.137646	0.36601	0.529274	-0.417444	0.0296893	0.0518178	-0.718113
ADRA1B	-0.471968	0.0871418	0.197592	-0.168924	0.566081	0.70955	0.0520589	0.906985	0.951404	0.211048	0.541214	0.811374	-0.788915	0.000104194	0.000816317	-0.743478	0.0232865	0.120697	0.0560714	0.718446	0.83412	-0.226006	0.166105	0.67236	0.605964	0.0223633	0.16137	-0.0857526	0.711216	0.812751	0.242859	0.174533	0.270425	-0.00821919	0.963138	0.979701	-0.694443	2.23119e-07	8.80421e-06	-0.229643	0.110686	0.180682	0.027073	0.857972	0.924229	0.159336	0.119292	0.175729	-0.504852
ADRA1D	-0.503203	0.0433277	0.118663	-0.719838	0.003065	0.0194837	-0.287519	0.379047	0.573155	0.288045	0.527844	0.803123	-1.27835	2.83775e-06	5.00344e-05	0.334607	0.174944	0.406749	-0.0364635	0.912113	0.950861	-0.135998	0.772828	0.969429	-0.635869	0.0776972	0.308152	0.525872	0.10284	0.214088	0.0157072	0.904319	0.936974	0.0688752	0.606515	0.737258	-0.0633387	0.598686	0.750866	-0.0013421	0.990224	0.993804	-0.0370832	0.776059	0.873072	-0.231849	0.0903927	0.13788	-0.20117
ADRA2A	-0.143271	0.738954	0.84113	-0.715494	0.0591728	0.150006	-0.19069	0.470135	0.653926	0.65671	0.0121068	0.130512	-0.919076	3.37675e-09	3.14833e-07	-0.185179	0.390614	0.636286	-0.151671	0.540971	0.705194	-0.234659	0.420632	0.875597	-0.819185	0.0203282	0.153648	0.0158704	0.952551	0.972261	0.306638	0.0734067	0.133254	-0.0626497	0.612619	0.742222	-0.208994	0.0867434	0.199629	0.420374	0.00452351	0.0114203	-0.114369	0.322761	0.483998	-1.00269	3.62018e-09	3.28464e-08	-0.361259
ADRA2B	-0.42062	0.093393	0.20752	-0.377926	0.166153	0.308585	-0.737499	0.0256594	0.0995417	0.0747522	0.787775	0.925515	0.445602	0.0663989	0.136366	-0.567424	0.0420533	0.173457	0.345603	0.149684	0.318105	0.333575	0.30426	0.806318	-0.754964	0.0928993	0.336953	0.35235	0.107513	0.220786	0.566854	0.000119105	0.000591926	-0.143278	0.301746	0.448927	0.103766	0.401477	0.582809	-0.0154387	0.811199	0.869698	0.395258	0.00142027	0.00748394	-0.00776908	0.945732	0.96096	-0.185153
ADRA2C	-0.387025	0.123858	0.252827	-0.638287	0.00695379	0.0341284	0.430362	0.184651	0.365225	0.0162732	0.947257	0.983359	-0.235707	0.139488	0.240722	0.372532	0.150206	0.373177	0.307209	0.0958772	0.238377	-0.642975	0.0117046	0.225227	0.320839	0.205549	0.496952	0.994096	1.15039e-07	2.2755e-05	0.530529	1.12285e-05	8.61321e-05	0.1234	0.331584	0.48117	-0.380466	0.0343114	0.100511	0.0295449	0.750283	0.82351	0.133554	0.320899	0.482215	-0.682574	1.77234e-05	6.46057e-05	-0.60927
ADRB1	0.234228	0.259071	0.424081	0.292246	0.160679	0.301386	0.849273	0.00435597	0.0305045	0.437938	0.457758	0.75675	0.0793794	0.465274	0.593482	0.575777	0.00257144	0.0303103	-0.483001	0.0115788	0.0635576	1.02489	0.0115777	0.22442	-0.569443	0.0420855	0.224631	-0.26007	0.167996	0.303921	-0.00742735	0.957706	0.972142	-0.181503	0.210537	0.341367	0.16205	0.350691	0.532672	1.15772	4.70169e-13	1.62217e-11	0.078382	0.531789	0.685231	-0.431415	0.00728761	0.0147852	0.161517
ADRB2	0.12187	0.534893	0.686415	0.0924778	0.62247	0.752961	0.314979	0.209002	0.395508	0.276556	0.388565	0.709611	0.303429	0.0925759	0.176053	-0.0288603	0.887779	0.949564	-0.0627726	0.602571	0.75257	0.616619	0.03431	0.37593	0.198562	0.457169	0.730033	0.0171947	0.891819	0.93509	-0.430333	7.1998e-05	0.000388725	-0.0835437	0.545899	0.68592	-0.0685085	0.541871	0.705956	-0.0259525	0.771004	0.839801	0.201533	0.1158	0.226248	0.0413872	0.762116	0.821485	-0.189954
ADRB3	-0.139014	0.788737	0.874661	0.0456515	0.930794	0.959477	-0.0962523	0.926112		-1.11507	0.0245226	0.192905	-0.597273	0.0523969	0.11317	-0.256	0.712962		0.398253	0.459789	0.641032	-1.14016	0.223849		0.217608	0.67323	0.858956	0.523536	0.377102	0.53306	-0.423859	0.0322918	0.0671407	-0.190791	0.539254	0.680273	-0.195123	0.574986	0.732247	0.755675	0.0430814	0.0813158	0.335978	0.255399	0.407637	-1.53796	3.37873e-08	2.3846e-07	-0.58162
ADRM1	0.3243	0.000406439	0.00385541	0.0494829	0.606326	0.741093	0.0740168	0.489539	0.670701	0.0920916	0.324363	0.655376	0.0727628	0.317356	0.447606	0.0340287	0.74035	0.876	0.0903425	0.212601	0.396976	-0.131793	0.338488	0.832297	-0.0743801	0.441805	0.718543	0.150503	0.0486807	0.125525	-0.106518	0.054196	0.103508	-0.240649	1.03935e-06	1.29495e-05	-0.115882	0.0293277	0.089531	-0.297193	1.20475e-05	6.21266e-05	-0.123036	0.0035082	0.0152063	-0.398085	1.52678e-09	1.53494e-08	-0.0637889
ADSL	-0.0734371	0.324736	0.495142	-0.23468	0.00359629	0.0216654	-0.0162114	0.746729	0.855046	0.130203	0.0665548	0.31681	-0.154149	0.00152443	0.0068089	-0.0386711	0.450835	0.688826	-0.087821	0.204907	0.387748	-0.068277	0.568194	0.92001	-0.163599	0.0913853	0.334194	-0.347079	0.001732	0.012649	-0.394429	1.39544e-07	2.59586e-06	-0.0865039	0.0201851	0.0536231	-0.0746645	0.0315334	0.094651	-0.0275679	0.56908	0.673236	-0.0202277	0.571668	0.718528	-0.196717	5.55452e-05	0.000181472	-0.0277431
ADSS1	0.476151	0.000762532	0.00609205	0.332711	0.0355625	0.104884	-0.144599	0.472456	0.656174	0.238168	0.0277236	0.205235	0.382936	0.00322035	0.012413	0.053625	0.750738	0.881623	-0.0739979	0.581991	0.738247	0.162769	0.563417	0.918019	0.926655	9.7351e-05	0.0087894	-0.244956	0.135797	0.26064	0.50573	7.24344e-07	9.3154e-06	0.220874	0.00255481	0.0098952	0.213383	0.000395097	0.0032134	0.223683	0.03068	0.0606437	0.144119	0.0272362	0.0758474	0.119843	0.340439	0.431362	0.20546
ADSS2	-0.355183	3.68081e-05	0.000678326	-0.289568	0.00323819	0.0202341	-0.317016	0.000313049	0.00520921	-0.0794842	0.268016	0.606505	-0.409148	3.05962e-05	0.000324127	-0.172002	0.023686	0.122067	0.15749	0.0777899	0.2093	0.00974901	0.933559	0.994543	-0.0051016	0.954764	0.984298	0.290929	0.0187123	0.0638176	-0.0750046	0.114341	0.190907	0.0839861	0.0621606	0.131987	-0.0213325	0.648391	0.788854	-0.159814	0.0158141	0.0341132	-0.109616	0.00504147	0.0202168	0.138717	0.00589066	0.0121869	-0.0312726
ADTRP	-0.832782	0.160297	0.30472	0.794946	0.152738	0.291423	-0.463699	0.555852		0.957112	0.0213627	0.179779	-0.652509	0.0217657	0.0571518	-0.700166	0.136975	0.353797	1.02543	0.000617657	0.0115548	-0.255408	0.407899	0.870444	0.310695	0.389158	0.677281	1.22345	0.00240698	0.0158326	-0.321965	0.0366603	0.0748253	-0.0572641	0.557093	0.695537	-0.119386	0.480369	0.652579	0.494555	0.0179635	0.038129	-0.151924	0.108515	0.215619	-0.345602	0.0414907	0.0695337	-0.413574
AEBP1	0.747041	0.00903746	0.0379956	1.67969	1.71613e-08	7.83083e-06	0.90309	0.00228104	0.0196653	0.229865	0.312223	0.644979	1.32967	1.82365e-08	1.14351e-06	0.456645	0.123519	0.332959	0.91472	1.14701e-07	5.26814e-05	-0.11723	0.647053	0.945891	0.191183	0.341864	0.637684	1.17327	4.50561e-07	5.7984e-05	0.921602	2.37738e-24	8.67696e-21	-0.17946	0.110496	0.207517	0.160066	0.0848477	0.196504	0.472305	0.000219886	0.000812454	0.299561	0.00775014	0.0283533	0.465948	7.11746e-07	3.58171e-06	-0.165176
AEBP2	-0.192674	0.0186999	0.0638755	-0.109874	0.313413	0.475855	-0.0623749	0.42807	0.618475	0.137637	0.0393127	0.24498	0.0672755	0.449823	0.578581	-0.00672715	0.921468	0.967734	0.0432587	0.546305	0.70899	0.289012	0.00506263	0.147157	0.143884	0.219088	0.512386	0.0641926	0.310889	0.467017	0.259605	0.000110077	0.000555068	0.412555	8.86445e-13	8.58538e-11	0.108072	0.0040916	0.0198619	-0.121259	0.00118646	0.00354215	0.116781	0.0122201	0.0405822	0.420778	8.54511e-11	1.2118e-09	0.095316
AEN	0.195468	0.326833	0.497273	0.456783	0.00455186	0.0254014	0.235121	0.110042	0.261241	0.0497908	0.726949	0.904302	0.185599	0.081547	0.159915	0.226767	0.0401996	0.169339	0.420694	0.00313485	0.0292893	0.331537	0.154925	0.656158	-0.0335365	0.820059	0.929491	0.662869	0.000460538	0.0054569	0.146967	0.250267	0.360837	-0.368363	0.000918334	0.00415409	0.11619	0.0998113	0.220259	0.0462757	0.694808	0.779751	0.272272	0.0019759	0.00966288	-0.61023	1.5588e-08	1.19112e-07	0.263946
AFAP1	-0.435568	0.00194073	0.0124308	-0.227925	0.0479764	0.129342	-0.221497	0.0388779	0.131671	-0.251169	0.0913096	0.369731	-0.333996	0.000370441	0.00223318	-0.0818701	0.381022	0.628678	0.117627	0.172911	0.349317	-0.368524	0.0357438	0.381662	-0.416934	0.000129576	0.0103322	0.47781	0.00227155	0.0151884	0.283195	0.000566275	0.00218662	-0.00875243	0.909325	0.948879	0.0383484	0.334056	0.515733	0.784076	8.85515e-14	3.71388e-12	0.0597433	0.428615	0.590759	0.254157	0.000156049	0.000458346	0.0109716
AFAP1L1	0.0409501	0.885791	0.935813	0.0759437	0.734441	0.833446	-0.332489	0.0450757	0.144731	0.133177	0.615459	0.853831	0.190684	0.202029	0.319034	-0.105259	0.533146	0.74893	0.00869468	0.916994	0.953804	-0.137062	0.563528	0.918019	0.0185225	0.939369	0.977581	0.00556499	0.953983	0.973203	0.218784	0.0173015	0.0396802	-0.0984983	0.3344	0.484418	-0.184516	0.00756108	0.0319658	-0.483953	5.46841e-09	6.77017e-08	0.331044	0.000707749	0.00436732	0.115516	0.112885	0.167468	-0.218755
AFAP1L2	0.0918722	0.62896	0.760304	-0.0614051	0.711633	0.819294	-0.131033	0.22729	0.417288	-0.50049	0.0375086	0.239682	0.0991721	0.378613	0.510174	-0.0325397	0.769226	0.892775	0.0356633	0.845074	0.910907	-0.110464	0.634917	0.942912	-0.10764	0.628684	0.83362	0.0121055	0.936382	0.962987	0.463799	0.000481139	0.0019038	0.193485	0.014053	0.039946	0.0438219	0.532145	0.697726	0.213434	0.00630045	0.0152717	0.137659	0.0285754	0.0785328	0.0969234	0.401783	0.495356	0.0496041
AFDN	-0.102749	0.305556	0.475108	0.179824	0.145756	0.281729	-0.0843322	0.333821	0.529831	-0.00124078	0.989125	0.996253	0.174307	0.0451787	0.100934	-0.00254822	0.960138	0.984656	0.281895	0.0224235	0.0967125	-0.0133268	0.887694	0.989882	-0.0290343	0.832226	0.934099	0.578348	0.00111116	0.00958946	0.00866633	0.887295	0.92529	-0.123575	0.00878016	0.0272214	0.0412138	0.480673	0.652755	0.255413	1.8627e-07	1.53845e-06	-0.121347	0.00295309	0.0132882	0.415839	6.48267e-08	4.24504e-07	0.0195859
AFF1	0.00619706	0.97222	0.985195	0.515391	0.00029513	0.00423218	-0.143901	0.228057	0.418375	0.00728626	0.91369	0.973657	0.4516	2.90082e-05	0.000311005	-0.101036	0.30737	0.558284	0.0113792	0.883822	0.935237	0.0700333	0.472632	0.89251	-0.00115437	0.989757	0.996471	-0.0264842	0.715076	0.815557	0.398944	2.98256e-11	3.44485e-09	-0.0238201	0.562101	0.700057	-0.0428953	0.3592	0.540876	0.108584	0.0772558	0.133627	-0.0872007	0.0270161	0.075392	0.0222134	0.708722	0.777628	-0.262113
AFF2	-0.412349	0.169747	0.317138	-0.536148	0.0157932	0.0596121	-0.395936	0.000353879	0.0056829	-0.033776	0.827084	0.939603	-0.898524	3.55425e-09	3.1806e-07	-0.308574	0.00194488	0.0251288	0.362214	0.178766	0.356614	-0.597194	0.0755234	0.51737	-0.193035	0.570429	0.799162	-0.0273592	0.924238	0.955507	0.136993	0.206037	0.308954	-0.747315	2.54475e-07	3.87717e-06	-1.05129	3.87783e-12	1.06213e-09	-0.256846	0.227111	0.327121	-0.221342	0.0952761	0.195361	-0.977431	8.43785e-09	6.916e-08	-0.489511
AFF3	-0.577165	0.000130028	0.00165345	-0.601588	0.00269106	0.0177766	-0.386728	6.96186e-06	0.00037597	-0.526669	0.00263753	0.0566678	-0.432867	0.000393065	0.00234653	-0.291832	0.00116071	0.0180923	-0.106304	0.418224	0.606018	0.235646	0.405954	0.869669	-0.0965102	0.638915	0.840266	-0.296152	0.0919265	0.197709	0.073998	0.52746	0.643811	-0.0442015	0.617006	0.745874	-0.179506	0.360171	0.542119	0.285031	0.0241011	0.0492362	0.110631	0.184486	0.320547	0.581438	2.81614e-06	1.22602e-05	-0.0763425
AFF4	-0.31397	0.00052498	0.00465391	-0.121142	0.23846	0.396197	-0.181682	0.0359055	0.125198	-0.0293159	0.770519	0.919321	0.0463423	0.48089	0.608088	-0.0402502	0.522034	0.742568	0.21493	0.0230003	0.0982378	0.0016505	0.990216	0.99937	0.0267558	0.8221	0.929922	0.085429	0.368489	0.524546	0.303601	0.000139848	0.000676408	0.188828	2.73987e-05	0.000210221	0.111723	0.00770548	0.0323815	0.208709	0.000684599	0.00219201	0.026647	0.491357	0.648202	-0.0469106	0.519887	0.609252	-0.000837626
AFG1L	-0.471583	3.95534e-07	2.84801e-05	-0.28614	0.00457485	0.0254737	-0.271264	0.00212845	0.0189144	-0.189236	0.0473664	0.270708	-0.0885952	0.219957	0.340016	-0.145162	0.0872363	0.27057	-0.213316	0.0499203	0.15759	0.150768	0.241158	0.749229	0.0743956	0.48671	0.750653	-0.590858	0.000159473	0.00275839	-0.251269	0.0001783	0.000823789	0.137189	0.0136317	0.038986	-0.0489674	0.255583	0.42781	-0.169951	0.00835134	0.019556	-0.0477269	0.410855	0.57412	-0.0805167	0.156022	0.221672	-0.0471402
AFG3L2	-0.577365	0.00012582	0.00161802	-0.432948	0.000223216	0.00353055	-0.289966	0.00420546	0.0297741	-0.101249	0.316536	0.649191	-0.439274	3.03845e-07	9.91046e-06	-0.159815	0.100808	0.295584	-0.221595	0.0751548	0.204352	-0.125241	0.400385	0.868231	-0.223489	0.0129412	0.12606	-0.482401	0.0168773	0.0598262	-0.340332	3.51971e-07	5.36154e-06	-0.00839018	0.842232	0.905861	-0.172392	0.00081521	0.00567599	-0.267722	2.24068e-09	3.07144e-08	-0.00966987	0.811706	0.896781	-0.431397	4.766e-11	7.28563e-10	-0.0938313
AFM	-0.847979	0.786835		0.286878	0.877687		0.152972	0.926575		1.25984	0.153219	0.471914	1.16557	0.424364	0.55477	0.253855	0.823888		0.648248	0.505545		0.196089	0.479684	0.894405	-0.545531	0.601898		0.680438	0.513749		0.370596	0.520557	0.637603	0.43495	0.127297	0.231701	0.042124	0.947602	0.974065	0.0240403	0.965946	0.977492	0.590083	0.0732935	0.16134	1.41159	0.00531228	0.0111076	0.30042
AFMID	0.400528	0.0242394	0.0770147	0.271839	0.178999	0.324372	0.0286925	0.761333	0.864968	-0.0309419	0.792472	0.92731	0.0113375	0.938915	0.959804	-0.0239816	0.765848	0.89097	-0.0291729	0.756757	0.858327	0.0583696	0.649068	0.946429	0.187924	0.0389477	0.215166	0.172373	0.147401	0.276686	0.189844	0.0243368	0.0530676	0.0320195	0.49824	0.643585	0.110178	0.0557444	0.144723	0.444274	1.87786e-07	1.54748e-06	-0.190438	5.50104e-06	9.70463e-05	0.16644	0.00255309	0.00573407	0.0385942
AFP	0.991534	0.341322		0.0727666	0.948639	0.970396	1.26156	0.474392		0.784094	0.482214	0.773389	-0.450808	0.136766	0.237196	0.593422	0.763162		-0.29076	0.40949	0.598324	-0.0360079	0.916763	0.991977	-0.0399004	0.951596	0.982754	0.550054	0.435828	0.588191	-0.757385	0.145019	0.232811	0.746214	0.111222	0.208564	0.656879	0.208671	0.371737	0.465217	0.186872	0.278996	0.00534427	0.992517	0.995346	0.00264514	0.994211	0.996507	-0.358005
AFTPH	-0.258018	0.000462202	0.00424645	-0.346716	8.91857e-05	0.00190534	-0.108687	0.130936	0.292355	-0.0628561	0.198371	0.530323	-0.2315	0.000771532	0.0039878	-0.00524971	0.937685	0.974987	0.135489	0.0229223	0.0979778	0.0203213	0.806657	0.974632	-0.0986452	0.153383	0.43179	0.0861085	0.192623	0.335377	-0.0130904	0.723917	0.808178	0.270254	1.47376e-07	2.4044e-06	-0.0434607	0.144197	0.286623	-0.127334	0.000438452	0.00148693	0.051591	0.224096	0.369453	0.129252	0.000896808	0.00222337	0.0295801
AGA	-0.0315005	0.802162	0.88357	-0.124882	0.322509	0.484335	-0.400103	0.0269703	0.102764	-0.241282	0.221335	0.556284	0.0451304	0.733581	0.816322	-0.0992391	0.422859	0.66501	-0.0410094	0.671915	0.803227	-0.00115319	0.99478	0.99937	0.174309	0.109731	0.366645	-0.314355	0.00182983	0.0131377	-0.328808	7.66292e-06	6.32726e-05	0.0558911	0.296601	0.443144	-0.0721522	0.263593	0.437247	-0.0207368	0.7463	0.820715	0.0742556	0.167064	0.297841	0.0347134	0.537271	0.626604	0.216946
AGAP1	-0.374593	0.000980098	0.00740388	-0.103902	0.352815	0.514942	-0.140878	0.0662079	0.186583	-0.295299	0.0101664	0.117389	-0.381525	6.67366e-05	0.000581431	-0.108656	0.0714894	0.239172	-0.0761287	0.293935	0.48868	-0.00268328	0.981476	0.999109	-0.189912	0.0426308	0.22598	-0.0932457	0.260402	0.413311	0.0651064	0.259507	0.371579	-0.486882	4.37494e-15	1.08329e-12	-0.0750384	0.0456736	0.124695	-0.293321	2.76416e-10	4.85547e-09	-0.0372656	0.459367	0.618649	-0.178296	0.000599645	0.00154547	-0.153954
AGAP2	-0.582001	0.00800565	0.0347713	-0.648378	0.00608136	0.0309471	-0.128075	0.299567	0.495314	0.401325	0.0543531	0.288206	-0.682258	3.68359e-08	1.9878e-06	-0.164186	0.188001	0.424612	0.44686	0.130913	0.292287	-0.183054	0.288712	0.792548	-0.318115	0.311722	0.612039	0.0952028	0.664386	0.777184	0.405895	2.46043e-05	0.000163274	-0.0651691	0.464878	0.613743	0.0828388	0.519755	0.686945	-0.0546189	0.479285	0.59046	-0.00365357	0.964228	0.982833	0.0299832	0.806539	0.855913	0.257768
AGAP3	0.236805	0.0634233	0.157291	-0.110602	0.353698	0.515724	0.174103	0.0498262	0.154506	-0.244807	0.0741554	0.335279	-0.0756777	0.338961	0.470519	0.0337223	0.637917	0.816298	0.113652	0.210877	0.394894	-0.0617839	0.551374	0.913679	0.163438	0.0874708	0.327684	0.231176	0.00455435	0.0243113	0.120242	0.0357359	0.0731924	-0.0760662	0.0438804	0.100674	0.107175	0.00831281	0.03436	-0.22418	2.13973e-06	1.35435e-05	-0.135856	0.000336384	0.00246563	0.201728	2.04401e-06	9.21092e-06	0.0226266
AGAP4	0.521091	0.0236697	0.075627	0.491629	0.0223748	0.0756136	0.445531	0.0336579	0.120035	0.260649	0.0838711	0.354416	0.384745	0.0160262	0.0447647	0.237817	0.0934786	0.281591	0.361629	0.00539239	0.0401889	0.04831	0.76905	0.968949	0.218206	0.113807	0.37296	0.23598	0.0675905	0.158869	0.119427	0.134423	0.218401	0.119484	0.0899547	0.176951	0.155319	0.0411934	0.115539	0.255663	6.49666e-05	0.000275633	-0.035862	0.544331	0.695437	0.294992	6.1432e-05	0.00019836	0.0500653
AGAP5	0.136668	0.346159	0.515462	0.364928	0.0286979	0.0897869	-0.0331824	0.774503	0.873308	0.0398852	0.700551	0.891878	0.173305	0.10544	0.194296	-0.067992	0.424539	0.665934	0.185591	0.0775799	0.209005	0.0784495	0.575077	0.922687	0.237446	0.0520045	0.249892	-0.0983078	0.395297	0.550251	0.0444368	0.527048	0.643498	0.251898	2.95606e-06	3.17079e-05	0.18424	0.000898067	0.00611796	0.368087	7.18812e-08	6.58527e-07	0.0612861	0.183575	0.31935	0.444011	1.7645e-11	3.02151e-10	0.114293
AGAP6	0.245362	0.0795708	0.184795	0.289352	0.0992262	0.215661	0.0644707	0.570661	0.734579	0.200757	0.0296443	0.212616	0.215536	0.0223339	0.0583342	-0.0367472	0.602461	0.794591	0.517096	0.000149658	0.00522458	0.170991	0.271467	0.780317	0.162995	0.210225	0.501858	0.435281	0.00355815	0.0205097	0.205565	0.00136655	0.00464054	0.110903	0.0493896	0.110608	0.223543	0.000377942	0.00310917	0.264329	6.13949e-07	4.46922e-06	0.0290451	0.538757	0.690912	0.199958	0.00278298	0.00619244	0.108057
AGAP9	0.334888	0.202412	0.359022	0.587776	0.0328596	0.0988885	0.193515	0.398893	0.591039	0.21055	0.222966	0.557877	0.435682	0.0283314	0.0701411	0.00949589	0.959723	0.984408	0.502471	0.00258731	0.0261822	0.503085	0.00809645	0.185953	0.464452	0.0151156	0.13413	0.369831	0.022984	0.0734036	0.157791	0.183161	0.280883	0.297753	0.00212362	0.00846185	0.251013	0.0290885	0.0890186	0.431311	1.81704e-06	1.17077e-05	0.144956	0.106856	0.213358	0.641656	1.88279e-09	1.84803e-08	0.211258
AGBL1	0.273397	0.507607	0.664288	1.40383	0.00151105	0.0122123	0.801372	0.0353806	0.123936	-0.534549	0.108918	0.402949	-0.479378	0.0252745	0.0643259	0.534709	0.061523	0.218311	-0.602354	0.335328		-0.801262	0.357602	0.8447	-0.040163	0.963895		0.0666388	0.886567	0.931662	-0.750085	0.00335405	0.00984686	1.02919	5.70188e-05	0.000393856	0.338496	0.407621	0.588596	-0.24505	0.0782178	0.135048	-0.00790511	0.975055	0.987393	0.230041	0.647221	0.725603	-0.164388
AGBL2	-1.13143	0.0040541	0.0212219	1.79045	0.0016901	0.0131283	0.12767	0.33893	0.534698	-0.166569	0.380659	0.702966	0.590673	0.0279683	0.0695613	-0.0121027	0.910137	0.961864	0.412266	0.0516022	0.160498	0.0941857	0.804358	0.974571	0.316888	0.0751901	0.303823	0.290446	0.218549	0.366451	0.160966	0.513906	0.631321	0.227119	0.0125716	0.0364647	0.486924	1.87386e-05	0.000292546	0.274901	0.0700025	0.122812	0.192308	0.023943	0.0683361	0.787841	5.81521e-08	3.85364e-07	0.202601
AGBL3	-0.202256	0.193431	0.347458	0.0619295	0.664262	0.7839	0.0205723	0.88743	0.941658	0.0486946	0.635165	0.862693	-0.0359313	0.695597	0.786888	-0.051962	0.655526	0.82627	0.0265856	0.815894	0.894241	0.248358	0.0601921	0.474405	0.350085	0.0261998	0.174706	0.135062	0.318426	0.47489	0.105497	0.159696	0.251775	0.200664	0.00973374	0.0295928	0.112972	0.0587914	0.150307	0.61345	3.22642e-15	2.09214e-13	0.459166	6.47557e-08	2.7074e-06	0.107713	0.119467	0.175973	0.382158
AGBL4	-0.614594	0.00185988	0.0120405	-0.56416	0.00613993	0.0311477	-0.32585	0.196547	0.380179	-0.290564	0.0360333	0.23471	-0.687087	6.39256e-05	0.000563575	-0.507501	0.00600974	0.0515917	-0.386986	0.0167414	0.0805081	0.416412	0.302301	0.803892	0.405521	0.164552	0.447454	-0.807936	0.000438939	0.00528	0.120911	0.600437	0.708116	-0.327515	0.00956827	0.029204	0.376538	5.84571e-05	0.000725358	1.30921	1.31564e-09	1.92154e-08	-0.147551	0.162946	0.292452	-0.468525	0.0110508	0.0214626	0.178528
AGBL5	0.0266643	0.668515	0.788459	0.0832357	0.27284	0.433074	0.017927	0.737883	0.849383	-0.0565186	0.477604	0.770283	-0.0916321	0.0924956	0.175941	-0.0534228	0.294862	0.545314	-0.0780575	0.246476	0.436665	-0.212562	0.0573929	0.465176	-0.0915708	0.331654	0.630555	-0.0172005	0.818076	0.88725	-0.0149471	0.752413	0.830005	-0.0529783	0.0963388	0.18665	0.146311	0.00300159	0.0156771	-0.0130205	0.772553	0.840993	-0.0143582	0.648322	0.780708	0.0586393	0.234404	0.314095	0.0302843
AGER	0.906132	2.17156e-05	0.000465549	0.499892	0.03151	0.0959369	0.425903	0.022802	0.0923044	0.015784	0.903657	0.969625	0.532147	0.00372708	0.0140529	0.0923457	0.475857	0.70903	0.425165	0.0108394	0.0609423	-0.126342	0.467587	0.891184	0.381216	0.0489191	0.241362	0.82863	0.000202122	0.00320658	0.0407285	0.776472	0.847174	0.0822302	0.286933	0.432483	0.221563	0.0215896	0.0717149	0.166749	0.0140411	0.0307898	-0.0319934	0.655612	0.786972	0.201122	0.00719011	0.0146004	0.260645
AGFG1	-0.277188	0.000305973	0.00311021	-0.265651	0.00235976	0.0163646	-0.251266	7.03037e-05	0.00188028	0.161772	0.0869695	0.360126	-0.175222	0.00126391	0.00584791	-0.148174	0.0155425	0.0944391	-0.119753	0.126586	0.285507	0.0540008	0.722388	0.959432	-0.162583	0.0757447	0.304909	-0.0685682	0.379689	0.535413	0.0662522	0.511837	0.629373	-0.0804877	0.0393834	0.092181	-0.118602	0.00479347	0.0224374	-0.107958	0.00282435	0.00759056	-0.0219663	0.509559	0.665109	-0.390928	4.96671e-06	2.03821e-05	-0.0843658
AGFG2	0.0251094	0.840975	0.907846	0.139712	0.220278	0.374947	0.0907649	0.40331	0.594652	0.0554451	0.436048	0.742039	0.524442	1.17536e-07	4.77872e-06	0.0212048	0.800497	0.907639	-0.0308645	0.730827	0.841869	-0.173686	0.275292	0.782467	0.00334724	0.977482	0.992398	-0.109132	0.275422	0.429135	0.105208	0.259175	0.371217	-0.175999	0.00775399	0.0246123	0.0215779	0.659489	0.797644	-0.322304	1.68016e-05	8.34421e-05	-0.359533	1.39877e-07	5.18627e-06	0.334884	3.33114e-06	1.42505e-05	-0.221015
AGGF1	-0.347346	3.28019e-06	0.000124947	-0.328903	0.000217488	0.00345572	-0.443519	2.68579e-10	4.08997e-07	-0.0437035	0.567394	0.826376	-0.228101	0.000285905	0.00180099	-0.242375	0.000109137	0.00385662	-0.179551	0.0344686	0.12586	-0.108279	0.161269	0.664837	-0.082743	0.290508	0.591538	-0.251	0.0158131	0.0574534	-0.147541	0.00979786	0.0245303	0.0735809	0.058436	0.125796	-0.07969	0.00955012	0.0382601	-0.331829	4.14876e-17	4.89447e-15	0.0814929	0.0171698	0.0528282	0.0199573	0.614457	0.696622	-0.0310109
AGK	-0.220466	0.025019	0.0788538	-0.239712	0.0232919	0.0776658	-0.0350395	0.619195	0.769613	0.0500159	0.472396	0.76702	-0.225179	0.00174055	0.00752825	-0.0966444	0.064318	0.224353	-0.120556	0.0292791	0.113074	0.104515	0.321887	0.82054	0.0766547	0.261676	0.559782	-0.26783	0.000376136	0.00482233	0.112817	0.0553767	0.105322	0.0365176	0.314766	0.463384	0.12626	0.00121187	0.0077288	0.172114	2.23518e-05	0.000107082	-0.0156493	0.595199	0.737503	0.199138	8.2368e-07	4.09304e-06	0.114692
AGL	-0.203565	0.112486	0.236082	-0.472599	1.38021e-05	0.000588782	-0.13177	0.162802	0.336014	-0.121733	0.177001	0.504774	-0.0230049	0.771807	0.844039	-0.190157	0.00306808	0.0338063	-0.357489	0.00871946	0.0536708	0.272977	0.175602	0.684609	-0.0886425	0.478376	0.743969	-0.503142	0.0116458	0.0463444	-0.259353	0.000174109	0.000809661	0.0107991	0.833536	0.900319	-0.0502914	0.262369	0.435839	-0.0182128	0.897418	0.931762	0.0746779	0.120092	0.232491	-0.104592	0.116451	0.172097	-0.0593646
AGMAT	-0.504106	0.0171307	0.0599485	-0.478371	0.0162167	0.0607563	0.520056	0.121789	0.278892	0.0906983	0.547823	0.81537	-0.720167	1.57097e-05	0.000192783	-0.134768	0.515047	0.737122	-0.0295479	0.898231	0.943396	-0.00969645	0.956605	0.995863	-0.0271061	0.915752	0.968533	-0.176473	0.330818	0.486836	-0.190856	0.196086	0.29664	-0.235343	0.0889524	0.175535	-0.13176	0.284109	0.460734	0.682574	0.000186716	0.000702961	-0.068457	0.525278	0.679303	-0.375895	0.0110712	0.021493	-0.142016
AGMO	0.201197	0.50345	0.660625	-0.363287	0.267762	0.427828	-0.350843	0.453647	0.640335	0.535791	0.105809	0.397949	0.473446	0.120316	0.21514	-0.533304	0.154533	0.379587	0.547897	0.00572553	0.0418493	-0.121711	0.657776	0.948851	0.47145	0.0474755	0.237781	0.545398	0.00594102	0.0292732	0.768469	1.04928e-07	2.07008e-06	0.0118956	0.9265	0.959197	-0.22345	0.0139855	0.0515086	0.158384	0.167503	0.254971	-0.212132	0.107251	0.213848	0.0406642	0.68703	0.760277	-0.419056
AGO1	0.0404448	0.617355	0.750688	0.0765213	0.420865	0.580283	-0.0942555	0.13501	0.298161	-0.0238805	0.7238	0.903477	0.0317383	0.582918	0.697247	-0.0495507	0.363573	0.611918	-0.173047	0.00108329	0.0159972	-0.199987	0.0349182	0.378928	-0.157438	0.018691	0.148276	0.0176743	0.713909	0.814706	0.0984854	0.0152066	0.0356004	-0.187862	4.42253e-06	4.42823e-05	-0.0486726	0.124401	0.258051	-0.0991145	0.000757616	0.00239188	-0.137207	0.000534216	0.00354501	0.0639904	0.0992076	0.149574	0.0226663
AGO2	-0.115237	0.293178	0.461455	0.14701	0.202842	0.353623	-0.0783087	0.399336	0.591304	-0.0625673	0.578445	0.833543	0.0132932	0.864744	0.910612	-9.09253e-06	0.999876	0.999896	0.216557	0.031139	0.117592	-0.122662	0.392348	0.86161	-0.190687	0.133811	0.402136	0.0149704	0.89198	0.935146	0.42615	1.37057e-06	1.55095e-05	-0.307258	5.75934e-07	7.78366e-06	0.075873	0.139854	0.280536	-0.124138	0.0910068	0.152955	-0.1763	0.000100657	0.00095959	-0.534703	1.09428e-09	1.14527e-08	0.0814929
AGO3	-0.0530071	0.571503	0.71711	0.189184	0.0579947	0.147872	-0.101734	0.338808	0.534605	0.0918415	0.396628	0.71539	0.0825843	0.401023	0.532703	0.0250361	0.664681	0.831912	0.189524	0.00565545	0.0415921	0.0791659	0.434997	0.88081	0.00555267	0.94374	0.979168	0.137616	0.0628414	0.151038	0.176704	0.00065203	0.00246048	0.0179749	0.618928	0.747488	-0.0639737	0.132687	0.270058	-0.0801895	0.0477155	0.0886802	0.0559626	0.0906776	0.188418	-0.0802185	0.102672	0.154059	0.167972
AGO4	-0.0435053	0.647747	0.773426	0.301369	0.00208277	0.0151905	-0.13127	0.16244	0.335516	0.0610064	0.358479	0.684266	0.231166	0.000636501	0.00343206	-0.0223496	0.728906	0.869086	-0.0258266	0.678512	0.807699	0.0904554	0.396036	0.86472	-0.0146624	0.882569	0.955488	0.00390361	0.950875	0.971285	0.167074	0.00499228	0.0137995	0.0762259	0.132295	0.23868	-0.00717543	0.864973	0.932191	-0.239572	3.13577e-06	1.89181e-05	-0.0102478	0.801041	0.889849	-0.0269246	0.676769	0.75198	0.159422
AGPAT1	0.153576	0.0432834	0.118618	0.00946313	0.896858	0.938797	0.0914481	0.192562	0.37494	-0.0277931	0.700306	0.891774	-0.181972	0.00224784	0.00924896	0.00875906	0.882749	0.947279	-0.00675882	0.899873	0.944123	-0.092673	0.393486	0.862284	-0.0841138	0.252685	0.550257	0.053049	0.471124	0.619926	0.0184795	0.740824	0.821036	-0.299288	0.000314038	0.00169008	0.0174527	0.661863	0.799371	-0.0840699	0.0351275	0.0681602	-0.122099	0.0114372	0.0384406	-0.0472783	0.126583	0.184842	-0.064792
AGPAT2	0.711848	3.44342e-06	0.000128301	0.428004	0.00432383	0.0244898	0.401679	0.0209678	0.0870895	0.125228	0.498858	0.784843	0.411833	0.000255882	0.00164754	0.213855	0.146512	0.367799	0.249278	0.0286758	0.111618	0.246949	0.174063	0.683198	-0.309511	0.323231	0.622931	0.444811	2.63631e-05	0.000887618	-0.541721	3.87102e-08	9.34422e-07	-0.354421	1.27182e-07	2.12318e-06	0.0141148	0.804423	0.897524	-0.216342	0.00633649	0.0153469	-0.289214	1.42395e-06	3.2862e-05	-0.92748	1.39426e-06	6.5031e-06	-0.492375
AGPAT3	-0.0231245	0.833565	0.903161	0.0603227	0.556459	0.702422	0.0290459	0.738536	0.849659	0.0279919	0.725564	0.904028	-0.108254	0.0414892	0.0944204	0.112533	0.197073	0.434873	-0.209263	0.0161852	0.0785527	-0.120075	0.325007	0.822545	-0.291589	2.77479e-05	0.00419018	-0.250401	0.0157609	0.0573117	-0.151982	0.00117132	0.00406881	-0.342253	5.30893e-05	0.000370969	-0.0259589	0.531635	0.697254	-0.0787793	0.239628	0.341611	-0.223194	8.9117e-08	3.54321e-06	-0.423291	9.07436e-07	4.44504e-06	0.114151
AGPAT4	-0.0383668	0.779612	0.868338	-0.00698451	0.963612	0.978666	-0.111665	0.206728	0.392797	0.0258697	0.789557	0.925942	-0.254453	0.139378	0.240608	-0.110831	0.182763	0.417896	0.288197	0.0119818	0.0648524	-0.108821	0.577556	0.923664	0.111963	0.277277	0.576304	0.480795	0.00117728	0.00995522	0.0569306	0.421297	0.543224	0.0475366	0.600215	0.731612	0.0737171	0.22047	0.385564	0.208173	0.00143781	0.00420199	0.189583	0.020153	0.0598089	-0.165148	0.0312047	0.0541569	-0.521936
AGPAT5	-0.283681	0.0024929	0.014885	-0.25718	0.0131058	0.0524587	-0.27949	0.000230777	0.00424807	-0.012264	0.901713	0.9693	0.0169317	0.84121	0.894445	-0.140918	0.0284576	0.136859	-0.141284	0.231322	0.419124	0.134921	0.418411	0.874992	-0.213305	0.133365	0.401437	0.12391	0.492051	0.639307	-0.0245337	0.764481	0.838805	0.0419195	0.529417	0.670887	-0.0471949	0.324009	0.504698	0.166776	0.00300082	0.00798287	-0.0109403	0.861946	0.926274	0.0177353	0.850732	0.889559	0.0191111
AGPS	-0.147224	0.0864064	0.196166	-0.220638	0.0145662	0.0562788	-0.291317	1.56393e-06	0.000135038	0.0404051	0.585166	0.835529	-0.151258	0.029092	0.071735	-0.15757	0.0108955	0.0755337	-0.204059	0.0171474	0.0817074	-0.046715	0.682776	0.953	-0.0610949	0.325125	0.624569	-0.290926	0.00581097	0.0288117	-0.240737	3.69721e-06	3.49226e-05	0.0239535	0.57078	0.70681	-0.111788	0.00549757	0.0250345	-0.212824	1.47025e-07	1.25353e-06	0.154987	6.55659e-05	0.00068264	-0.0275967	0.490784	0.582104	0.00910371
AGR2	0.0554157	0.933092	0.964796	-0.196768	0.761596	0.852076	0.207941	0.760557	0.864732	-0.0505613	0.86896	0.957392	0.384251	0.424048	0.554479	0.957304	0.058635	0.211935	0.0651411	0.886631	0.936451	0.175014	0.662331	0.949238	-0.293297	0.519168	0.769825	0.494514	0.283304	0.438125	-0.984132	7.96175e-05	0.000422489	-0.389115	0.028972	0.072194	0.29717	0.147311	0.291044	-0.687573	0.0101416	0.0232045	-0.0983373	0.505104	0.661261	-0.160027	0.60015	0.683626	-0.490981
AGR3	0.409627	0.662783	0.784585	1.35452	0.112861	0.235865	0.236393	0.833658		0.215306	0.374857	0.698977	-0.260073	0.749143	0.827692	0.0211373	0.978979		0.5047	0.590522		0.741748	0.258882	0.768655	-1.41549	0.165313		-0.499741	0.588523	0.718453	-0.783668	5.64873e-07	7.66992e-06	0.0276591	0.93043	0.961654	0.487709	0.0469622	0.127407	-0.63999	0.260569	0.365989	-0.0812263	0.787904	0.881128	0.639472	0.151501	0.215955	0.178002
AGRN	-0.0933958	0.568463	0.71461	0.0757396	0.615595	0.748065	0.144177	0.40719	0.598476	-0.152385	0.400789	0.71828	-0.116278	0.251935	0.376192	0.317938	0.0823753	0.261578	0.191648	0.13398	0.296476	0.0654347	0.534407	0.909805	-0.107499	0.366881	0.657648	0.391127	0.0141995	0.0533033	-0.106014	0.178249	0.274991	0.00187121	0.971466	0.98486	0.163116	0.00438186	0.021007	0.243424	0.00107301	0.00323833	0.0655764	0.205283	0.347267	0.281292	0.00293836	0.00650643	0.0588068
AGRP	0.866546	0.00295202	0.0168369	0.181613	0.553269	0.699536	0.531171	0.0513825	0.158044	0.92427	0.00647992	0.0915346	0.354164	0.204478	0.321873	0.200627	0.401162	0.646007	0.335714	0.462026		-0.615025	0.148785	0.646606	0.157057	0.745998	0.895695	0.316546	0.529159	0.671003	-0.705085	8.4603e-05	0.000444678	-1.02709	2.79083e-05	0.000213301	0.162925	0.431266	0.610367	-0.623503	0.0949363	0.158626	-0.531982	0.0133712	0.0434758	-0.075404	0.783365	0.838148	-0.495038
AGT	0.401348	0.0766973	0.18043	0.283755	0.200471	0.35076	0.176961	0.118006	0.273103	2.25441	4.93536e-10	9.78352e-07	0.773484	1.64247e-05	0.000200336	0.335324	3.64098e-05	0.00182777	0.0912485	0.350713	0.546132	-0.0852465	0.688516	0.953758	-0.513882	0.0137271	0.128991	-0.0928676	0.505339	0.65017	0.306379	0.033164	0.0687115	-0.445387	0.0203537	0.0539527	0.176449	0.154135	0.300761	0.0130672	0.903525	0.935923	0.378471	0.0237399	0.0678581	-0.833375	9.11131e-08	5.74164e-07	-0.290876
AGTPBP1	-0.196083	0.141813	0.27839	-0.190701	0.0817552	0.188246	-0.381578	6.93665e-06	0.00037597	0.0750467	0.340358	0.670142	-0.403763	0.00261447	0.0104603	-0.279941	0.000195235	0.00549413	-0.202821	0.0495557	0.156854	0.0670186	0.548865	0.912631	0.0249444	0.76673	0.904935	-0.377333	0.0029747	0.0183183	0.193343	0.0230156	0.0505916	0.165789	0.000458198	0.00232829	0.0124748	0.76755	0.872588	-0.337282	2.07084e-09	2.85791e-08	0.106367	0.0219466	0.0638936	0.0513559	0.41164	0.505052	0.0946371
AGTR1	0.735055	0.0946951	0.209549	0.29139	0.330206	0.492217	-1.06031	0.0048981	0.0332582	0.809283	0.0525887	0.284055	0.980972	0.00165989	0.00724137	-1.1575	6.11615e-05	0.00262287	-0.354442	0.0412004	0.140251	0.297282	0.048342	0.429137	-0.0982424	0.720386	0.882143	-0.174889	0.367082	0.523055	0.283974	0.00410655	0.0116966	-0.437204	0.00465154	0.0162001	-0.403148	0.000273609	0.00240944	0.125025	0.133744	0.211578	-0.168188	0.218866	0.363321	0.211125	0.0474847	0.0783798	-1.12137
AGTR2	0.852306	0.833027		0.809236	0.713458		-1.67927	0.00109889	0.0119868	0.510856	0.869774		1.78903	0.0669565	0.137258	-0.807179	0.00704154	0.0567923	-0.913971	0.0797571	0.212787	0.212664	0.938006		-1.29273	0.0164409	0.139715	-1.04487	0.0610216	0.148053	-1.46094	0.000104873	0.000531913	-0.246563	0.819388	0.890893	-0.590825	0.375003	0.556617	1.09646	0.0396265	0.0757643	-0.235943	0.838259	0.91244	1.25295	0.000540889	0.00140917	-0.390797
AGTRAP	0.760532	0.00107418	0.00798038	0.583288	0.0159049	0.0599501	0.669689	0.00160778	0.0155496	0.147239	0.229453	0.565788	0.903278	2.28698e-06	4.287e-05	0.419087	0.0386668	0.165426	0.305126	0.00657341	0.0453476	-0.459705	0.0288268	0.351166	-0.010266	0.945437	0.979535	0.474327	0.00231633	0.015382	-0.0115609	0.852271	0.900999	-0.120175	0.0757556	0.154322	0.0228014	0.627934	0.773759	-0.277532	0.0136902	0.0300853	-0.103803	0.112289	0.221057	-0.0947319	0.201626	0.275952	-0.0341745
AGXT	0.837181	0.359835	0.529589	1.24558	0.0723313	0.17271	0.921151	0.300144	0.495844	0.504065	0.284307	0.620416	0.916336	0.20807	0.3262	0.459071	0.471494	0.705608	0.352904	0.533285	0.698942	0.13193	0.531722	0.90884	-0.59128	0.216354	0.509082	-0.0784848	0.901198	0.941653	0.393106	0.304071	0.421816	0.22512	0.390832	0.542059	0.306201	0.399999	0.58126	0.154053	0.653846	0.746496	-0.162284	0.561738	0.710417	-0.410623	0.106388	0.159019	-0.143873
AGXT2	0.945662	0.449162		0.00608415	0.998741		1.18059	0.411203		0.189843	0.754792	0.91364	-0.90171	0.428253		1.12591	0.487617		-0.590771	0.30209		-0.216503	0.413329	0.87347	-0.630083	0.605362		1.01887	0.383985		0.378677	0.461088	0.58219	-0.679798	0.0168349	0.0463413	0.837213	0.126671	0.261441	0.231461	0.687282	0.77406	0.0330027	0.87651	0.935216	1.46332	0.0132024	0.025159	-0.273165
AHCTF1	-0.00649208	0.944354	0.970749	0.00979676	0.91852	0.95169	0.0756157	0.49535	0.675082	0.0406092	0.499281	0.785069	0.248901	0.000111096	0.000857195	0.111065	0.138119	0.355259	0.144744	0.101314	0.24708	0.0306796	0.698981	0.956052	0.25112	0.0027305	0.0573808	0.224666	0.000914366	0.00849353	0.294156	4.68966e-07	6.67563e-06	0.106825	0.0085997	0.0267687	0.0190912	0.573273	0.730665	-0.00854304	0.829839	0.884188	0.118649	0.00203768	0.00989495	-0.0246133	0.663415	0.73971	0.202528
AHCY	-0.0415697	0.645778	0.772198	-0.165779	0.0270778	0.0861879	-0.127145	0.149235	0.317803	0.107873	0.110083	0.40428	-0.182791	0.00362978	0.013753	-0.126701	0.0224545	0.117888	-0.105031	0.197385	0.379566	0.0107367	0.93407	0.994543	-0.295329	0.00765626	0.0972529	-0.00339118	0.969532	0.981364	-0.427906	2.63109e-07	4.25286e-06	-0.328891	5.73429e-08	1.07239e-06	0.0785149	0.124378	0.258051	-0.104496	0.0375021	0.0721931	-0.325124	1.95692e-09	1.44232e-07	-0.272066	1.11298e-05	4.22776e-05	-0.335951
AHCYL1	0.33876	0.0612643	0.153232	0.336918	0.0588517	0.149371	0.0138537	0.907117	0.951419	-0.0972535	0.350331	0.679228	0.741598	1.47335e-06	3.11814e-05	0.141503	0.24468	0.49207	0.0903336	0.239598	0.428401	-0.163017	0.140384	0.634921	-0.115441	0.177289	0.464066	-0.107151	0.11253	0.228177	0.0397841	0.451961	0.573723	0.0937312	0.00327432	0.0121591	-0.220204	3.27446e-05	0.000458548	-0.356639	1.3174e-07	1.14116e-06	-0.0134241	0.636315	0.770678	-0.292379	1.1713e-08	9.29141e-08	-0.15593
AHCYL2	-0.0815917	0.552584	0.701573	0.302979	0.0263112	0.0845647	-0.0950042	0.287297	0.482602	-0.0656689	0.639708	0.864467	0.30768	0.00569766	0.0196903	-0.14145	0.015287	0.0934097	0.157222	0.0196193	0.0887231	0.0385535	0.689836	0.953965	0.194412	0.0180464	0.146361	0.123541	0.118186	0.235884	-0.878891	3.39296e-11	3.89422e-09	0.0367417	0.374777	0.525967	-0.0751466	0.19936	0.359586	0.037375	0.518313	0.627115	-0.0918291	0.0347067	0.0912801	0.137279	0.000964837	0.00237587	-0.0449357
AHDC1	0.00123412	0.990974	0.994786	0.308167	0.0137602	0.0542078	0.19387	0.07582	0.203537	-0.0856446	0.328915	0.659123	0.0696793	0.436739	0.566662	0.113968	0.162761	0.38995	-0.0232095	0.80309	0.886203	0.140918	0.309732	0.810956	0.0881261	0.367474	0.658052	0.0503932	0.520921	0.664183	0.495619	1.00249e-09	5.56063e-08	0.174492	0.00373882	0.0135288	0.0180637	0.774403	0.87754	0.224947	0.00194474	0.00548296	0.0682165	0.241426	0.390957	0.176083	0.0245405	0.0437697	0.0824272
AHI1	-0.277644	0.0551484	0.141776	-0.327512	0.0298083	0.0921432	-0.406368	0.00788284	0.0459129	-0.0578141	0.710178	0.89748	-0.282647	0.0398647	0.0914739	-0.277089	0.0354407	0.156954	0.220968	0.040737	0.139128	0.364401	0.0119548	0.227429	-0.00460179	0.967768	0.990324	0.169983	0.146906	0.276061	0.0828442	0.221245	0.326765	0.125806	0.0612003	0.130333	0.288581	6.42045e-06	0.000126664	0.028218	0.718311	0.798288	0.269249	0.000111764	0.00104833	0.20088	0.0011482	0.00278194	0.198542
AHNAK	0.0487621	0.821958	0.895532	0.564568	0.007063	0.0344697	0.117272	0.48867	0.67008	-0.0123758	0.955686	0.986314	1.01174	1.84153e-07	6.76165e-06	0.26184	0.0498385	0.19263	-0.0994882	0.23661	0.425252	-0.0321583	0.832697	0.979021	-0.156821	0.15092	0.427782	0.0155891	0.873326	0.923874	0.151816	0.0170028	0.0390934	-0.281662	4.01902e-09	1.09186e-07	-0.118897	0.0762033	0.181814	-0.112455	0.0949873	0.158668	-0.127721	0.000385834	0.00273457	-0.289818	4.48545e-07	2.37656e-06	0.123274
AHNAK2	-0.195845	0.420503	0.586937	0.268645	0.297321	0.4591	-0.00204475	0.990205	0.994918	0.827993	0.0108111	0.121714	-0.552142	0.00136321	0.00622623	-0.0480526	0.743865	0.877779	0.180584	0.342701	0.538428	-0.18242	0.692628	0.954733	0.358686	0.0425709	0.225739	0.471661	0.0250102	0.0778324	0.100166	0.499663	0.617733	-0.449364	6.01612e-07	8.08968e-06	-0.225586	0.0551925	0.143895	0.458275	0.00103136	0.00313076	-0.24994	0.000685436	0.00426328	0.245529	0.0527652	0.0858487	-0.410045
AHR	0.061116	0.687455	0.803137	-0.0376393	0.797405	0.877209	-0.0761893	0.599258	0.755447	0.698676	0.00589788	0.086962	0.0443804	0.723149	0.808909	-0.255079	0.0353917	0.156819	0.0590949	0.595772	0.748089	0.0517631	0.754058	0.967622	-0.0727134	0.631839	0.835883	0.00563019	0.956327	0.974567	-0.0320796	0.660761	0.759095	0.0644321	0.248689	0.388893	-0.081746	0.179448	0.334151	0.313257	5.74555e-05	0.000247324	0.197362	0.00108889	0.00609016	-0.000337811	0.996697	0.99797	0.688789
AHRR	0.280203	0.401026	0.569377	0.407625	0.208749	0.36102	0.435703	0.12621	0.285618	0.83333	0.00460288	0.0757921	-0.555867	0.00355547	0.0135175	0.0190518	0.939802	0.975999	-0.876459	0.00905346	0.0549364	0.118294	0.619452	0.941046	-0.989894	0.00327075	0.063495	0.18709	0.468609	0.617649	-0.777397	0.000599518	0.0022917	0.0721633	0.433859	0.583859	-0.401902	0.0135156	0.0501075	1.08514	3.78877e-08	3.73283e-07	0.238336	0.00467056	0.0191621	0.133264	0.593382	0.677649	0.228267
AHSA1	0.219924	0.199647	0.355411	-0.107293	0.421716	0.581006	0.0441829	0.691986	0.819705	-0.00184875	0.988429	0.996103	-0.0618901	0.568538	0.684876	0.0264845	0.767854	0.892031	-0.123332	0.138483	0.302389	-0.10576	0.438832	0.882223	-0.110472	0.26533	0.563624	-0.282399	0.0085168	0.0375844	-0.0451854	0.53045	0.646035	-0.0246397	0.65994	0.779171	0.254593	0.0013194	0.00824899	0.0127651	0.78229	0.848354	-0.146114	0.00370827	0.0158747	-0.112446	0.108049	0.161225	-0.0346629
AHSG	0.19853	0.609994	0.744816	0.673287	0.140386	0.27463	1.02383	0.239709	0.431481	0.960254	0.0721379	0.330003	-0.226748	0.386201	0.518033	0.775373	0.198285	0.436445	1.02112	0.0585326	0.174354	-0.11639	0.666803	0.950457	-0.0929768	0.882894	0.955525	0.625853	0.257615	0.410347	0.919987	0.0202197	0.0452748	0.07194	0.695146	0.805951	0.693079	0.110093	0.23634	0.0277469	0.948642	0.966345	-0.606878	0.00208128	0.0100413	0.8216	0.0558247	0.090175	-0.703287
AHSP	1.91455	0.00349109	0.0190215	-0.0317831	0.960504	0.977085	1.75781	0.0201328	0.0846984	3.01128	1.2152e-07	5.70535e-05	0.604134	0.329538	0.460773	0.324455	0.578048	0.778797	0.753021	0.211365	0.395543	0.0220924	0.960468	0.996435	1.16743	0.0692009	0.29121	2.0385	0.000238417	0.00358397	0.648927	0.0502729	0.0971957	-0.325615	0.237347	0.374617	1.54962	1.09272e-06	3.12624e-05	0.754213	0.0146419	0.0319267	0.105098	0.655413	0.786966	0.688763	0.0307592	0.0535007	-0.0536004
AICDA	-0.194802	0.863058		0.781588	0.553325		0.323152	0.804266		1.25099	0.127176	0.431691	-1.08454	0.22467		-0.977978	0.112118		1.49623	0.000690801	0.0123024	-1.33769	0.24206		0.349361	0.399509	0.686251	0.369938	0.387361	0.542586	-0.193846	0.39299	0.515095	0.0735141	0.779704	0.864377	0.485976	0.148643	0.292991	-0.0229255	0.927886	0.95199	0.843942	8.31673e-06	0.000133807	-0.14692	0.566115	0.65269	0.0466635
AIDA	-0.231366	0.0641182	0.158622	-0.091589	0.48998	0.644419	-0.251436	0.00931975	0.0512693	0.010415	0.915085	0.973991	0.146503	0.176111	0.287961	-0.144657	0.0907298	0.276779	-0.139771	0.0856146	0.221605	-0.154734	0.188599	0.70101	-0.0757995	0.380195	0.669539	-0.140893	0.119672	0.238087	0.23054	0.000173442	0.000806819	0.0729131	0.0984101	0.189568	0.090203	0.0882513	0.20215	-0.177818	5.34782e-06	3.03051e-05	0.0252641	0.595969	0.738162	0.152335	0.00293748	0.00650526	-0.09192
AIF1	0.366562	0.309074	0.478702	0.571135	0.0814715	0.187734	0.605752	0.128831	0.2894	0.747917	0.00616436	0.0891234	-0.0888317	0.744404	0.824355	-0.0744828	0.78616	0.902244	-0.0767563	0.731019	0.841946	-0.838636	0.0021144	0.0982815	0.0707943	0.775733	0.909017	0.048436	0.78294	0.860745	-0.258659	0.00455365	0.0127845	-0.104535	0.359323	0.510689	-0.523563	5.60555e-05	0.000700841	-0.0714336	0.475536	0.58683	0.133457	0.187831	0.325086	-0.238006	0.0649635	0.103012	0.153697
AIF1L	0.0730113	0.787014	0.873636	-0.175446	0.513434	0.664869	-0.293715	0.185303	0.366045	-0.163106	0.648752	0.8694	-0.0225771	0.92762	0.952656	-0.0386452	0.857814	0.935956	-0.207395	0.30109	0.496433	-0.323197	0.125894	0.615896	-0.390764	0.0150432	0.133637	0.454154	0.0120186	0.0473634	0.347303	0.00257333	0.00792185	-0.292536	0.000100689	0.000637689	-0.106722	0.192159	0.350294	-0.0888382	0.292903	0.40114	-0.0210843	0.743589	0.850448	-0.481807	7.2038e-05	0.000228678	-0.5596
AIFM1	-0.0253542	0.673861	0.7929	-0.258363	2.69696e-05	0.00090728	-0.0879602	0.224455	0.413833	0.0728425	0.268197	0.606759	-0.0641046	0.169811	0.279766	-0.118234	0.0285631	0.137212	-0.303172	0.0105243	0.0598768	-0.147099	0.361098	0.846742	-0.350481	0.00152524	0.0417093	-0.61717	0.000963783	0.00882607	-0.441239	2.67198e-09	1.1922e-07	-0.0170711	0.700254	0.809835	-0.14858	0.0155509	0.0557421	-0.323196	6.74925e-10	1.06028e-08	-0.0784792	0.0214579	0.0627549	-0.54224	2.01098e-11	3.39263e-10	-0.15949
AIFM2	0.518554	7.64194e-05	0.00115101	0.406792	0.000879321	0.00856977	0.483726	0.000802588	0.0098854	0.184038	0.226695	0.56181	0.488457	5.88323e-07	1.56954e-05	0.146491	0.157377	0.3828	0.169366	0.0264247	0.106112	-0.0693973	0.714044	0.957402	-0.337219	0.00834655	0.102244	-0.0363172	0.62892	0.750455	-0.271969	0.000241906	0.00107019	-0.230439	0.00455384	0.0159163	-0.215241	5.23004e-05	0.000665821	-0.43912	8.91095e-09	1.03655e-07	-0.142703	0.0912896	0.189373	-0.691507	1.09275e-07	6.74625e-07	-0.406088
AIFM3	0.520662	0.0214968	0.0706117	0.336465	0.135965	0.269322	0.252092	0.0487775	0.152382	-0.0385478	0.869224	0.957392	0.533762	0.000132903	0.000982991	0.0770991	0.534828	0.749893	-0.0369048	0.779625	0.872075	-0.713988	9.34517e-05	0.0214275	0.0396238	0.875522	0.953123	0.23407	0.177719	0.316392	-0.312414	0.00688764	0.018182	0.0536705	0.588595	0.721926	0.25484	0.0050423	0.0233846	0.0991921	0.365081	0.477907	-0.173	0.0443612	0.110264	-0.063682	0.480226	0.571982	0.259053
AIG1	0.238832	0.0118798	0.0462747	-0.0970925	0.316559	0.478713	-0.308832	0.000617151	0.00831673	-0.20662	0.000275637	0.0141719	-0.0771264	0.0976982	0.183138	-0.206688	0.000103177	0.00373099	-0.176324	0.0202873	0.0908571	0.00910388	0.950145	0.995863	0.114748	0.211673	0.502853	-0.426039	0.00187656	0.0133721	0.0504139	0.337457	0.457318	0.146078	0.000833688	0.00383628	0.0955082	0.0616296	0.155831	0.527798	7.74075e-05	0.000321772	0.0576685	0.173539	0.306437	-0.0184706	0.76954	0.827287	0.270519
AIM2	-0.0244615	0.937738	0.967678	0.809927	0.0279031	0.0881371	-0.262917	0.166572	0.341315	-0.354216	0.147027	0.461408	0.221506	0.435399	0.565296	-0.243675	0.109428	0.310083	0.629643	0.0456952	0.149037	-0.36296	0.19776	0.710251	0.532954	0.118876	0.37853	1.33322	2.199e-06	0.000169478	0.449194	0.000410066	0.00166708	0.309588	0.0316266	0.0774339	-0.173464	0.507417	0.67698	0.719462	1.29573e-05	6.62763e-05	0.593771	4.63435e-05	0.00052533	0.0209422	0.901439	0.927897	0.280954
AIMP1	0.0836086	0.293603	0.461868	-0.0979182	0.246637	0.405277	-0.0715443	0.289607	0.485073	0.0668562	0.165119	0.489083	0.173007	0.0432843	0.097622	0.00738063	0.900604	0.956508	-0.0370533	0.527413	0.694793	-0.0151371	0.843394	0.980959	0.00142453	0.983641	0.994127	-0.172752	0.00241941	0.0158784	-0.0875384	0.0419809	0.0838286	0.038537	0.26691	0.409638	-0.0638881	0.0268585	0.0840032	0.027372	0.473014	0.584586	0.12287	0.000194757	0.00160267	-0.113101	0.000782804	0.00196423	-0.0306969
AIMP2	-0.0567346	0.59229	0.731839	-0.190124	0.125354	0.253789	-0.111075	0.336456	0.532349	0.0976344	0.421854	0.733493	0.0586543	0.476813	0.604391	-0.0916074	0.346514	0.59496	-0.330065	0.0089875	0.0547371	-0.0527584	0.785725	0.971983	-0.479865	0.00326682	0.0634909	-0.61767	0.000364786	0.00472756	-0.631016	2.9154e-08	7.59424e-07	-0.0130412	0.813537	0.887011	-0.33028	2.7789e-05	0.000398745	-0.175414	0.00386213	0.0099301	0.00579285	0.904285	0.951043	-0.47569	8.38336e-07	4.15229e-06	-0.124827
AIP	0.257433	0.0153198	0.0553411	-0.158628	0.124875	0.253165	0.0171173	0.852863	0.920119	-0.0324242	0.695184	0.8897	0.0369058	0.511436	0.63522	-0.0389213	0.605411	0.796007	0.183848	0.0194212	0.0880828	-0.102984	0.3061	0.808063	0.199469	0.0238205	0.166043	0.0108668	0.884582	0.930807	0.0423074	0.401598	0.52397	-0.0625777	0.211004	0.341945	0.0354538	0.454505	0.629677	-0.334094	1.12061e-12	3.55846e-11	-0.123445	0.00760258	0.0279561	0.222603	1.11075e-05	4.22015e-05	-0.0884539
AIPL1	-0.102547	0.787181	0.873697	-0.0950477	0.832686	0.899598	0.362696	0.233035	0.424485	-3.15919	3.26237e-17	5.8204e-13	0.660751	0.0404417	0.0924974	0.337953	0.28995	0.540388	0.858424	0.26207		0.604645	0.342077	0.83392	-0.628011	0.417609		-0.826465	0.33855		0.0264479	0.932762	0.955908	0.467052	0.106537	0.201487	0.740368	0.0260828	0.082115	0.293399	0.378354	0.491761	0.107756	0.686549	0.809439	0.453005	0.221174	0.298915	0.0036086
AIRE	0.400199	0.0839178	0.191913	0.833015	0.000117439	0.00232994	0.0751219	0.864653	0.927319	0.525889	0.052234	0.283097	0.539124	0.00531293	0.0186651	0.327996	0.320884	0.570539	1.40451	7.52092e-06	0.00095077	-0.925686	0.0870858	0.544708	-0.568092	0.170598	0.455226	1.1694	0.00127863	0.0104348	0.505824	0.0486373	0.0945846	0.10318	0.457924	0.606875	-0.105844	0.573022	0.730445	0.693314	0.00954135	0.0219933	0.0672151	0.585531	0.729986	0.558938	0.00385171	0.00833555	0.64253
AJAP1	-0.627793	0.00785717	0.0343186	-0.316535	0.149642	0.287336	-0.157758	0.532687	0.703156	0.239728	0.366521	0.691237	-0.544796	0.000201933	0.00136471	-0.405725	0.00467259	0.0442328	0.0517098	0.8482	0.912856	0.657034	0.0686836	0.497233	-0.0378126	0.901639	0.962789	0.584626	0.0534936	0.13453	-0.0374763	0.854605	0.902424	-0.305499	0.00784106	0.0248464	0.739473	3.12757e-09	2.76546e-07	0.226082	0.201386	0.296716	0.187612	0.0617376	0.141549	-0.748276	7.82295e-08	5.01466e-07	0.0409253
AJM1	0.285315	0.141373	0.277807	-0.0615092	0.702839	0.812653	0.207717	0.149623	0.318189	-0.196032	0.300368	0.63584	-0.00644986	0.96308	0.975404	0.0955019	0.368612	0.616511	0.202901	0.13305	0.295162	0.0445665	0.780361	0.970794	0.375739	0.0217911	0.159615	-0.0773963	0.570607	0.704931	0.48652	1.87135e-09	9.08254e-08	0.277944	0.000500706	0.00250751	0.351751	7.12125e-05	0.000852947	0.173338	0.0397283	0.0758638	0.170385	0.0212864	0.0623806	0.353923	0.000293568	0.000807756	0.0873699
AJUBA	-0.0732712	0.822215	0.895639	0.51942	0.104047	0.222469	-0.117212	0.592626	0.751028	0.128043	0.680256	0.883486	0.795205	0.00130092	0.00598623	-0.330429	0.0323127	0.148724	0.0113763	0.940818	0.968145	0.0139885	0.959463	0.996221	-0.145833	0.313505	0.613843	-0.241283	0.139338	0.265565	-0.472578	2.96568e-06	2.91442e-05	0.197837	0.00364683	0.0132602	-0.168992	0.033607	0.0990082	0.333319	0.000213529	0.000791822	-0.0129763	0.845965	0.916602	0.576949	2.87246e-06	1.24875e-05	-0.176076
AK1	0.295767	0.144076	0.281795	0.388559	0.0660283	0.16203	0.256953	0.00295463	0.0233899	-0.0323778	0.579206	0.833697	0.265572	6.87126e-05	0.000593997	0.158418	0.0132911	0.0859866	-0.00332002	0.974535	0.987135	0.109537	0.468097	0.891184	0.0490152	0.651223	0.846979	-0.119975	0.404259	0.55884	-0.200785	0.00544208	0.0148671	-0.126177	0.0383724	0.0903357	-0.028975	0.676505	0.809866	-0.0440233	0.561304	0.666754	-0.015717	0.767893	0.86743	-0.0111097	0.852349	0.89072	0.280381
AK2	0.318584	0.00186824	0.0120724	0.196627	0.0678675	0.165131	-0.0511654	0.445634	0.633309	0.104587	0.150996	0.468341	0.26874	0.00183628	0.00785881	-0.114826	0.0361498	0.158858	-0.036932	0.572733	0.730952	0.00670942	0.921119	0.992846	-0.180509	0.073433	0.300566	-0.0328836	0.667939	0.779874	-0.137316	0.00507414	0.013994	0.0247241	0.47992	0.627916	0.00932856	0.752557	0.861919	-0.00615131	0.874751	0.916187	0.0128873	0.699676	0.819269	-0.330356	9.09603e-06	3.52441e-05	0.00964121
AK3	0.0618493	0.646412	0.772643	-0.0364649	0.803102	0.881015	-0.154099	0.0406122	0.13555	0.125244	0.245691	0.582741	0.385308	0.00219504	0.00907347	-0.0478867	0.536327	0.750659	-0.272266	0.00320746	0.029702	-0.0134414	0.916154	0.991977	0.00334929	0.971745	0.991511	-0.482869	0.00176846	0.012856	0.237995	1.74017e-06	1.8813e-05	0.117057	0.00322637	0.0120098	0.181036	6.31638e-06	0.000125152	-0.186973	0.0215219	0.0446506	-0.0234956	0.489754	0.646682	0.0949083	0.0352754	0.0603091	-0.138934
AK4	-0.23761	0.0696204	0.168211	-0.109527	0.37625	0.537383	-0.179739	0.0467375	0.14822	0.380297	0.0513278	0.280729	0.377271	0.0049386	0.0175949	-0.0629196	0.357245	0.605507	-0.00703102	0.944912	0.970528	-0.0479825	0.783942	0.971898	-0.160499	0.28449	0.584602	-0.355576	0.0231895	0.073869	0.467253	0.00309349	0.00921082	0.248884	0.000907866	0.00411991	0.160206	0.154954	0.301916	0.476287	1.72428e-05	8.53552e-05	-0.078715	0.262704	0.416516	-0.336725	0.0012867	0.00308635	-0.579604
AK4P3	0.144046	0.812727		0.403237	0.495836	0.650141	0.356269	0.365706	0.561241	0.703181	0.0420383	0.254412	0.569094	0.251683	0.375878	-0.0630737	0.899193	0.955452	0.312318	0.503567		0.204915	0.705065	0.957297	0.193839	0.64812	0.845327	-0.265961	0.590424	0.720068	0.13035	0.782194	0.850924	0.441072	0.0596851	0.12782	0.795808	0.0245393	0.0785029	-0.0533251	0.836144	0.888814	-0.011433	0.965475	0.98362	0.57885	0.0292225	0.0510861	0.0335377
AK5	-0.203429	0.453607	0.617092	-0.116957	0.600216	0.736346	-0.670404	0.00267839	0.021927	0.318934	0.399818	0.717332	-0.595871	8.44285e-05	0.000693498	-0.452733	0.00915736	0.067196	-0.519473	0.0364967	0.130216	-0.31116	0.32402	0.822314	-0.0918481	0.774031	0.907959	-0.247047	0.398739	0.553569	0.45904	0.0157132	0.0365939	0.139789	0.15915	0.275314	0.00640766	0.967147	0.983893	0.295934	0.0498701	0.0921695	0.00368137	0.96726	0.984287	0.231602	0.19957	0.273691	0.0431601
AK6	-0.0327988	0.756863	0.853208	-0.351296	0.000309182	0.004353	-0.0146696	0.87166	0.931435	0.113924	0.18855	0.518404	-0.0954773	0.157313	0.264085	0.0674554	0.293877	0.544141	-0.059639	0.394017	0.585795	-0.0473284	0.599178	0.932682	-0.0979307	0.332015	0.630555	-0.136652	0.0762805	0.173416	-0.141238	0.0167426	0.038568	0.283281	4.31539e-07	6.08786e-06	0.0436298	0.315263	0.495305	-0.223392	3.88794e-05	0.000175197	0.136625	0.00831912	0.0300051	-0.236888	2.77439e-06	1.2116e-05	-0.0124417
AK7	-0.875801	0.0180859	0.0624354	0.501531	0.29282	0.454785	-0.515387	0.119551	0.275347	-0.2529	0.110601	0.404896	-0.327055	0.0693159	0.140879	-0.350906	0.0884993	0.272851	-0.0178833	0.911798	0.950711	-0.123571	0.608418	0.935974	-0.191046	0.508691	0.76412	0.126021	0.598783	0.726407	-0.133715	0.505784	0.623568	-0.050688	0.557455	0.695943	-0.0409583	0.501556	0.671854	-0.424038	0.0006837	0.00219089	-0.21934	0.00614336	0.0236978	0.425534	2.94213e-06	1.27448e-05	-0.243305
AK8	0.160935	0.43863	0.603695	0.576098	0.0297271	0.091972	0.249001	0.170441	0.347159	-0.229893	0.111035	0.406022	0.296793	0.007796	0.0251233	0.161574	0.227089	0.471643	0.0911722	0.598531	0.749882	0.128373	0.672193	0.950975	0.392527	0.0312339	0.190437	0.228077	0.182567	0.322445	-0.00467419	0.978704	0.986925	0.0818158	0.345938	0.496346	0.0692604	0.341731	0.523374	0.414217	0.00420384	0.0107006	-0.183543	0.0056199	0.0220295	0.261457	0.00837587	0.01676	-0.0341171
AK9	-0.467829	0.00386397	0.0204821	0.0218637	0.90051	0.941235	-0.0529778	0.56141	0.726977	-0.151698	0.173187	0.500295	-0.0169127	0.867802	0.912612	0.0693192	0.41573	0.658594	-0.33155	0.00139607	0.0185331	0.111699	0.385106	0.859485	-0.0586796	0.529613	0.775669	-0.12658	0.343795	0.499977	0.0288115	0.75118	0.829146	-0.0733501	0.115948	0.215672	0.177898	0.000201559	0.00190367	-0.519572	4.90961e-18	7.48143e-16	-0.0956827	0.0418153	0.105383	0.0566506	0.338239	0.428872	0.164164
AKAIN1	-0.134363	0.799332	0.882088	-0.987593	0.0856903	0.194483	-0.285652	0.0728279	0.198584	-0.288131	0.320132	0.652144	-1.00691	0.00202192	0.00848406	-0.157256	0.166568	0.394803	-0.291188	0.739557		-0.633775	0.160481	0.663723	0.218297	0.857196		0.408274	0.722244		0.761945	0.388683	0.51088	0.0764578	0.947302	0.9706	-0.133942	0.786341	0.886001	-0.191122	0.607579	0.707835	-0.414914	0.544058	0.695342	-0.451174	0.236512	0.3165	0.385835
AKAP1	-0.19488	0.0147399	0.0540008	-0.0389328	0.644235	0.768625	0.0538572	0.374543	0.569265	-0.159104	0.0545844	0.288206	0.172197	0.000164382	0.00115887	0.0919279	0.0729511	0.242977	-0.328002	0.0217386	0.0948124	0.00514193	0.972172	0.998215	-0.124347	0.277158	0.576263	-0.42153	0.0170794	0.060257	-0.478657	2.56602e-07	4.15873e-06	-0.0328198	0.337878	0.487903	-0.184591	0.000312937	0.00267925	-0.141705	0.025086	0.0508845	-0.0554803	0.0703739	0.156389	-0.0753793	0.324748	0.414155	-0.164434
AKAP10	-0.0918027	0.302698	0.471948	0.101139	0.300122	0.462343	-0.073025	0.226861	0.416682	0.127648	0.098068	0.382215	0.0129133	0.830264	0.886618	-0.0251765	0.569487	0.772963	0.0928406	0.079904	0.212963	0.0476589	0.516478	0.905342	0.0790102	0.0764932	0.306285	0.120082	0.0151861	0.055757	0.0295082	0.458294	0.579545	0.232474	1.63535e-11	1.03465e-09	-0.0919499	0.000720757	0.00516908	-0.070889	0.0418276	0.0792929	0.0551623	0.086952	0.182635	0.223341	8.32039e-08	5.28523e-07	-0.0358658
AKAP11	-0.628211	0.00020596	0.00231376	-0.624293	0.00193206	0.0143982	-0.277226	0.00153779	0.0150994	0.089996	0.2234	0.558522	-0.412677	2.52011e-05	0.000278746	-0.130319	0.0427895	0.175602	-0.125122	0.0920934	0.232842	0.0843573	0.310219	0.81145	0.00572626	0.932646	0.974387	-0.14794	0.0933954	0.19974	0.058744	0.29028	0.406704	0.0877479	0.0159544	0.0443445	0.0362265	0.348686	0.530492	-0.0892204	0.0913848	0.153492	0.0369385	0.318938	0.48005	0.316248	3.31381e-10	3.99431e-09	0.0630811
AKAP12	-0.801445	3.18071e-06	0.000122487	-0.287789	0.0417492	0.117577	-0.344162	0.00414918	0.0294504	-0.506054	0.0130398	0.13709	-0.172574	0.114128	0.206649	-0.13422	0.168598	0.398399	0.360561	0.0370422	0.131264	-0.837	0.0634919	0.483994	0.0557629	0.81401	0.926306	0.838213	0.00417452	0.022981	0.53058	0.00116263	0.00404283	0.188816	0.109851	0.206638	0.0864369	0.35465	0.536763	0.652726	2.2453e-08	2.34883e-07	-0.0760236	0.504406	0.660696	-0.320742	0.0124879	0.0239476	-0.063696
AKAP13	-0.200355	0.113948	0.238375	0.269125	0.050726	0.134413	0.318546	0.152337	0.322075	0.0791123	0.402348	0.719628	0.0166439	0.825144	0.883063	0.239549	0.121497	0.330528	0.178873	0.157193	0.328131	0.0368312	0.785327	0.971983	-0.0454005	0.763279	0.903733	-0.220098	0.0933413	0.199723	0.0640635	0.493441	0.612405	-0.274422	5.32736e-08	1.00333e-06	-0.0305598	0.632936	0.777824	0.147111	0.0426969	0.0806232	-0.119325	0.0131455	0.0429215	-0.364007	1.78995e-06	8.16084e-06	-0.131449
AKAP14	0.604228	0.185594	0.337399	0.890978	0.221071	0.376045	0.47376	0.0666836	0.187482	-0.607211	0.115663	0.413369	-0.22139	0.209481	0.327915	0.169344	0.529487	0.74713	0.765337	0.297623		0.245853	0.733075	0.962227	1.55709	0.0106486	0.11371	0.828352	0.332042	0.487934	0.00795216	0.981563	0.988442	0.748622	0.0397843	0.092933	0.66729	0.119302	0.250269	0.542006	0.088293	0.149065	0.0743663	0.776596	0.873465	0.176245	0.6391	0.718796	0.252775
AKAP17A	0.260156	0.00815053	0.0352302	0.385011	0.000234829	0.00365298	0.199773	0.0617866	0.178676	-0.0507559	0.671734	0.878666	0.192494	0.0546533	0.116881	0.071365	0.476428	0.709447	0.227128	0.0163607	0.0792255	-0.0214441	0.882669	0.989037	0.150345	0.128496	0.393607	0.537799	0.00012678	0.00240228	0.247679	0.000791539	0.0029105	0.107991	0.0112676	0.0333171	0.123917	0.0461863	0.125782	0.235879	1.01271e-09	1.52792e-08	0.0489044	0.188044	0.325274	0.357552	1.64489e-13	5.01464e-12	0.14307
AKAP3	0.115784	0.551002	0.700294	0.234241	0.265971	0.426115	-0.10505	0.607905	0.761632	-0.0888849	0.584412	0.835529	0.229557	0.243215	0.366458	0.00951469	0.949472	0.980493	-0.723722	0.00324151	0.0298516	-0.0486797	0.85653	0.98373	-0.197346	0.335385	0.633287	-0.651071	0.00281698	0.0176488	-0.306295	0.0282588	0.0600483	0.0411704	0.72308	0.826124	-0.220166	0.0338445	0.0995506	-0.1133	0.407903	0.521995	-0.274086	0.00414775	0.0174	-0.492149	6.22476e-05	0.000200709	-0.162144
AKAP4	2.60341	0.0732612		2.18164	0.117041	0.242257	0.400582	0.644639		0.424073	0.508003	0.789892	-0.505764	0.640389	0.74371	1.3367	0.0462867	0.184541	0.61535	0.409116		0.476641	0.451676	0.8859	-0.931207	0.198454	0.488384	1.005	0.173267	0.311002	-0.0630456	0.838843	0.89109	1.11196	0.0246412	0.0633301	1.19694	0.00170496	0.0100554	-0.0819175	0.831716	0.885414	-0.720879	0.118379	0.22994	-0.320224	0.402999	0.496588	0.121396
AKAP5	-0.801381	0.013809	0.0513659	-0.717249	0.0519419	0.136516	-0.064731	0.569514	0.733897	-0.173584	0.395646	0.714953	-0.844846	5.18336e-06	8.04053e-05	-0.0616041	0.503528	0.728705	0.314333	0.0254923	0.103941	0.281925	0.267255	0.778272	-0.247006	0.166941	0.450702	-0.0392993	0.75802	0.844873	0.292296	0.00339336	0.00994306	0.0325463	0.702783	0.811732	-0.0653696	0.471963	0.644923	0.241166	0.00285315	0.00765557	-0.0127632	0.856757	0.923686	-0.211957	0.0142113	0.0268626	0.172049
AKAP6	-0.362339	0.00175218	0.0115314	-0.466371	0.000458798	0.00558848	-0.275031	0.00108283	0.0118707	-0.218726	0.109492	0.40338	-0.279302	0.00113545	0.00538917	-0.148152	0.0146749	0.0909809	-0.26506	0.0761338	0.206174	0.112991	0.589945	0.929611	-0.18592	0.310411	0.611362	-0.722146	0.000582047	0.00630479	0.664591	2.01954e-08	5.69622e-07	0.476582	1.18233e-05	0.00010302	0.0875489	0.213841	0.377981	0.16005	0.120054	0.193555	0.129036	0.20735	0.34962	0.488921	0.000682192	0.00173638	-0.0668415
AKAP7	0.119485	0.402886	0.570892	0.0376839	0.754122	0.846826	-0.0409466	0.651691	0.791853	0.115604	0.466626	0.763629	0.120942	0.198725	0.315129	-0.0656752	0.41223	0.655849	-0.163746	0.175928	0.352765	0.493723	0.0422663	0.407825	0.0763497	0.450234	0.725339	-0.275733	0.0303048	0.0892115	-0.0358205	0.571404	0.682675	0.265845	2.74345e-05	0.000210369	0.047786	0.281317	0.457361	-0.240077	0.00426113	0.0108326	0.196509	0.000583794	0.00378221	0.0851988	0.0839594	0.129387	0.0233821
AKAP8	0.0265788	0.758757	0.854413	-0.0421344	0.600695	0.736732	0.135529	0.123865	0.282066	0.13538	0.0202219	0.175886	0.154685	0.0213354	0.0563043	0.15568	0.0270854	0.132538	0.123207	0.10553	0.253159	0.203436	0.0626249	0.482072	-0.108322	0.110071	0.36694	0.255379	0.000738243	0.00728127	0.00286506	0.944168	0.963405	-0.0584617	0.05941	0.127393	-0.150187	8.0641e-06	0.000151558	-0.0504095	0.336362	0.447664	0.0144688	0.512614	0.667928	-0.166659	4.50534e-05	0.000150071	0.0484913
AKAP8L	0.517762	6.95106e-06	0.000214115	0.265015	0.0148798	0.0570575	0.380393	0.00838121	0.0479159	-0.0382787	0.641052	0.865452	0.273549	0.00127141	0.00587324	0.170663	0.0613191	0.217814	0.129503	0.111029	0.262242	-0.0059074	0.954416	0.995863	0.232608	0.0043276	0.0738951	0.295832	0.000604829	0.006475	0.299562	1.61026e-07	2.9035e-06	0.0631521	0.120638	0.222072	0.0863186	0.100464	0.221252	0.141382	0.00937217	0.0216525	-0.0486226	0.14339	0.265742	0.255456	2.65183e-08	1.92521e-07	0.085626
AKAP9	-0.364338	0.000149184	0.00183021	-0.0944421	0.432586	0.590949	-0.15407	0.089768	0.227077	-0.091517	0.375515	0.699316	-0.0752606	0.300904	0.43016	-0.092238	0.15822	0.383702	-0.0201289	0.802129	0.885553	0.0251038	0.862171	0.984248	0.217879	0.0235629	0.165333	-0.233433	0.0322552	0.0933413	0.0724327	0.249135	0.359546	0.144545	0.0102861	0.0309895	0.0875636	0.0463914	0.126192	0.217425	0.00141476	0.00414283	0.0474766	0.343604	0.505617	0.171153	0.00916828	0.0181623	0.207273
AKIP1	0.173926	0.0322644	0.0957197	-0.0771186	0.281171	0.442181	0.0988903	0.14821	0.316426	0.0386418	0.531648	0.805735	0.0323108	0.540287	0.66054	0.00407665	0.934583	0.973659	-0.074158	0.215537	0.400918	0.0152046	0.872154	0.986632	0.166561	0.0546718	0.257039	-0.0714809	0.364534	0.520575	-0.0206104	0.629634	0.733073	0.0298512	0.50978	0.65442	-0.0061649	0.856573	0.926838	0.0357733	0.414507	0.528495	0.149783	0.000943573	0.00544731	0.184986	0.000119782	0.000362566	-0.00513165
AKIRIN1	-0.277057	0.000125547	0.00161574	-0.164859	0.0464359	0.12657	-0.0833256	0.229124	0.419506	0.0483628	0.554864	0.819599	-0.182261	0.00080175	0.00411813	-0.0338086	0.573391	0.775731	-0.209022	0.0239607	0.100435	0.0533327	0.717215	0.958602	-0.294521	0.00939873	0.108443	-0.113204	0.230188	0.379248	-0.0061443	0.919588	0.947247	-0.0175634	0.727778	0.829137	-0.0660383	0.155956	0.303328	-0.322511	3.16258e-09	4.18458e-08	0.0791646	0.0607328	0.139934	-0.677746	1.91464e-15	1.09459e-13	-0.198748
AKIRIN2	-0.236625	0.0630933	0.156791	-0.348886	0.00836653	0.0384799	-0.0254908	0.681551	0.812286	-0.16213	0.0173549	0.161404	-0.258726	0.000609415	0.00331778	0.0292545	0.612859	0.801488	-0.02066	0.773981	0.868321	-0.0421697	0.669548	0.95052	-0.0834537	0.338992	0.63575	-0.091115	0.306193	0.462195	0.105475	0.0316917	0.0660584	-0.0205366	0.627424	0.754041	-0.112288	0.00301629	0.0157495	-0.301325	7.24945e-07	5.17018e-06	-0.0630687	0.107298	0.213911	-0.259946	3.08743e-06	1.33078e-05	-0.129944
AKNA	-0.168656	0.158102	0.30169	0.337582	0.0113136	0.0475074	0.505987	0.0214167	0.0884059	0.0979301	0.43333	0.740829	0.128818	0.0985628	0.184409	0.442439	0.00685872	0.0559073	0.324537	0.000329167	0.00799535	0.035934	0.801944	0.974305	0.121435	0.297887	0.598087	0.382339	0.00629155	0.0304322	0.508512	1.58078e-09	7.9252e-08	-0.0357403	0.651967	0.772641	0.0317451	0.775639	0.878484	0.145888	0.0295015	0.0585992	0.124177	0.105438	0.211187	-0.0911238	0.169161	0.237691	-0.00159983
AKNAD1	0.0625457	0.809946	0.888857	0.348607	0.183263	0.329763	0.197313	0.360699	0.556206	0.229288	0.265644	0.604971	0.41679	0.0583301	0.123088	-0.00854082	0.964204	0.98616	0.241587	0.462198	0.642751	-0.1865	0.756724	0.968019	0.41645	0.122432	0.382635	0.259242	0.48519	0.632658	0.443408	0.0157396	0.0366228	-0.21562	0.0270625	0.068441	-0.000351473	0.998201	0.999328	-0.0531963	0.708729	0.790667	-0.120865	0.265058	0.419215	0.195577	0.239508	0.319852	-0.279473
AKR1A1	0.2332	0.00609637	0.0284325	-0.0553426	0.455497	0.61261	0.0146378	0.863162	0.92655	-0.0423056	0.625162	0.857698	0.0256682	0.658284	0.757429	-0.0518655	0.352229	0.600584	-0.144121	0.018358	0.0853078	0.0417212	0.766512	0.968949	-0.141469	0.142456	0.4144	0.0359528	0.571665	0.705738	-0.426131	1.19402e-09	6.40873e-08	-0.172348	0.000281022	0.00153542	-0.115984	0.0482925	0.130053	0.110227	0.136167	0.214724	-0.138799	0.000359345	0.00258805	-0.12006	0.0219942	0.0396351	-0.0130064
AKR1B1	0.0129326	0.913315	0.952941	-0.244094	0.0142639	0.055507	0.138608	0.354613	0.550122	-0.0775668	0.209357	0.541368	-0.055483	0.290223	0.418519	-0.0316303	0.515139	0.737122	-0.465157	2.36914e-05	0.00196043	-0.587085	0.00651597	0.166248	0.218867	0.0754645	0.304283	-0.369423	0.00047277	0.00554526	0.103732	0.104981	0.178214	-0.12496	0.0903356	0.177553	-0.188849	0.00203134	0.0115276	0.0149688	0.788117	0.852651	0.121373	0.0624783	0.142861	-0.183087	0.0242011	0.0432152	-0.756783
AKR1B10	0.811235	0.355269	0.524542	1.54222	0.0668613	0.163353	0.12075	0.882883	0.938874	0.403012	0.301781	0.636571	0.803871	0.157704	0.264544	1.47285	0.00416523	0.040999	-0.31624	0.375835	0.568591	-2.75611	5.93214e-08	0.000206747	0.313209	0.412558	0.69681	0.386798	0.31509	0.4716	-0.563521	0.0556279	0.105668	-0.494104	0.0257914	0.0657816	-0.802775	0.00248014	0.0135224	-0.515853	0.00038815	0.00133767	-0.744145	9.2432e-05	0.000899979	-0.460366	0.0527914	0.0858838	-0.858674
AKR1B15	1.79269	0.0546808		2.15578	0.0126822	0.0513405	1.0548	0.304202		0.0397981	0.93192	0.97895	-0.129752	0.86756	0.912612	0.371669	0.823443		-0.261111	0.546269	0.70899	-1.97987	0.00259166	0.110421	-0.755286	0.0854651	0.324018	1.37931	0.0520919	0.131729	-0.245369	0.528731	0.644888	0.0405599	0.856284	0.914475	-0.825104	0.000209635	0.00196896	-0.567944	0.00182861	0.00520111	0.189784	0.292729	0.451341	0.836255	0.0347619	0.059554	-0.322626
AKR1C1	0.8729	0.00203434	0.012853	0.427077	0.114763	0.238757	0.318392	0.0651857	0.184665	0.781543	0.00264665	0.0566853	-0.183192	0.251157	0.375262	0.240485	0.112551	0.315749	-0.269898	0.203405	0.386057	-0.0811351	0.764146	0.968949	-0.4971	0.0423677	0.225472	0.210767	0.167843	0.303675	-0.190288	0.103112	0.175612	-0.522053	4.23846e-07	5.99747e-06	-0.805489	1.49174e-09	1.55216e-07	-1.35832	7.43548e-16	5.81048e-14	-0.254034	0.0156438	0.0490105	-1.31287	1.46842e-13	4.53892e-12	-0.594968
AKR1C2	0.28495	0.278756	0.44566	-0.169087	0.400297	0.560624	0.115853	0.587562	0.747551	0.504961	0.0750047	0.337323	-0.0993688	0.593193	0.705744	-0.30086	0.140548	0.358646	-0.0179344	0.945112	0.970528	-0.121202	0.713521	0.957402	-0.079271	0.765009	0.904161	0.570381	0.00169476	0.0125188	-0.0900217	0.477939	0.598416	-0.785712	7.08518e-13	7.18684e-11	-1.10255	8.17059e-12	2.00233e-09	-1.17358	2.6449e-13	9.79042e-12	-0.391904	0.000272209	0.00208284	-1.16054	5.82561e-09	4.99961e-08	-0.567065
AKR1C3	0.699306	0.00197405	0.0125651	0.0688439	0.775759	0.861438	0.759968	0.000561944	0.00776816	0.105175	0.590505	0.83986	0.771132	4.43406e-05	0.000424727	0.552834	0.00989083	0.0706346	-0.060173	0.691981	0.816799	-0.142322	0.508621	0.903096	0.0789109	0.629304	0.834107	0.417883	0.00328794	0.0195793	-0.229163	0.0395978	0.0798387	-0.443149	3.72341e-07	5.38711e-06	-0.544755	2.02854e-06	5.05777e-05	-0.700086	0.000132985	0.000520943	-0.217778	0.0133649	0.0434692	-0.528913	0.00020469	0.000584738	-0.333244
AKR1C4	-0.418189	0.693519		0.30136	0.730691	0.831153	1.28431	0.486613		0.360586	0.585124	0.835529	-0.148062	0.896996		0.0196411	0.985701		-0.255315	0.529818		0.0182378	0.951158	0.995863	0.353245	0.497185	0.757978	0.24878	0.687482	0.794097	0.312994	0.116545	0.193894	0.149916	0.657943	0.777649	0.545203	0.0423665	0.117755	-0.8156	0.000801936	0.00251358	0.0840654	0.706654	0.82422	0.0551929	0.820175	0.86605	-0.397831
AKR1C8P	0.953023	0.711492		-1.00057	0.602739		0.608385	0.807589		-0.432829	0.456994	0.756454	0.953322	0.558091		-0.0677024	0.970075		-0.722186	0.053048	0.16336	0.412966	0.225906	0.733495	-0.574791	0.300241	0.600527	-0.51959	0.139511	0.265864	0.596565	0.00541763	0.0148159	-0.28757	0.248598	0.388796	0.387386	0.214942	0.379127	0.444275	0.227138	0.327121	-0.216132	0.427291	0.589703	0.293342	0.235323	0.31521	-1.08192
AKR1D1	1.60211	0.181687		0.409913	0.82057		0.465622	0.692663		-0.188966	0.738427	0.908508	0.557718	0.665041		0.595792	0.529991		0.809696	0.260749		-0.0616099	0.882341	0.989037	0.986908	0.169523		0.152895	0.885155		0.422472	0.22821	0.334883	-0.800273	0.0632291	0.133637	0.51811	0.00766536	0.0322347	0.084054	0.866358	0.910106	-0.196575	0.673349	0.800251	0.471779	0.2793	0.364193	0.35639
AKR1E2	0.130855	0.381139	0.550126	0.366536	0.0430934	0.120315	0.341941	0.0637216	0.182037	-0.0386278	0.866634	0.956456	-0.0245748	0.821926	0.880625	0.129918	0.419409	0.661826	0.0755167	0.504568	0.677589	-0.709171	0.00293031	0.114535	0.112452	0.261712	0.559782	0.271445	0.0280157	0.0844543	-0.183679	0.0174054	0.0398794	0.18818	0.0153679	0.0430961	-0.35867	1.50045e-07	6.36582e-06	0.435628	1.38606e-08	1.52944e-07	0.237573	0.00159165	0.00817393	0.00373518	0.952602	0.966272	-0.226896
AKR7A2	0.456318	0.00488219	0.024277	0.0619366	0.734562	0.833446	0.251184	0.00897224	0.0500138	-0.211134	0.0153848	0.150482	0.383935	3.76131e-05	0.000377572	0.205401	0.0125629	0.0831387	-0.0621427	0.457138	0.638722	0.00790333	0.943695	0.995863	0.0310063	0.723346	0.883803	-0.0449456	0.627532	0.749425	-0.204135	0.00282345	0.0085377	-0.0243747	0.631407	0.75731	-0.0263635	0.643218	0.785077	0.281683	4.16584e-07	3.153e-06	-0.133045	0.00820872	0.0296889	-0.0698144	0.276327	0.360987	0.0869909
AKR7A3	0.367253	0.0891115	0.200516	0.270022	0.171473	0.315209	0.409697	1.58128e-05	0.000665529	0.0102308	0.94837	0.983655	0.429147	0.00304844	0.0118452	0.211736	0.0216193	0.115348	0.371376	0.0340058	0.124661	0.0653993	0.806604	0.974632	0.243261	0.300589	0.600527	0.678125	0.00255594	0.0165746	0.381243	0.0011884	0.00411521	-0.0632267	0.516054	0.659663	0.313355	0.00271655	0.0145166	0.409258	3.01493e-05	0.000140318	0.214566	0.00749191	0.0276746	0.448782	7.06969e-05	0.000225045	0.306553
AKT1	-0.109965	0.106467	0.227557	0.0291974	0.702314	0.812374	-0.0656565	0.400941	0.592724	0.0577625	0.493727	0.781456	0.00496871	0.924477	0.950526	-0.0385115	0.563881	0.7689	0.09947	0.122036	0.278796	0.0107286	0.918692	0.992184	-0.175786	0.0719296	0.297121	0.0295209	0.703582	0.807302	-0.0298499	0.502879	0.620993	-0.044419	0.151688	0.265457	0.088556	0.0236998	0.0767801	-0.0324001	0.410934	0.524928	0.0492388	0.151741	0.277322	-0.389168	2.8461e-10	3.49218e-09	0.0625039
AKT1S1	0.366425	0.000554996	0.00484203	0.0329803	0.740451	0.837728	0.31138	0.00023248	0.00427004	0.0527698	0.373836	0.698388	0.223518	0.000681072	0.0036313	0.183619	0.00932453	0.0679842	-0.0226624	0.721496	0.836142	0.0137246	0.902921	0.990791	-0.169281	0.0520168	0.249892	0.0876948	0.179197	0.318074	-0.104619	0.0504054	0.0973826	-0.324915	4.90093e-10	1.85425e-08	-0.105592	0.00602291	0.0268558	-0.0171602	0.694254	0.779412	-0.181362	2.55843e-05	0.00032498	-0.284426	8.52422e-08	5.40341e-07	-0.0878739
AKT2	0.31124	0.00254629	0.0151087	0.377906	0.000132306	0.00253305	0.157486	0.138583	0.303253	-0.103965	0.174944	0.502687	0.258547	7.23487e-05	0.000619417	0.0164084	0.794728	0.905431	-0.0100489	0.850077	0.914056	0.00231347	0.978659	0.998707	-0.0996081	0.119295	0.378965	-0.118018	0.0366704	0.102393	0.135881	0.000591653	0.00226591	-0.119186	8.48879e-05	0.000552615	0.19135	0.00485521	0.0226637	0.0101616	0.822755	0.878688	-0.142478	1.16096e-07	4.4636e-06	-0.295004	1.75767e-05	6.40835e-05	0.0942652
AKT3	-0.405323	6.05782e-09	1.49821e-06	-0.275192	0.00231749	0.0161733	-0.279608	0.00060699	0.00821964	-0.182922	0.000551197	0.0219507	-0.509304	1.44474e-10	3.06285e-08	-0.0962683	0.124308	0.334123	0.213325	0.0171215	0.0816537	0.119452	0.539984	0.910237	0.0636689	0.535061	0.77837	0.429235	0.000311823	0.00423444	0.520697	2.29813e-11	2.74109e-09	-0.163361	0.0881346	0.174363	0.101788	0.12972	0.265615	0.00979047	0.883612	0.922108	0.0832143	0.404015	0.56738	0.153632	0.0370007	0.0629225	-0.0102684
AKTIP	0.0133426	0.857592	0.918795	-0.166119	0.0732385	0.174145	-0.119916	0.0307386	0.11235	-0.183377	0.000924153	0.0304203	-0.131376	0.0155753	0.0437276	-0.0326219	0.493404	0.721258	-0.261477	0.00344249	0.0310177	-0.0676595	0.600661	0.933493	0.0161034	0.838601	0.936959	-0.346664	0.009948	0.0418436	-0.135532	0.00354148	0.0103191	-0.0805343	0.0944763	0.183965	0.00156759	0.954049	0.977244	0.00626656	0.910517	0.940822	-0.0644781	0.126117	0.241126	0.103223	0.0346873	0.0594597	0.0826545
ALAD	0.101332	0.329301	0.499824	0.0322085	0.760409	0.851566	0.0274085	0.711027	0.832779	-0.125704	0.110659	0.404896	0.188596	0.0985784	0.184419	-0.0230061	0.721884	0.864618	-0.214661	0.0167863	0.0805847	-0.147317	0.523012	0.907142	-0.2279	0.00701542	0.0934858	-0.416323	0.036405	0.101798	-0.0364377	0.40309	0.52554	-0.0856897	0.109444	0.205976	-0.0197397	0.637519	0.781166	-0.21855	9.33977e-06	4.93747e-05	-0.159495	0.00151496	0.00785463	-0.137927	0.0367601	0.0625718	-0.196528
ALAS1	-0.296138	0.059604	0.15011	-0.272145	0.0505366	0.134043	-0.147207	0.281442	0.477217	0.0076152	0.938831	0.980718	-0.304714	0.000752741	0.00391381	-0.0857485	0.260628	0.510372	-0.202213	0.13731	0.300942	-0.0776393	0.766559	0.968949	-0.397054	0.00109751	0.0346814	-0.722465	3.39443e-05	0.00105391	-0.206244	0.0324467	0.0674054	-0.114865	0.0930712	0.181741	-0.154991	0.00956887	0.038294	-0.274026	0.000740271	0.00234847	0.0359168	0.502115	0.65822	-0.688517	5.45148e-13	1.43048e-11	-0.123784
ALAS2	2.68209	6.27711e-06	0.000198736	0.890942	0.105606	0.224992	0.558464	0.303515	0.498644	2.59099	1.22758e-06	0.00031053	1.95487	3.58648e-05	0.000363893	0.176713	0.676492	0.838394	1.29747	0.00386739	0.033197	0.00917316	0.982729	0.999185	2.7079	3.32816e-07	0.000172096	1.29144	0.000880088	0.00823541	0.872754	0.00518926	0.0142705	0.474615	0.0418253	0.0968281	1.91069	3.14494e-11	6.29834e-09	0.744861	0.00165825	0.00477073	-0.133068	0.516845	0.671434	1.22167	5.03094e-06	2.06271e-05	0.354514
ALB	0.364721	0.112762	0.236544	-0.056731	0.825075	0.895893	0.833462	0.0902004	0.227781	0.203916	0.537793	0.809753	0.516586	0.0834441	0.162757	0.405468	0.308073	0.559145	0.80209	0.051184	0.159736	-0.0268145	0.908329	0.990791	0.385461	0.294718	0.595461	1.84019	6.06086e-05	0.00151244	0.44285	0.162639	0.255247	0.391293	0.100105	0.191923	0.841464	2.18979e-05	0.000332937	-0.0930793	0.721982	0.801199	0.0874413	0.692566	0.813874	1.3011	1.85411e-06	8.43015e-06	0.0893489
ALCAM	-0.362024	0.00859113	0.0366519	-0.369209	0.00895627	0.0404738	-0.0784443	0.777341	0.874853	-0.0618094	0.736941	0.908487	-0.285648	0.019122	0.0515634	0.0318152	0.853221	0.933631	-0.376754	0.0152308	0.075636	0.0881764	0.344528	0.836348	0.291961	0.244514	0.541307	-0.262909	0.0898679	0.194409	-0.394773	0.000115182	0.000577144	-0.157943	0.0594956	0.127503	0.123204	0.0792296	0.187147	0.301215	0.00358899	0.00931161	0.00829388	0.899341	0.94853	-0.0340712	0.777565	0.833556	0.460013
ALDH16A1	0.431346	0.000100292	0.00138734	0.359493	0.0047088	0.0259516	0.229442	0.0367919	0.127177	0.00746828	0.935804	0.980082	0.402785	0.000882019	0.00442841	0.152506	0.173961	0.405513	0.157247	0.116795	0.270952	0.0324967	0.776776	0.970306	-0.117466	0.341166	0.637417	0.318846	0.00763674	0.0349182	-0.242204	0.00042485	0.00171642	-0.195947	5.4285e-05	0.000378192	-0.117998	0.00955307	0.0382636	0.0582523	0.249973	0.353738	-0.0984384	0.0401239	0.102072	-0.241223	6.69899e-06	2.67095e-05	-0.25888
ALDH18A1	0.0398941	0.599978	0.736909	0.00600719	0.933137	0.960934	0.016727	0.69458	0.821733	0.0844271	0.385769	0.707999	0.173474	0.00633822	0.0214217	-0.0712442	0.0996101	0.293381	0.102017	0.353461	0.548999	-0.169054	0.38778	0.860174	-0.200184	0.129722	0.395917	0.203254	0.109695	0.224151	-0.0676309	0.405679	0.528048	0.0130557	0.785171	0.868154	-0.0577936	0.353976	0.536001	0.0851539	0.221162	0.320102	-0.0335843	0.489534	0.64655	0.00611472	0.92738	0.948336	0.137777
ALDH1A1	0.305329	0.570558	0.716241	-0.253894	0.396755	0.557459	-0.0153094	0.94004	0.969739	-0.189427	0.333978	0.664124	0.102103	0.55192	0.670161	-0.0401861	0.790776	0.904702	-0.0641578	0.666105	0.799661	-0.0188408	0.942934	0.995863	-0.189335	0.473329	0.74129	-0.116775	0.565296	0.700244	0.308177	0.00435661	0.0122995	0.165807	0.142891	0.253101	-0.0144164	0.820877	0.906282	0.105452	0.326538	0.437537	0.533006	2.59989e-06	5.31574e-05	0.43983	2.15213e-05	7.69577e-05	0.342353
ALDH1A2	-0.0568156	0.844919	0.910344	0.299175	0.314554	0.476774	-0.264034	0.27618	0.470774	-0.0752105	0.740114	0.908707	-0.625232	0.000348656	0.00212705	-0.905369	0.000397787	0.00883299	-0.313709	0.0462788	0.150087	0.0443384	0.82386	0.977722	-0.478915	0.0249857	0.170414	-0.148897	0.524937	0.667418	-0.0927174	0.541421	0.656142	0.141494	0.228132	0.363019	-0.079017	0.558214	0.719198	0.565688	1.33474e-09	1.94484e-08	0.117784	0.265642	0.420031	0.776232	2.65345e-06	1.16408e-05	-0.272438
ALDH1A3	0.350198	0.0636526	0.157699	0.171374	0.439794	0.597403	-0.744198	0.000914797	0.0107791	0.52788	0.0281084	0.207395	-0.0231493	0.839986	0.893737	-0.835349	9.57592e-07	0.000139694	0.465975	0.0662815	0.187974	0.0269419	0.909659	0.990858	-0.362081	0.235844	0.531621	0.153163	0.636365	0.755238	0.268393	0.11826	0.196265	0.100777	0.445896	0.595081	0.675827	2.72353e-06	6.35842e-05	0.178582	0.172486	0.261229	0.27512	0.0268643	0.0750471	-0.421036	0.0162964	0.0303263	0.519153
ALDH1B1	-0.0389675	0.821477	0.895236	-0.228856	0.0673209	0.164203	-0.101029	0.481671	0.664455	0.190004	0.292827	0.628053	-0.187757	0.0487457	0.107094	-0.0521867	0.593756	0.789136	-0.233426	0.164357	0.337638	0.0291138	0.910132	0.99098	-0.717602	0.00341868	0.0646744	-0.364252	0.103756	0.215249	-0.290626	0.0203416	0.0454974	0.398871	0.00507948	0.0174271	-0.0978731	0.366041	0.547855	-0.41633	3.92203e-05	0.000176385	0.403296	0.00453247	0.018715	-0.544518	5.69325e-07	2.9388e-06	-0.109412
ALDH1L1	0.421789	0.0514963	0.134948	0.464995	0.0391901	0.112561	0.600157	0.0184692	0.0801351	0.545195	0.00976923	0.115022	1.10627	8.24037e-08	3.67781e-06	0.624293	0.00532003	0.0480436	0.00334233	0.989062	0.994725	-0.111255	0.725548	0.959432	0.361703	0.149373	0.425526	-0.417257	0.0605208	0.147207	-0.180373	0.424627	0.546437	-0.156096	0.395949	0.54688	-0.774677	2.88477e-06	6.64961e-05	-0.013865	0.846444	0.896241	-0.279435	0.0375278	0.096869	-1.38545	1.34281e-12	3.18038e-11	-0.292854
ALDH1L2	-0.468379	0.00962032	0.0397219	-0.150497	0.301442	0.463542	-0.169889	0.352849	0.548546	0.131643	0.481323	0.772724	-0.204013	0.0477731	0.105434	-0.19843	0.0843007	0.265151	0.0757144	0.657863	0.793142	-0.159251	0.540313	0.910237	-0.209032	0.207176	0.498785	0.151791	0.409043	0.563397	-0.0628258	0.61328	0.718923	-0.046986	0.668176	0.785565	-0.14905	0.118492	0.249109	0.243097	0.00337302	0.00883148	0.308294	0.00129961	0.00699795	0.17826	0.11114	0.165269	-0.0211644
ALDH2	0.365748	0.0354187	0.102479	0.0688832	0.687962	0.801294	0.598369	0.000152491	0.00318843	-0.107258	0.30589	0.639732	0.652823	5.01046e-07	1.41264e-05	0.416276	0.00273308	0.0314765	-0.0778305	0.406249	0.59591	-0.0569749	0.766731	0.968949	-0.169932	0.21405	0.505823	-0.464819	0.00300711	0.0184546	0.0730831	0.258728	0.370664	0.0651149	0.253496	0.394337	0.0116364	0.825738	0.909269	0.216461	0.00379325	0.00977362	-0.030038	0.647103	0.779492	-0.512967	5.57853e-05	0.000182061	-0.343959
ALDH3A1	0.249666	0.621228	0.754077	0.879815	0.0615283	0.154241	0.462776	0.0873913	0.222815	0.0166096	0.935939	0.980082	0.0861577	0.635641	0.739981	0.426712	0.087264	0.270607	-0.0760991	0.761964	0.861501	-0.433662	0.270857	0.780317	0.681003	0.0368305	0.209446	0.446151	0.152406	0.28337	-0.405675	0.155046	0.245675	-0.370873	0.00335561	0.0123895	0.0888154	0.493861	0.664848	1.19215	2.49924e-06	1.55051e-05	-0.134042	0.315618	0.476313	0.753064	5.49621e-05	0.000179664	0.604324
ALDH3A2	0.0372993	0.7603	0.855406	-0.012787	0.902373	0.942076	-0.18921	0.0147101	0.0690435	0.0696779	0.47232	0.76702	0.108573	0.10814	0.19792	-0.098186	0.0485034	0.189631	-0.224413	0.00169271	0.0205905	-0.135053	0.469336	0.891184	-0.17065	0.158556	0.438183	-0.322737	0.00748418	0.0344047	-0.0282905	0.690262	0.78283	-0.0597032	0.373174	0.524329	-0.15791	0.00391947	0.0192867	-0.222862	0.00558058	0.0137252	-0.20093	0.00286727	0.0129677	0.061082	0.373099	0.465117	0.135103
ALDH3B1	0.271562	0.185734	0.337581	0.654246	0.00184041	0.0138864	0.567388	0.0432929	0.141098	0.411158	0.0250748	0.194779	0.617739	0.000259376	0.00166449	0.176475	0.26188	0.511379	0.408542	0.0119862	0.0648546	-0.368168	0.0438494	0.414549	0.0577297	0.726324	0.885194	0.036043	0.709117	0.811257	-0.315021	0.00474998	0.0132178	-0.196119	0.0117689	0.0345694	0.0126721	0.887528	0.944421	-0.023615	0.745563	0.820143	0.170387	0.018587	0.056225	0.388383	0.000672945	0.00171452	-0.153981
ALDH3B2	0.715693	0.333401	0.503406	-0.449703	0.511839	0.663479	0.515882	0.423523	0.613971	0.578476	0.111933	0.40718	0.370153	0.439326	0.569273	0.262227	0.587847	0.785022	0.703459	0.087594	0.225116	-0.107263	0.778227	0.970794	0.896972	0.0211505	0.156782	0.28849	0.414013	0.567996	-0.364111	0.102396	0.174703	-0.153441	0.0567729	0.123024	-0.0578953	0.803273	0.896707	0.0212339	0.915124	0.943733	-0.243853	0.00918297	0.0323847	-0.186687	0.423778	0.51716	0.173411
ALDH4A1	0.405463	0.045245	0.122712	0.254703	0.272308	0.432555	0.714445	0.00036096	0.00574757	0.0194937	0.846042	0.949025	0.871325	1.38643e-06	2.98448e-05	0.480362	0.00110742	0.0175337	-0.00788039	0.953798	0.975845	-0.0723113	0.628807	0.942499	-0.215418	0.145639	0.418967	-0.3465	0.018849	0.0641611	-0.270708	0.000113131	0.00056796	-0.241863	0.00146506	0.00621312	-0.112589	0.107441	0.23236	0.137264	0.0835285	0.142668	-0.253058	0.000683744	0.00425844	-0.957088	1.26319e-07	7.68665e-07	-0.398779
ALDH5A1	-0.236398	0.0106572	0.0428524	-0.265422	0.00125343	0.0108471	-0.0752892	0.287975	0.483354	-0.128191	0.252162	0.590515	0.120764	0.180249	0.293086	-0.0872805	0.118115	0.325107	-0.252725	0.0375284	0.132156	0.0843053	0.706469	0.957297	0.0374301	0.801857	0.920848	-0.61983	0.00057404	0.00624915	-0.563702	2.08089e-09	9.88912e-08	-0.00826198	0.899139	0.942754	0.213174	0.000255068	0.00227849	0.243275	0.0470269	0.0875697	-0.0196201	0.751556	0.856225	-0.154237	0.164824	0.232205	-0.174198
ALDH6A1	0.0905693	0.633696	0.763853	0.113054	0.511554	0.663432	0.367911	0.0430684	0.140604	0.215939	0.139986	0.452004	0.743407	2.89742e-06	5.07347e-05	0.265201	0.0727893	0.24265	-0.0519914	0.743473	0.849705	-0.0608675	0.769859	0.968949	0.0927824	0.555324	0.790322	-0.656968	0.00170924	0.0125674	-0.36895	0.00178998	0.00581753	-0.218932	0.00325885	0.0121089	-0.148479	0.0270183	0.0843259	0.00928351	0.921357	0.947418	-0.322233	6.71538e-07	1.82431e-05	-0.980282	3.37958e-15	1.75594e-13	-0.221693
ALDH7A1	-0.00740699	0.969245	0.983954	-0.0543966	0.781541	0.865913	0.382332	0.0190211	0.08174	-0.240419	0.0542068	0.288116	0.627077	0.00011166	0.000860714	0.218651	0.106444	0.305573	-0.312243	0.00970721	0.0572064	0.0368949	0.876473	0.98789	0.0581467	0.543422	0.783123	-0.556351	5.91996e-05	0.00149224	-0.272372	0.000272499	0.00118429	-0.0530678	0.254016	0.394915	-0.0789239	0.165505	0.315607	0.0419428	0.589458	0.691571	-0.029564	0.524042	0.678504	-0.482931	1.77077e-13	5.32018e-12	-0.060382
ALDH8A1	0.292023	0.221067	0.381678	0.035936	0.892948	0.936632	0.279491	0.203399	0.388577	-0.251866	0.249333	0.586932	0.174897	0.313868	0.444093	0.219577	0.186875	0.423198	0.412092	0.0971522	0.24046	0.0799988	0.698314	0.956052	0.107192	0.554137	0.78943	0.384815	0.0867217	0.189811	0.283264	0.0261006	0.0562149	-0.164093	0.138317	0.24673	0.022216	0.851415	0.923905	0.301591	0.00506987	0.012615	0.0691015	0.514265	0.669003	0.665751	1.40613e-05	5.2398e-05	0.191744
ALDH9A1	-0.0174365	0.900437	0.94519	0.0123406	0.927187	0.957089	0.0166338	0.888593	0.942404	-0.259201	0.00277004	0.0583766	0.463873	0.000267989	0.00171175	-0.0253408	0.81482	0.915458	-0.222575	0.0185108	0.085581	-0.0417972	0.800077	0.974228	-0.163626	0.0929048	0.336953	-0.446561	0.000680311	0.00692962	-0.164361	0.00170245	0.00557475	0.0271153	0.627646	0.75421	-0.0724841	0.248591	0.420146	0.230889	4.59331e-06	2.64675e-05	-0.04381	0.356422	0.518668	-0.435125	1.93498e-08	1.44861e-07	-0.0713933
ALDOA	0.148903	0.230524	0.392839	-0.196759	0.0611887	0.153616	0.044267	0.647082	0.788764	0.0442965	0.595794	0.8431	-0.137696	0.176218	0.288083	-0.00498652	0.945119	0.978793	0.046984	0.65364	0.79008	-0.292329	0.217286	0.728858	-0.0113678	0.925101	0.972279	-0.332143	0.00470745	0.024892	-0.109375	0.0831542	0.147692	0.126995	0.0387756	0.0911011	-0.0266327	0.692275	0.821407	-0.0945368	0.268961	0.375351	-0.0219458	0.729818	0.840523	-0.283188	0.000452387	0.00119828	-0.146466
ALDOB	0.785548	0.00609071	0.0284139	0.678273	0.0370779	0.108082	0.539192	0.0170561	0.0761883	-0.354006	0.357713	0.683666	0.0385935	0.864329	0.910391	0.257679	0.137202	0.35411	0.419514	0.0170012	0.0813355	0.0535168	0.842343	0.980212	0.544567	0.0484273	0.239881	0.725767	0.000858203	0.0081196	0.325464	0.111006	0.186515	-0.0706474	0.728417	0.829531	0.374064	0.0398761	0.112549	-0.127174	0.363479	0.476184	-0.618527	0.00142169	0.00748453	0.630587	0.000800368	0.00200416	-0.0274558
ALDOC	0.501198	0.0114115	0.0449843	0.0994685	0.62741	0.756112	-0.226936	0.270577	0.464721	-0.0143097	0.921494	0.975588	0.438166	5.16085e-05	0.000478446	-0.24629	0.124926	0.335258	-0.559071	0.000206432	0.00611853	0.0621796	0.769451	0.968949	-0.322186	0.127394	0.391825	-0.484872	0.015144	0.0556728	-0.252561	0.00876998	0.0223587	0.0558401	0.478638	0.626679	-0.34698	4.49063e-06	9.48277e-05	0.150496	0.0915428	0.153715	-0.119164	0.108356	0.215427	-0.607327	0.000328793	0.000895761	-0.484935
ALG1	-0.0239543	0.833741	0.903268	0.0138017	0.8729	0.92468	0.0194342	0.850961	0.919582	-0.0118673	0.887021	0.96393	-0.212835	0.0215063	0.0566462	0.00840826	0.929401	0.971155	-0.0212158	0.839406	0.907314	-0.0106785	0.945577	0.995863	-0.109144	0.391208	0.678919	0.123332	0.229308	0.37819	-0.432886	1.10854e-05	8.54294e-05	-0.183999	0.00164836	0.00685187	-0.14623	0.0107879	0.0420609	-0.0844208	0.152078	0.235218	0.0340417	0.425998	0.58885	-0.179263	0.0153756	0.0287919	-0.0174751
ALG10	-0.158311	0.308475	0.478078	-0.205234	0.294116	0.455964	-0.338006	0.0260146	0.100454	0.0149963	0.902886	0.969625	-0.13033	0.346659	0.478069	-0.204499	0.122819	0.332306	-0.191857	0.0603528	0.177808	-0.0469271	0.727547	0.959669	-0.0255963	0.785646	0.914293	-0.380929	0.00089702	0.00834631	-0.166889	0.0144571	0.0341083	0.164888	0.0054651	0.0184985	-0.110402	0.0381936	0.109003	-0.138408	0.0531103	0.0971467	0.197391	0.000659671	0.0041487	0.129171	0.0250441	0.0445589	0.180866
ALG10B	-0.108904	0.399061	0.567781	-0.181649	0.148039	0.284903	-0.0862151	0.460144	0.645712	-0.0345411	0.730921	0.906209	0.145832	0.195301	0.311113	-0.0334109	0.668548	0.833859	-0.0355934	0.65787	0.793142	0.175294	0.185074	0.698528	0.0373852	0.697752	0.871628	-0.0592533	0.504427	0.64962	0.022588	0.747002	0.826084	0.17496	0.00931212	0.0285482	0.0462476	0.377914	0.559778	0.0258186	0.641041	0.736219	0.281529	1.70789e-05	0.000234715	0.386055	3.3617e-10	4.04135e-09	0.246213
ALG11	-0.820648	2.31821e-06	0.000101437	-0.220197	0.14741	0.283939	-0.413079	0.01581	0.0725175	-0.129074	0.281106	0.618369	-0.215781	0.0219809	0.057598	-0.238761	0.0428143	0.175662	-0.1378	0.183502	0.362585	-0.105742	0.496491	0.899776	-0.331531	0.00101716	0.0334076	-0.183035	0.0631466	0.151562	-0.277502	9.05085e-06	7.22524e-05	-0.160606	0.000989526	0.00442572	-0.200617	0.000639937	0.00470356	-0.0564465	0.232374	0.333084	-0.00071319	0.985933	0.992424	-0.199622	2.8855e-05	0.00010056	-0.0383202
ALG12	-0.011416	0.8894	0.937758	0.25872	0.00649188	0.0324066	-0.0683203	0.440532	0.628767	0.0845521	0.14237	0.455609	0.0478422	0.497554	0.623404	-0.0912832	0.304902	0.55603	-0.0420296	0.508591	0.680364	0.0250827	0.815771	0.976609	-0.0564498	0.407667	0.692603	-0.200681	0.00107377	0.0093761	-0.144931	0.00266436	0.0081403	-0.154724	6.03155e-05	0.000412657	-0.0515431	0.304275	0.483007	-0.123907	0.000539754	0.00177713	-0.0777905	0.013495	0.0438019	-0.00544609	0.90126	0.927765	0.0349059
ALG13	-0.144832	0.0382227	0.108225	-0.0727246	0.394876	0.555555	-0.0812441	0.281068	0.476632	-0.074986	0.512674	0.793564	-0.0413254	0.557484	0.675169	-0.0498901	0.341885	0.590831	0.131725	0.0332199	0.122696	0.165607	0.0251938	0.331341	0.233367	0.00139286	0.0396633	0.0990756	0.134986	0.259484	0.228039	2.84286e-05	0.000183319	0.0945013	0.0331501	0.0803419	0.179416	6.25873e-06	0.000124274	0.165822	6.36555e-06	3.52622e-05	0.0454427	0.253074	0.404781	0.0113866	0.813013	0.860929	0.155221
ALG14	0.0877948	0.300434	0.469356	-0.15961	0.0721224	0.17235	0.0314752	0.716627	0.836181	0.082258	0.307098	0.640136	0.0542704	0.353395	0.484955	-0.0445501	0.512315	0.735362	-0.151183	0.137435	0.301008	0.0537185	0.665682	0.949767	-0.170935	0.103918	0.357153	-0.0393683	0.731951	0.827026	-0.274075	0.00019183	0.00087474	-0.213922	0.000242986	0.001357	-0.186017	0.00223549	0.0124846	0.0228922	0.746354	0.820724	-0.0387464	0.45604	0.615903	-0.373847	2.09856e-06	9.43809e-06	0.1387
ALG1L2	0.0565691	0.820926	0.894865	-0.381811	0.184864	0.331569	0.329259	0.420958	0.611682	0.113967	0.585517	0.835666	-0.240245	0.263578	0.389559	0.406088	0.199364	0.437809	-0.306879	0.329888	0.525271	-0.152854	0.641651	0.94469	-0.280057	0.212508	0.503785	0.101457	0.782821	0.860732	-0.226552	0.134601	0.218664	-0.0342355	0.746393	0.842339	0.0323183	0.759521	0.866581	0.547725	0.00688856	0.0164724	0.032532	0.725332	0.837322	0.291653	0.0927475	0.141059	0.131536
ALG2	0.0640007	0.422441	0.588678	-0.122057	0.107683	0.228378	0.251022	0.0100571	0.0539957	0.0452862	0.500353	0.785536	0.0770398	0.28277	0.410699	0.181077	0.0596777	0.214032	0.105486	0.301362	0.496675	-0.0230193	0.85119	0.982114	-0.180608	0.0842501	0.32162	0.0509219	0.594212	0.723422	-0.159452	0.013154	0.031494	-0.0397844	0.277969	0.422064	0.0150694	0.764358	0.870181	0.122248	0.102422	0.169323	-0.0243507	0.441958	0.603413	-0.177497	0.00207084	0.00473792	-0.0362397
ALG3	0.231954	0.00301795	0.0171044	0.00936226	0.90223	0.941982	0.30141	0.000450703	0.00666587	0.220505	0.00273084	0.058001	0.123811	0.0224273	0.058521	0.131264	0.0603532	0.215414	-0.103099	0.294941	0.489428	0.0361238	0.79725	0.973777	-0.279955	0.0550018	0.257764	0.0102962	0.930081	0.959213	-0.403959	1.3703e-05	0.000100874	-0.0364198	0.531045	0.67228	-0.190293	0.0043103	0.0207455	-0.348962	1.80879e-09	2.54427e-08	-0.064113	0.221364	0.366175	-0.206908	0.0127166	0.024335	-0.0728345
ALG5	0.157425	0.139671	0.275482	-0.0825233	0.488579	0.643055	-0.00382317	0.972869	0.986114	0.0969261	0.335678	0.665277	0.0850874	0.3528	0.484325	0.0549235	0.506851	0.731271	0.0991922	0.166248	0.340223	-0.0335701	0.793685	0.97354	0.0268146	0.76265	0.903302	0.348342	0.000537927	0.00597552	-0.310825	4.63707e-05	0.00027079	0.0864744	0.0290758	0.072385	-0.151476	0.00891991	0.036353	-0.171556	0.00194137	0.00547616	0.120652	0.00118249	0.00649484	-0.0827712	0.098859	0.149122	-0.0792774
ALG6	0.0958971	0.418861	0.585505	-0.103357	0.375564	0.536658	-0.0698535	0.540153	0.709625	0.0868765	0.361156	0.686928	0.203652	0.0698415	0.141753	-0.0688853	0.477327	0.710041	0.0798643	0.35702	0.551937	0.0760016	0.398957	0.866981	0.217897	0.0473181	0.237411	0.21341	0.0535788	0.134705	-0.191484	0.00871061	0.0222353	0.185498	6.28522e-09	1.62027e-07	0.00563924	0.902761	0.952686	0.130523	0.0198877	0.0416524	0.0427491	0.201916	0.343419	0.204738	5.03865e-06	2.06494e-05	0.207818
ALG8	0.131478	0.116696	0.242352	-0.134402	0.112253	0.234934	0.19675	0.0118826	0.0601256	0.0562229	0.35201	0.679748	0.0894841	0.180299	0.293114	0.135698	0.0651029	0.225724	-0.0859347	0.165078	0.338619	0.023891	0.837374	0.979911	-0.175783	0.0443548	0.229424	-0.0884629	0.242603	0.393211	-0.246136	0.000328255	0.00138345	0.057156	0.168672	0.288367	-0.063126	0.187449	0.344562	-0.0385201	0.40557	0.519443	0.00749846	0.851155	0.919873	-0.179731	0.00156331	0.00367541	-0.0186113
ALG9	-0.192033	0.0292541	0.0887032	-0.182389	0.0473729	0.128505	-0.119712	0.0982738	0.241412	0.140773	0.0776784	0.342677	-0.0255219	0.602664	0.71339	-0.0651685	0.428662	0.669201	0.269194	0.00759566	0.0491846	-0.131864	0.230402	0.737099	0.0139181	0.873894	0.952243	0.0336367	0.636838	0.755616	0.0693936	0.0837986	0.14862	0.149379	0.000120748	0.000746511	0.0451095	0.187718	0.344904	0.152637	0.000875922	0.00271399	0.0603866	0.0556799	0.130995	-0.0950373	0.193039	0.266016	0.148583
ALK	-0.580168	0.00648709	0.029663	-0.510745	0.00168458	0.0131105	-0.0713041	0.741	0.85122	-0.180639	0.429435	0.738354	-0.33575	0.00608052	0.0207238	0.269165	0.118784	0.326264	0.928426	0.000259807	0.00711888	-1.09562	0.0323818	0.368724	0.229401	0.479685	0.745132	0.564746	0.0670498	0.157821	-0.357399	0.106836	0.180875	-0.150534	0.245587	0.384921	0.113398	0.35923	0.540878	0.311299	0.0668487	0.118129	0.0259816	0.809972	0.895779	-0.510331	0.00887491	0.0176424	1.25973
ALKAL1	-0.557387	0.421504		-0.639458	0.345545	0.507915	-1.28768	0.0976381		1.30589	0.332762		-0.525222	0.354741	0.486509	-1.0331	0.285598		0.93418	0.407747		0.126099	0.812016	0.976144	1.4989	0.197509		0.536634	0.671394		-0.281607	0.283848	0.399532	0.218281	0.48008	0.628035	0.205787	0.0275206	0.0854	-0.0147177	0.978579	0.986346	-0.688222	0.0293505	0.0801784	0.658156	0.28572	0.371307	-0.635287
ALKAL2	0.0511038	0.850949	0.914852	0.0354614	0.92582	0.956178	0.00383903	0.986827	0.992933	1.21271	1.55278e-05	0.00184687	-0.427329	0.0606852	0.127055	-0.148754	0.498796	0.725001	-0.199149	0.461685	0.642494	0.156234	0.541135	0.910344	0.256623	0.483908	0.748428	-0.125303	0.680232	0.788991	0.568669	0.000292277	0.00125468	-0.22067	0.223911	0.357981	-0.667713	2.65082e-05	0.000384215	0.546677	0.00594145	0.0145112	0.833699	7.07645e-06	0.000117817	-1.17385	1.09821e-09	1.14774e-08	-0.0218182
ALKBH1	0.0240277	0.781158	0.869246	-0.0049128	0.945345	0.968306	0.0613635	0.436826	0.625738	0.040249	0.506469	0.78926	0.134066	0.0361378	0.0851232	0.0855344	0.26638	0.516186	-0.0600804	0.277937	0.470712	-0.0631934	0.327601	0.824324	0.108386	0.204759	0.495815	-0.139119	0.0700756	0.16307	0.0648046	0.215036	0.319403	0.357127	1.49303e-11	9.60895e-10	-0.0530398	0.0885773	0.20266	-0.06571	0.0599089	0.107571	0.00123783	0.976731	0.988018	0.343966	1.73429e-12	3.92484e-11	-0.0216622
ALKBH2	0.344107	0.00712855	0.0319288	0.118141	0.397761	0.558202	0.287127	0.00134885	0.0138617	0.0955995	0.355425	0.682014	0.147498	0.203535	0.320584	0.151534	0.0494008	0.191502	-0.0113117	0.919139	0.955023	0.267883	0.0480803	0.428453	-0.226227	0.0803461	0.314023	0.146879	0.262076	0.415061	-0.390537	7.78316e-06	6.3905e-05	-0.142563	0.0106254	0.0317452	-0.251487	1.65995e-05	0.000264019	0.205517	0.0193712	0.0406918	0.0712682	0.128556	0.244585	-0.248326	0.000332137	0.000903516	0.0855702
ALKBH3	-0.0219318	0.847767	0.912523	-0.182351	0.103664	0.221923	-0.0405578	0.659817	0.797861	-0.0331756	0.725003	0.903771	-0.0990643	0.305262	0.434889	-0.120702	0.116167	0.321918	-0.0224051	0.729788	0.841144	-0.0284885	0.767549	0.968949	0.065289	0.407264	0.692256	0.0205224	0.815829	0.88553	-0.255086	0.000446919	0.00179228	-0.00315869	0.934837	0.963967	-0.148346	0.000284134	0.00247521	-0.181041	2.87571e-05	0.000134558	0.00463366	0.893983	0.945157	0.0190172	0.688833	0.761278	-0.0799389
ALKBH4	0.0402892	0.70839	0.818573	-0.187161	0.021458	0.0734923	0.0948974	0.183376	0.363432	-0.097174	0.224052	0.558909	-0.04983	0.541373	0.661323	-0.0437684	0.527846	0.74648	-0.170679	0.0442166	0.146397	-0.139057	0.191078	0.702843	-0.190327	0.0538469	0.254495	-0.187144	0.031113	0.0910037	-0.22897	0.00303825	0.00907446	-0.170015	0.000434904	0.00222446	-0.117616	0.0165746	0.0587334	-0.0725152	0.101579	0.168203	-0.13697	0.00144853	0.00759156	0.094494	0.180016	0.250569	-0.0019574
ALKBH5	0.209359	0.0365716	0.104819	0.0467293	0.580287	0.721094	0.125181	0.0759407	0.203696	0.00749347	0.919645	0.975295	0.0126206	0.828496	0.885479	0.0957355	0.0463767	0.184722	-0.0313832	0.700592	0.822368	0.0214063	0.827421	0.978555	-0.156553	0.195332	0.48574	-0.123155	0.113068	0.228923	0.107358	0.00608791	0.0163693	-0.132125	0.00125788	0.00543955	-0.0455419	0.238086	0.407419	0.0202439	0.677007	0.765552	-0.0688277	0.0587959	0.136517	0.13087	0.0245021	0.0437097	-0.130961
ALKBH6	0.308096	0.015629	0.0561967	-0.218719	0.0773588	0.180904	0.234489	0.0258196	0.0999315	0.00501996	0.94337	0.981924	0.0175019	0.857893	0.906399	0.0792759	0.325277	0.574783	0.0584185	0.470505	0.649567	0.0614001	0.633847	0.942912	0.144039	0.117163	0.376842	0.17178	0.0638769	0.15281	-0.038275	0.505367	0.623307	0.0158378	0.735331	0.834298	0.102703	0.0264127	0.0829013	0.0357118	0.523497	0.632295	0.0431066	0.311714	0.472091	0.0614019	0.187265	0.259117	0.0263364
ALKBH7	0.362005	0.0107566	0.0431502	-0.167936	0.20718	0.358969	0.195196	0.0759624	0.203722	-0.108466	0.234529	0.57187	0.261915	0.00216071	0.00895044	0.103268	0.230398	0.475504	0.0400786	0.67718	0.806735	0.00863694	0.948998	0.995863	0.12727	0.239302	0.535306	-0.228215	0.0726303	0.167493	-0.0967869	0.128289	0.209988	-0.205276	0.000364596	0.00191577	0.0943322	0.13894	0.279155	-0.0983021	0.177947	0.268078	-0.231231	3.0122e-06	5.97538e-05	-0.140459	0.0402223	0.0677629	-0.113206
ALKBH8	-0.516467	4.00584e-06	0.000145446	-0.463527	0.000715165	0.00746895	-0.200247	0.0380707	0.129747	0.016443	0.862444	0.955078	-0.193123	0.00907309	0.0282786	-0.0913077	0.316782	0.566872	-0.0669895	0.481809	0.658164	0.0477449	0.616749	0.940004	-0.0479385	0.595221	0.814242	-0.26154	0.0114054	0.0457002	-0.246182	0.00390572	0.0112016	0.193406	0.000152829	0.000914231	-0.0866229	0.0323473	0.0963642	-0.356959	7.41118e-13	2.44089e-11	0.176933	0.000135538	0.00121778	0.28792	7.13638e-07	3.58925e-06	0.0755564
ALLC	0.793965	0.00923885	0.0385479	0.199097	0.588337	0.72751	0.869163	0.0415362	0.137506	-0.21473	0.569626	0.827717	-0.0866002	0.843403	0.896034	0.448183	0.251848	0.500879	0.211803	0.46869	0.648134	0.0774632	0.772078	0.969202	-0.183114	0.640268	0.841072	0.603119	0.18768	0.329271	0.583491	0.0771813	0.138917	-0.0858665	0.739214	0.837076	0.252911	0.190144	0.347642	0.339098	0.286015	0.393504	-0.396234	0.0805523	0.172809	-0.0502067	0.810023	0.858511	-0.0743249
ALMS1	-0.37417	0.00870518	0.0369569	0.121905	0.389799	0.550632	-0.266499	0.00605297	0.0384357	-0.10783	0.307771	0.640619	-0.0124084	0.911405	0.941624	-0.288121	0.00067334	0.0127271	0.121778	0.137431	0.301008	0.156307	0.187544	0.700805	0.124531	0.218075	0.511167	0.0746575	0.436317	0.588582	0.113964	0.0628447	0.117074	0.102538	0.0391607	0.0917601	0.151302	0.000557646	0.00421687	-0.041766	0.370499	0.483475	0.0245142	0.589667	0.733359	0.241174	4.6978e-06	1.93569e-05	0.143836
ALOX12	0.173611	0.310924	0.480609	0.363654	0.0189247	0.0674616	0.174814	0.247578	0.438809	0.26284	0.0678353	0.3198	0.329257	0.0273291	0.0683725	0.0472618	0.620757	0.806889	0.277704	0.026392	0.106083	-0.0505315	0.745201	0.965492	0.0392603	0.762704	0.903302	0.440325	0.00780396	0.0354167	-0.298126	0.00368422	0.0106889	-0.509753	1.208e-05	0.000104768	-0.0355853	0.637699	0.781166	0.413484	3.49505e-07	2.69097e-06	-0.825205	8.75972e-12	1.30674e-09	-0.0813873	0.256792	0.339111	0.139772
ALOX12B	0.2755	0.198908	0.354503	0.0938199	0.668838	0.787472	0.472	0.00154995	0.0151589	0.0327008	0.877599	0.960956	0.163946	0.444132	0.573331	0.298089	0.0548441	0.204182	0.382588	0.159902	0.331423	-0.181799	0.675368	0.951796	0.393201	0.321073	0.621249	0.323234	0.441696	0.593311	0.037918	0.883526	0.922764	-0.159717	0.208586	0.339157	0.180535	0.367811	0.54971	0.591104	0.00630234	0.0152743	-0.239939	0.0339737	0.0897702	0.574616	0.0022174	0.00504854	0.0390365
ALOX15	0.359347	0.263377	0.428991	0.384071	0.242618	0.400671	1.22752	0.00340625	0.0257134	-0.214667	0.482895	0.773954	-0.318789	0.226235	0.34707	0.542099	0.117935	0.324768	2.01437	0.000296804	0.00764316	-0.218544	0.576767	0.923358	0.363625	0.405728	0.691045	-0.106052	0.74546	0.836141	0.430343	0.206668	0.309687	0.384912	0.0134637	0.0385941	0.411133	0.0983171	0.217761	-0.267842	0.147985	0.229911	0.227665	0.139578	0.260193	0.661219	0.0355714	0.0607582	0.3995
ALOX15B	1.44139	0.00553969	0.0265253	1.29723	0.00197994	0.0146507	1.5691	0.00164148	0.0157663	2.64663	1.34422e-12	7.99406e-09	0.421407	0.167789	0.277179	1.32196	0.00188325	0.0247446	0.587681	0.261631	0.45375	1.04586	0.0138539	0.244538	0.222789	0.685546	0.865082	0.533772	0.111238	0.226433	-0.807772	0.0117634	0.0286953	-0.556184	0.0159022	0.0442322	0.980272	6.45814e-07	2.09188e-05	-0.523072	0.000361639	0.0012596	-0.487021	0.000516526	0.00345717	-0.495911	0.093994	0.142633	-0.141301
ALOX5	0.164594	0.620745	0.75379	0.940447	0.00251665	0.0170161	0.271975	0.0810868	0.212464	0.820874	0.00333211	0.0637857	0.258729	0.376734	0.508287	0.374513	0.00744249	0.0586543	0.452336	0.0298125	0.114377	-0.391173	0.116422	0.599875	0.109472	0.682663	0.863491	0.545588	0.000695254	0.00703248	-0.0530608	0.639508	0.740883	-0.0121719	0.901723	0.944517	-0.203852	0.205788	0.368007	0.108555	0.277004	0.384025	0.273417	0.000645312	0.00408595	-0.698017	5.07063e-06	2.07711e-05	0.162219
ALOX5AP	0.120548	0.745043	0.845525	0.535504	0.15351	0.292286	0.547128	0.183078	0.363164	1.06584	0.00335233	0.0640582	0.0403996	0.890256	0.927143	-0.375558	0.212636	0.45314	0.269431	0.263867	0.455914	-0.31802	0.138472	0.632672	0.136893	0.633932	0.837178	0.470707	0.0251688	0.0781304	-0.286473	0.0310791	0.0649698	-0.222432	0.054231	0.118911	-0.339642	0.00616792	0.0273746	-0.128857	0.237695	0.339304	0.0300744	0.772889	0.871006	-0.650702	6.20138e-06	2.48997e-05	-0.199873
ALOXE3	0.687276	0.0415454	0.115055	-0.0476916	0.901737	0.941688	0.467172	0.00744401	0.044171	0.340963	0.150599	0.468007	0.334648	0.0920688	0.175279	0.190412	0.127289	0.338793	0.422631	0.207732	0.391023	-1.06544	0.0553602	0.458293	-0.0446194	0.880145	0.954435	0.751108	0.0754544	0.172148	-0.467294	0.0276415	0.058977	-0.339481	0.00422581	0.0149461	0.179121	0.221008	0.386112	0.661424	0.00112485	0.00337804	-0.212741	0.0601308	0.138907	-0.288388	0.145751	0.208868	-0.0561549
ALPG	0.427979	0.831715		0.791249	0.799465		0.953372	0.608852		0.033183	0.977105		0.389896	0.451319	0.579876	-0.567966	0.549841		-0.187596	0.951855		0.388071	0.897961		-0.615984	0.684609		-0.0103762	0.996776		-0.426219	0.0866554	0.152587	0.248146	0.756591	0.849231	-0.730614	0.0293382	0.0895482	0.156127	0.867246		-0.349912	0.728935	0.840025	-0.334005	0.687462	0.760432	-0.140166
ALPI	0.190087	0.890479		1.50352	0.353511		0.420866	0.833926		0.63286	0.484233		0.00140048	0.998956		0.467739	0.768889		0.28057	0.815629		-0.680272	0.249851	0.755702	0.261107	0.768305		-0.37463	0.643754		0.102991	0.881579	0.921611	1.23967	0.0301669	0.0746037	0.51084	0.463635	0.638049	0.0491796	0.895389	0.930447	-1.86953	0.000668655	0.00418684	1.31949	0.0566375	0.0913019	-0.498532
ALPK1	0.125505	0.569331	0.715489	0.516746	8.00247e-05	0.00177949	0.178851	0.243763	0.435736	0.742258	0.00372818	0.0684304	0.5405	0.00400305	0.0148823	0.067268	0.609829	0.798692	0.357183	0.0109029	0.0611347	0.127733	0.438868	0.882223	0.0638336	0.629619	0.834341	0.515642	0.00295215	0.0182145	0.0919858	0.223051	0.328899	0.13701	0.00544825	0.0184481	0.300318	3.31876e-06	7.39377e-05	0.689156	1.91094e-10	3.51544e-09	0.130736	0.000939706	0.00543003	0.163563	0.00623445	0.0128298	0.382132
ALPK2	0.188623	0.796214	0.879829	0.941178	0.281413	0.442355	0.594814	0.291779	0.487407	0.155707	0.644717	0.867581	0.0188467	0.959557	0.973219	0.19659	0.721058	0.864075	-0.239434	0.066917	0.189005	1.02298	0.0114755	0.223432	-0.946476	0.0715328	0.296281	-0.379582	0.0404405	0.10987	0.914996	1.47046e-06	1.63625e-05	0.239109	0.18474	0.309542	-0.0676971	0.836181	0.915684	0.0720026	0.527689	0.636247	1.35142	1.96929e-16	8.34577e-14	0.435763	0.0325473	0.0562142	0.151142
ALPK3	-0.283382	0.230448	0.392789	0.212427	0.255571	0.414485	0.364615	0.0535985	0.16265	-0.238385	0.233234	0.5708	-0.300468	0.0234865	0.0607389	0.111271	0.375209	0.623257	0.231021	0.101512	0.247324	-1.26622	0.00277696	0.112975	-0.228158	0.22629	0.521319	-0.240427	0.080299	0.179752	0.403065	0.000193912	0.000883339	0.147396	0.227208	0.361827	-0.0870981	0.174668	0.327875	-0.159451	0.0508793	0.0937598	0.2949	0.0164821	0.0511215	-0.888845	2.26872e-08	1.67397e-07	-0.626092
ALPL	1.00017	0.000156784	0.00190023	0.738187	0.00905442	0.0407539	1.13402	0.000239254	0.0043464	1.09401	0.00289789	0.0599783	0.0594739	0.730454	0.814064	0.982392	5.60054e-05	0.00245103	0.311228	0.0967295	0.239769	-0.197245	0.342491	0.834237	0.52689	0.155838	0.434868	0.896736	9.56007e-10	4.89757e-07	-0.828794	0.000126838	0.000622838	-0.378348	0.0111787	0.0331068	0.0477263	0.690422	0.820096	0.176452	0.116986	0.18928	-0.325498	0.0194332	0.0581562	-0.333516	0.0412097	0.0691327	-0.430722
ALPP	0.603283	0.662016		1.89616	0.233091	0.389822	1.17144	0.126683		0.677875	0.27801	0.61401	0.164365	0.858026	0.906485	1.03903	0.140035		0.437294	0.644596		0.59431	0.520513	0.906766	0.982201	0.455651		0.367497	0.776947		-0.833366	0.000675219	0.00253645	0.363771	0.517207	0.660711	-0.380976	0.355946	0.538065	0.272569	0.586327	0.689092	-0.226203	0.609501	0.748459	-1.26905	0.0459939	0.0762538	-0.0442334
ALS2	-0.207488	0.00306752	0.0173049	-0.0526284	0.466159	0.622339	-0.222891	0.0639338	0.182395	-0.0359324	0.731516	0.906407	-0.0921056	0.17056	0.280688	-0.130435	0.0363685	0.159655	-0.078461	0.174624	0.351503	-0.0813419	0.345144	0.836972	-0.0570372	0.397193	0.684201	-0.195105	0.0280951	0.0846644	-0.0144366	0.625265	0.72915	0.0213712	0.366793	0.51837	0.0480197	0.0694207	0.16968	-0.117421	0.00314062	0.00830265	-0.0457694	0.0499264	0.120692	0.024868	0.388092	0.481046	0.0165443
ALS2CL	0.227361	0.39567	0.564605	0.361657	0.144567	0.280344	0.209231	0.142538	0.308922	0.11063	0.557075	0.820843	0.245249	0.0857646	0.16606	0.160864	0.167432	0.396191	0.324832	0.0107981	0.0608238	0.139201	0.461845	0.890185	0.309645	0.0975843	0.345501	0.173452	0.225213	0.37381	-0.0664749	0.402532	0.524934	0.0886569	0.306793	0.454697	0.251198	0.000632637	0.00466279	0.126339	0.07751	0.134003	0.0545207	0.408189	0.571563	0.281845	0.00636926	0.0130821	0.0108065
ALX1	0.410065	0.548171	0.697684	-0.587746	0.31723	0.479289	0.656522	0.744147		-0.234681	0.331508	0.66194	0.732728	0.17234	0.283199	0.701831	0.806884		0.854633	0.172884		0.265778	0.930014		0.204962	0.577985	0.804349	0.591061	0.566035	0.700875	1.06906	0.0219247	0.0485209	-0.502274	2.82112e-07	4.23259e-06	0.606925	0.0051585	0.0237932	0.462755	0.220422	0.319258	-0.304185	0.00134994	0.00719622	2.28357	0.000541307	0.00141006	0.194015
ALX3	0.681991	0.186842	0.339161	1.1561	0.0493554	0.13202	2.37398	3.67036e-05	0.00121644	0.00995477	0.968502	0.990885	0.662155	0.0939285	0.177831	1.23532	0.00868441	0.0650582	0.403446	0.69578		-0.00378628	0.999002		-0.814594	0.625089		0.0112565	0.994555		1.47276	0.00940774	0.0236898	0.159056	0.354048	0.504839	-0.989796	0.098741	0.218467	0.142805	0.834897	0.887788	0.291921	0.249792	0.400814	1.41518	0.00739645	0.0149797	0.186024
ALX4	-0.525485	0.278064	0.444804	1.25799	0.0314466	0.095826	0.0929637	0.773914	0.873004	0.456825	0.361497	0.687284	-0.103278	0.747283	0.826443	0.776419	0.00946233	0.0686013	-0.579787	0.0320868	0.119918	-0.578804	0.372883	0.854065	-0.761045	0.0075166	0.0963064	-0.397972	0.200567	0.345547	0.0829853	0.726812	0.810534	-0.62369	0.00156097	0.00655138	-0.675618	0.000165895	0.00163394	1.64278	6.30945e-21	1.83134e-18	-0.456483	0.00141979	0.00748394	0.204186	0.233905	0.313564	-0.066653
ALYREF	0.0744428	0.500668	0.658369	-0.200365	0.0914666	0.203773	0.0304413	0.753631	0.860009	-0.0231254	0.812734	0.934121	-0.0662967	0.399665	0.531454	0.0599117	0.489499	0.718072	0.00903282	0.915198	0.952591	-0.179781	0.308509	0.81045	-0.124088	0.216555	0.509345	0.135395	0.187911	0.329542	-0.210053	0.00332468	0.00978267	-0.0460531	0.378807	0.530228	-0.131489	0.0203553	0.0686184	-0.125641	0.0109733	0.0248429	-0.0598634	0.235346	0.383443	-0.30812	3.4466e-06	1.46824e-05	-0.0508359
AMACR	-0.201462	0.0887772	0.199998	-0.176111	0.0847849	0.193168	-0.188911	0.188976	0.370025	-0.171171	0.126391	0.43066	-0.156528	0.156127	0.262542	-0.195574	0.0374518	0.162199	-0.314926	0.0349973	0.127047	-0.125292	0.678695	0.952463	-0.132864	0.312236	0.612766	-0.511977	0.000760178	0.00743864	-0.261522	0.000858764	0.00312307	-0.220092	0.00256462	0.00992661	-0.170904	0.00342755	0.0173662	0.246752	0.0245125	0.049887	-0.0769024	0.188331	0.32568	0.138738	0.133921	0.194179	-0.0589453
AMBN	-1.4452	0.00430569	0.0221298	-1.92378	0.000116827	0.00232437	-0.631136	0.867198		-0.407988	0.694884		-2.03357	0.00669376	0.02231	0.647402	0.725891		-0.514153	0.791492		-0.249086	0.885207		-0.383109	0.855144		0.411118	0.888863		0.43458	0.639887	0.741275	-2.67124	8.21165e-05	0.00053693	0.0870443	0.903291	0.9527	0.278279	0.780098	0.846661	-1.88731	0.00203039	0.00986725	-1.67593	0.00342454	0.00748034	0.133627
AMBP	0.470388	0.244954	0.408815	0.665984	0.105004	0.224086	0.60306	0.240039	0.431937	-0.0445432	0.917454	0.97447	0.232556	0.591728	0.704614	-0.503636	0.0839753	0.264787	0.657391	0.0748229	0.203911	0.0319361	0.870831	0.98627	0.17566	0.576098	0.80318	1.19171	0.0321137	0.0930091	-0.629833	0.00265189	0.00811033	0.0347909	0.867786	0.921924	-0.0223722	0.885317	0.943146	0.307723	0.391193	0.50461	-0.00294664	0.987264	0.992747	1.31437	3.42398e-05	0.00011733	-0.461468
AMBRA1	-0.138337	0.318777	0.489239	-0.14385	0.272572	0.432826	0.0354851	0.560565	0.726184	-0.0146977	0.797248	0.928493	-0.213526	0.0101633	0.0310335	-0.0517501	0.342797	0.591653	0.0164606	0.71118	0.829254	-0.0394558	0.615793	0.93976	0.0242611	0.687841	0.866249	0.0586886	0.269606	0.422871	-0.0157324	0.704183	0.79303	0.0205391	0.645577	0.768729	-0.0715801	0.0315463	0.0946593	-0.0380034	0.337425	0.448836	-0.122256	0.00169901	0.00858113	-0.00330023	0.920435	0.942503	-0.0636633
AMD1	-0.261803	0.0285198	0.0870322	-0.257608	0.0319015	0.096732	-0.275914	0.00359182	0.0266815	0.486512	0.0162382	0.154923	-0.198197	0.0176234	0.0481346	-0.0462853	0.569879	0.773187	-0.286507	0.00474373	0.0371986	0.0271425	0.882974	0.989037	-0.256342	0.0588859	0.267433	-0.309797	0.00817843	0.0365609	-0.183108	0.0139004	0.0329516	0.0466243	0.398933	0.54974	0.0917719	0.0777227	0.184453	-0.0811886	0.248308	0.351845	-0.0146441	0.763927	0.864483	-0.540919	6.8438e-10	7.61968e-09	0.110874
AMDHD1	-0.305193	0.17246	0.320786	-0.7549	0.00512906	0.027493	-0.187507	0.310732	0.506724	0.0687831	0.642945	0.866308	-0.240847	0.154159	0.259968	-0.000491101	0.99774	0.999086	-0.426997	0.0258194	0.104753	0.152468	0.496349	0.899776	-0.436566	0.136882	0.40626	-0.241819	0.321141	0.477708	-0.422896	0.000435498	0.00175401	-0.0153901	0.897435	0.941893	-0.370362	0.0011306	0.00732686	-0.0291211	0.804673	0.864602	-0.0538457	0.65459	0.786404	-0.09418	0.383087	0.475716	-0.154054
AMDHD2	0.181582	0.174697	0.323446	0.263267	0.017	0.0627327	0.0436944	0.713531	0.834254	0.078069	0.541298	0.811374	-0.189439	0.129092	0.226915	-0.0053363	0.966963	0.987561	-0.0344991	0.7369	0.845595	-0.242033	0.147093	0.644563	0.0864049	0.52641	0.773624	0.173276	0.0947584	0.201551	-0.423627	1.59088e-05	0.000113777	-0.232332	7.46233e-06	6.96037e-05	0.00548872	0.924651	0.963232	0.0774638	0.211263	0.308633	-0.0817287	0.0906627	0.188408	-0.0463024	0.486575	0.578089	-0.000916102
AMELX	-0.681663	0.407303		0.555737	0.682023		1.20996	0.364954		-1.08604	0.256272		0.303155	0.734188	0.816833	2.01264	0.147854		-0.115031	0.881606		0.0683476	0.98198		-0.97495	0.427624		0.681822	0.466814		0.00370935	0.993614	0.995523	0.195963	0.772137	0.858885	0.213237	0.551209	0.713481	0.245186	0.463552	0.575914	0.641642	0.24336	0.393064	-1.15698	0.00344088	0.00751423	0.00171517
AMELY	-0.0620499	0.987754		1.02823	0.663245		0.304424	0.935729		-0.44637	0.839296		0.354858	0.922271		0.21948	0.950674		0.234035	0.939958		0.586702	0.818933		-0.0742931	0.980223		0.293349	0.920573		-0.561255	0.740394		-0.864724	0.21033	0.34112	-0.0425185	0.899911	0.951293	-0.0727525	0.921932	0.947743	-0.0379708	0.950344	0.975078	-0.931026	0.140403	0.202211	-0.138362
AMER1	-0.155604	0.218852	0.37912	0.0432154	0.713748	0.820218	-4.85902e-05	0.999634	0.999693	-0.0853834	0.385602	0.707843	-0.180559	0.0282978	0.0700678	0.0594691	0.481169	0.712319	-0.326048	0.0221006	0.0957653	-0.172828	0.363298	0.848483	-0.588599	2.11544e-06	0.000702284	-0.0676297	0.640364	0.757998	0.0164337	0.782914	0.851505	-0.45783	2.55006e-13	3.09054e-11	-0.0839361	0.163725	0.313238	-0.099475	0.429113	0.542653	-0.22955	7.27991e-06	0.000120344	-0.0989701	0.129248	0.188266	0.0303183
AMER2	0.0235773	0.883438	0.934262	0.0900427	0.602979	0.738553	-0.0621011	0.475831	0.659167	-0.541169	0.00806641	0.10454	0.261552	0.174292	0.285696	-0.0471302	0.524887	0.744517	0.00258387	0.995629	0.998021	-0.913904	0.0880849	0.546641	-0.0283786	0.960221	0.986994	-0.104468	0.816036	0.8857	-0.479052	0.217836	0.322906	-0.703432	0.00158747	0.00663275	0.313345	0.170966	0.322684	-0.448599	0.0601583	0.107923	-0.238509	0.209748	0.352326	-2.09665	1.31104e-10	1.76845e-09	-0.938802
AMER3	0.0775089	0.736938	0.8396	-0.350621	0.125332	0.253773	-0.0577095	0.669465	0.804232	-0.174473	0.463542	0.761224	-0.224523	0.116392	0.209746	-0.0522254	0.650283	0.823431	-0.229144	0.70085		-0.74012	0.291047	0.794672	-0.495671	0.295839	0.59608	-0.0744116	0.887802	0.93228	-0.0505933	0.889236	0.926713	0.246565	0.420538	0.571201	0.716342	0.00155539	0.0093717	-0.268448	0.410496	0.524515	-0.14295	0.555492	0.704835	0.740191	0.0540732	0.0876797	-0.965647
AMFR	-0.0119302	0.871918	0.92783	-0.0859692	0.157289	0.297147	-0.0148533	0.847173	0.917739	0.0742471	0.445418	0.748771	-0.0429067	0.460871	0.589139	-0.0327308	0.568175	0.772164	-0.062638	0.270765	0.462651	0.0166575	0.910746	0.991295	-0.114655	0.141917	0.413747	-0.0529398	0.434341	0.586688	0.0940857	0.0104142	0.0258838	-0.222577	4.42095e-10	1.69779e-08	-0.124666	0.000170457	0.00167092	-0.65222	7.09384e-16	5.59129e-14	0.00581249	0.865024	0.928031	-0.124902	0.0020429	0.00468044	-0.146014
AMH	1.03696	2.29631e-05	0.000482091	0.49561	0.043174	0.12043	0.432577	0.0994045	0.243048	-0.429347	0.0528277	0.284915	0.480255	0.00678001	0.02253	0.10505	0.495958	0.723134	0.406819	0.0771304	0.208197	-0.357318	0.162522	0.667002	0.579661	0.00264547	0.0564986	0.867884	0.00117308	0.00995259	0.257808	0.0824452	0.146698	0.118442	0.320437	0.46919	0.247777	0.0532782	0.139683	0.535006	3.70424e-06	2.19707e-05	0.224643	0.0768807	0.167011	-0.11891	0.368245	0.46001	0.65636
AMHR2	-0.107829	0.897913		0.375034	0.673202	0.790574	0.00751648	0.991277		-0.136712	0.639471	0.864434	0.449976	0.54715	0.665913	-0.148368	0.74559	0.878667	-0.478544	0.0794857	0.212322	-0.79598	0.0219123	0.309174	-0.0767189	0.840001	0.937461	-0.967139	0.00796005	0.0359459	0.0223335	0.89819	0.933166	0.0646989	0.687686	0.799936	0.223118	0.248642	0.420156	0.0237348	0.825466	0.880908	0.0412931	0.768087	0.867559	0.625389	0.00923383	0.0182683	-0.0714907
AMIGO1	-0.35832	0.00370114	0.0198055	-0.409148	0.00153096	0.0123169	-0.238328	0.00239705	0.0203513	-0.162577	0.0664297	0.316637	-0.425338	5.99548e-05	0.00053679	-0.210703	0.00282873	0.032123	-0.21597	0.0545525	0.166716	-0.0350614	0.829844	0.978845	-0.191967	0.105726	0.359384	-0.344767	0.0207701	0.0684918	-0.196263	0.0194155	0.0437532	-0.422929	2.59511e-08	5.44215e-07	-0.0381218	0.513071	0.681497	-0.395282	1.86088e-08	1.98878e-07	-0.289473	0.000213002	0.00171644	0.261293	0.00462362	0.00979679	-0.0829785
AMIGO2	0.0536172	0.76752	0.860109	0.158611	0.317363	0.479357	0.540386	0.0801878	0.210793	-0.254331	0.145766	0.459475	-0.0348895	0.881637	0.921102	0.299129	0.195288	0.432845	-0.191105	0.206457	0.389501	-0.161568	0.379203	0.856808	-0.189899	0.328766	0.62833	0.108945	0.517836	0.661703	0.115869	0.160352	0.252488	0.0905583	0.443793	0.593037	-0.288516	0.0035435	0.0178228	0.246459	0.031659	0.0622398	0.149609	0.191915	0.330255	-0.0600236	0.588718	0.673554	-0.505796
AMMECR1	0.0375086	0.73588	0.838983	0.0437142	0.700937	0.811573	0.0668738	0.481953	0.664734	0.0858524	0.357736	0.683666	0.0720694	0.366693	0.498383	0.0768947	0.403309	0.647989	0.175382	0.124563	0.282647	0.106418	0.294246	0.796819	0.0906494	0.324211	0.623573	0.234049	0.0676224	0.158889	-0.139884	0.0100432	0.0250516	0.171502	0.00352095	0.0128904	-0.0695152	0.210903	0.374352	0.293114	9.03326e-08	8.09717e-07	-0.0331712	0.583666	0.728588	0.671322	1.48732e-10	1.96269e-09	0.142744
AMMECR1L	0.0163848	0.835123	0.903953	0.0811685	0.230757	0.387192	0.00123318	0.983622	0.991733	-0.0570847	0.489535	0.777885	0.153083	0.00635675	0.0214667	-0.0133526	0.785046	0.901951	-0.0164391	0.778635	0.871394	-0.015212	0.855923	0.98373	-0.227146	0.00121826	0.036531	0.171126	0.00210328	0.0144447	-0.0223287	0.564593	0.676956	0.0435254	0.143027	0.253221	-0.107281	0.000299891	0.00257989	-0.155605	0.000189809	0.000712263	-0.0592032	0.0303192	0.0822224	-0.393134	2.58091e-17	2.86614e-15	-0.0365632
AMN	0.892071	0.0251261	0.0791249	0.770586	0.0375392	0.109039	0.119893	0.556687	0.722848	0.221253	0.317676	0.650185	0.169721	0.440696	0.570343	-0.17089	0.355031	0.603613	0.192017	0.451572	0.634202	0.183127	0.587057	0.928149	-0.505779	0.153707	0.432119	-0.0573449	0.854596	0.911656	-0.357341	0.0176687	0.0403803	-0.115596	0.195957	0.323458	0.493069	8.08843e-05	0.000944295	-0.498464	0.0117635	0.026358	-0.396861	1.44982e-05	0.00020812	-0.957285	3.46068e-05	0.000118343	-0.36982
AMN1	-0.52914	9.14406e-05	0.00129604	-0.598682	3.93667e-06	0.000263332	-0.341929	0.000254331	0.00448037	-0.196164	0.0682609	0.3204	-0.554696	3.7219e-12	2.38106e-09	-0.193964	0.0301016	0.14193	-0.165646	0.0761143	0.206174	-0.0597869	0.636977	0.943249	0.14077	0.214814	0.506926	-0.472288	0.00237722	0.0156664	0.18204	0.00692742	0.0182686	0.0780633	0.105705	0.200332	-0.0752983	0.117375	0.24751	-0.182262	0.000563521	0.00184868	0.00427024	0.92338	0.961162	0.0325664	0.548132	0.636098	0.167911
AMOT	-0.167645	0.370557	0.539828	0.0821059	0.627098	0.755882	0.51969	0.0382507	0.130178	-0.262209	0.131493	0.438626	0.648604	5.84053e-06	8.77705e-05	0.185933	0.250573	0.499139	-0.196322	0.173529	0.349931	-0.45947	0.0295992	0.353769	-0.181105	0.187793	0.476424	-0.318788	0.109502	0.223857	-0.0400675	0.674645	0.770341	-0.177084	0.00727418	0.0232993	0.0521219	0.421897	0.602267	0.412813	0.00230008	0.00634762	0.0261837	0.71463	0.830262	0.272885	0.0208455	0.0377629	0.236133
AMOTL1	-0.260999	0.0741333	0.176199	0.104903	0.40083	0.561137	-0.0882744	0.512025	0.686869	0.198122	0.127177	0.431691	-0.316759	0.0005561	0.0030868	0.0135585	0.889912	0.950762	-0.175618	0.114532	0.267599	-0.0310634	0.825157	0.977722	-0.513601	4.30903e-05	0.00542587	0.0164626	0.892086	0.935201	0.218981	0.00288151	0.00868308	-0.396487	1.09087e-13	1.56616e-11	-0.130043	0.00120781	0.00771184	-0.0940836	0.292482	0.400714	-0.317282	4.38477e-13	9.61915e-11	-0.088124	0.115304	0.170638	-0.0461602
AMOTL2	0.353776	0.104009	0.224106	0.408122	0.0191481	0.0679344	-0.308983	0.00204648	0.0183613	-0.00125078	0.996188	0.99894	0.043907	0.770555	0.843395	-0.255588	0.0058338	0.0506761	-0.153432	0.41659	0.604753	0.338774	0.0595489	0.473071	-0.300057	0.0707728	0.29555	-0.0735583	0.652082	0.767905	-0.147359	0.139383	0.225157	0.155915	0.00961503	0.0292988	-0.063979	0.315027	0.495137	-0.0132193	0.886018	0.923851	0.15438	0.00574163	0.0224246	-0.166691	0.141739	0.203946	-0.218705
AMPD1	0.65649	0.361051	0.530666	0.701771	0.392058	0.552985	-0.660773	0.384114		0.196308	0.587256	0.837253	0.948114	0.182962	0.296307	-1.27994	0.0749153	0.246987	0.495786	0.236106	0.424664	-0.191097	0.624452	0.941512	1.12973	0.0200881	0.152299	-0.638391	0.139926	0.266506	0.263023	0.330747	0.450246	-0.180796	0.394522	0.545839	0.450981	0.203598	0.365003	0.409815	0.00234484	0.00645263	-0.381191	0.0610468	0.140466	0.834971	0.000701982	0.00178202	0.554903
AMPD2	-0.325579	0.0925093	0.206227	-0.286231	0.139975	0.27408	0.0653747	0.267127	0.461117	-0.172561	0.168191	0.494055	-0.391756	1.23743e-05	0.000159726	-0.175789	0.013469	0.0867179	0.232601	0.0411338	0.140123	-0.053914	0.663847	0.949467	0.177691	0.221703	0.515064	0.397435	0.0090557	0.0390813	0.288743	0.00265555	0.00812016	-0.113982	0.0187611	0.0504839	0.119019	0.00714027	0.0305578	-0.0417476	0.631776	0.728782	-0.0806262	0.0767007	0.166807	-0.128443	0.0597851	0.0957412	0.119557
AMPD3	-0.0229672	0.903598	0.946878	0.278006	0.059616	0.150762	-0.530681	0.00153147	0.0150904	-0.301416	0.0298811	0.213326	0.0528373	0.732055	0.815393	-0.258743	0.0290158	0.138652	-0.452465	0.00110926	0.0162656	-0.31216	0.140782	0.635546	0.346072	0.231792	0.52676	0.0598225	0.738335	0.831437	0.203323	0.0640501	0.118858	0.168097	0.0479375	0.10803	0.0181172	0.80914	0.899807	0.0995059	0.480595	0.591477	-0.107083	0.170789	0.302641	0.332385	0.00422513	0.00904812	0.116366
AMPH	-0.434444	0.0179632	0.0621281	-0.637343	0.000130228	0.00251087	-0.387528	1.33795e-06	0.000124458	-0.291556	0.158951	0.47927	-0.560342	0.00135978	0.00621375	-0.335428	2.41232e-05	0.00134554	0.0187598	0.907696	0.948391	-0.0315223	0.900506	0.990401	-0.359621	0.194706	0.484882	0.115402	0.483023	0.630728	0.289065	0.0178533	0.0407359	0.0661484	0.684936	0.797918	0.165914	0.209235	0.372468	0.517454	3.06439e-08	3.09275e-07	0.117987	0.41214	0.57528	0.250125	0.0807769	0.125043	-0.425998
AMT	0.356861	0.0132129	0.0498625	0.316606	0.00452159	0.02528	0.131066	0.273772	0.467983	-0.319486	0.0172149	0.160549	0.249122	0.00665575	0.0222125	0.0121343	0.883009	0.947279	-0.105426	0.39245	0.584403	0.00367587	0.986248	0.99937	0.461798	0.00929901	0.107725	-0.302716	0.0565189	0.139836	0.311011	0.00270442	0.00824472	0.135704	0.0368023	0.0874224	0.400303	4.66834e-06	9.81353e-05	0.595636	9.9831e-11	1.96081e-09	0.0614956	0.329509	0.490767	0.435756	1.2923e-05	4.84077e-05	0.296305
AMTN	0.414469	0.918344		0.226973	0.954465		0.304424	0.935729		2.52153	0.0147717	0.146738				0.272912	0.938687		-0.135135	0.965309					0.0366824	0.990234		0.422272	0.878684		1.88557	2.41157e-05	0.000160716	-0.0330046	0.935163	0.96409	0.386515	0.466595	0.640125	0.166161	0.952967		-1.16244	0.00084864	0.00501254	-0.16398	0.954934		-0.331633
AMY1A	0.00674746	0.99707		-0.340605	0.879054		0.0412927	0.989238		0.446016	0.757247		0.0551747	0.976279		0.294284	0.900856		0.496339	0.759451		-0.00378628	0.999002		0.108813	0.956589		0.352233	0.904699		-0.497042	0.175037	0.270975	0.0135277	0.980918	0.989935	-0.420587	0.165644	0.315807	-0.0529706	0.962046		0.22209	0.679778	0.804814	0.0596959	0.93464	0.953169	0.205177
AMY1B	0.329912	0.502976	0.660282	-0.265493	0.608454	0.742604	-0.208558	0.564158	0.729239	-0.133028	0.711458	0.89831	0.398712	0.366916	0.498629	0.400943	0.28034	0.530176	0.688171	0.0869352	0.22401	0.0137577	0.972022	0.998215	0.490974	0.203708	0.494746	-0.262722	0.485487	0.632997	0.138633	0.496479	0.615213	-0.195186	0.395299	0.546427	0.131476	0.430395	0.609497	0.432963	0.0242203	0.0494409	-0.257363	0.19918	0.340057	0.147731	0.525729	0.615189	0.207447
AMY1C	0.607346	0.868351		0.429453	0.912887		-0.600596	0.871577		0.158811	0.956367		0.405681	0.872301		0.240851	0.928043		0.234032	0.910837		0.799261	0.618076		0.219792	0.941537		0.528887	0.83845		-0.35037	0.408978	0.530937	0.0448625	0.967672		-0.53415	0.121163	0.253244	0.0284845	0.97172		-0.122193	0.920701	0.959809	0.213423	0.877795		0.217058
AMY2A	-0.203891	0.53968	0.691103	-0.346435	0.373456	0.534505	-1.11845	0.0117676	0.0597921	-1.18286	0.00391938	0.0700455	-0.345118	0.237144	0.359899	0.881078	0.0122703	0.0818615	1.77364	0.000594654	0.0112938	0.269992	0.574919	0.922687	-0.136822	0.785382	0.914158	0.384397	0.432936	0.585416	0.0757142	0.800761	0.864526	-0.288806	0.357697	0.509112	0.00228454	0.992219	0.996499	0.71658	0.00317192	0.0083757	0.375489	0.171598	0.303701	0.559931	0.0928555	0.141211	-0.11987
AMY2B	0.160884	0.34738	0.516469	0.116584	0.556	0.701892	0.135612	0.317437	0.513707	0.16081	0.146927	0.461258	0.203037	0.0963547	0.181164	0.0324209	0.697521	0.850742	0.243513	0.0663515	0.188055	0.144561	0.524355	0.907372	0.407574	0.0122723	0.122374	0.177277	0.287646	0.442873	0.17232	0.0776241	0.139576	0.176496	0.0203439	0.0539487	0.32279	0.000426412	0.00342029	0.405455	2.11414e-09	2.9089e-08	0.232941	0.000587553	0.00379629	0.296888	0.00240093	0.00542777	0.288904
AMZ1	-0.224715	0.0891329	0.200534	0.0386574	0.800457	0.8791	0.375929	0.0849721	0.219114	-0.706057	0.0103195	0.118644	0.235419	0.0558466	0.118933	0.104841	0.5243	0.744179	-0.00183033	0.992238	0.996278	-1.33489	0.00446494	0.136983	0.95813	0.00641521	0.0895087	0.440652	0.0884896	0.192327	0.22785	0.296979	0.413993	-0.171004	0.198032	0.326104	-0.188093	0.156846	0.304489	0.476514	0.00864959	0.0201614	-0.0732859	0.497036	0.653706	-0.660746	3.26058e-05	0.000112258	-0.402828
AMZ2	0.048554	0.597919	0.735457	-0.106769	0.24358	0.401657	0.0713037	0.26783	0.461993	0.0635198	0.333819	0.664124	0.132386	0.0340885	0.0813737	-0.000304842	0.995692	0.997797	-0.0127936	0.836936	0.906409	-0.0933327	0.462225	0.890185	0.142374	0.0365031	0.208735	-0.227903	0.00982685	0.0415001	0.05331	0.156356	0.247412	0.087401	0.00248202	0.00965494	0.0536293	0.184938	0.341172	-0.0125169	0.779808	0.846416	0.00987754	0.693293	0.814352	-0.0585266	0.221167	0.298915	0.040217
ANAPC1	-0.419216	4.24853e-08	5.84686e-06	-0.343399	0.0012259	0.0106942	-0.101889	0.33275	0.528533	0.07246	0.281173	0.618369	-0.277291	0.000655432	0.00351882	-0.0674969	0.372198	0.620318	-0.0993937	0.0809977	0.214848	-0.0851956	0.392867	0.861858	-0.0447242	0.507993	0.763834	-0.0537935	0.536195	0.676239	-0.0859064	0.0586838	0.110564	0.0360794	0.328544	0.477975	0.0266383	0.365712	0.547495	0.03591	0.39199	0.505385	-0.0145387	0.61676	0.754641	0.0439488	0.276135	0.36084	0.00624215
ANAPC10	-0.11135	0.251043	0.415806	-0.354057	0.00163293	0.0128433	0.0228871	0.810913	0.896252	0.168942	0.0130063	0.136819	0.0359465	0.625872	0.732632	0.0900271	0.184407	0.420221	-0.0668845	0.332918	0.528391	0.139045	0.0398846	0.398069	0.0921988	0.231962	0.52676	-0.0779279	0.232013	0.38121	-0.114246	0.0312157	0.0652227	0.372798	2.34509e-12	1.96273e-10	0.00471866	0.886289	0.943631	-0.050186	0.239089	0.340975	0.211449	8.25701e-07	2.1504e-05	0.12707	0.00105954	0.00258846	-0.00151011
ANAPC11	0.489121	0.00102097	0.00764494	-0.154075	0.286542	0.447975	0.271472	0.0132724	0.0646109	-0.0075524	0.89532	0.966851	0.0900972	0.209261	0.327721	0.204197	0.0028223	0.0320802	-0.0436638	0.573964	0.731904	-0.0187141	0.819595	0.977229	0.0218167	0.829229	0.93279	-0.0494523	0.617475	0.741174	-0.193052	0.000672377	0.00252683	-0.0995416	0.0244601	0.0629513	-0.0648135	0.275925	0.451071	-0.0808366	0.104026	0.171572	-0.0461291	0.241095	0.390557	-0.264524	1.85872e-05	6.74041e-05	-0.0529339
ANAPC13	-0.0342316	0.728015	0.833238	-0.339112	0.000117701	0.00233253	-0.135483	0.199887	0.3842	0.0320269	0.662061	0.874044	-0.0844584	0.144683	0.247552	-0.0695538	0.269804	0.519227	-0.258876	0.000716592	0.0126004	-0.0475439	0.625247	0.941512	-0.1993	0.0270463	0.176759	-0.445781	4.54177e-05	0.00127184	-0.154145	0.00137102	0.00465139	-0.0275223	0.455531	0.604869	-0.0068268	0.878447	0.939212	-0.0844127	0.0521831	0.095782	-0.0693622	0.0260774	0.0732217	-0.0824766	0.0622256	0.0991706	-0.134509
ANAPC15	-0.0335416	0.794539	0.87873	-0.429386	0.000326743	0.00451454	0.138318	0.0964496	0.238254	-0.159549	0.0426437	0.256509	-0.234674	0.000979613	0.00479103	0.0757229	0.281489	0.531526	-0.197121	0.0227053	0.0973543	-0.0780034	0.404957	0.869351	-0.0418265	0.73239	0.888233	-0.204626	0.0411031	0.11117	-0.191588	0.000566959	0.00218833	-0.190901	4.22331e-05	0.000305874	-0.106926	0.0565016	0.146204	0.100193	0.084245	0.14361	-0.013124	0.767927	0.86743	-0.454897	5.78162e-11	8.59327e-10	-0.152197
ANAPC16	0.232741	0.0273947	0.0845578	-0.018043	0.825478	0.896049	0.182314	0.0274423	0.103907	0.0539337	0.477468	0.770283	0.333906	0.000941742	0.00464797	0.196049	0.00827882	0.0627455	-0.110433	0.165959	0.339799	0.14549	0.145972	0.644563	0.18214	0.0728115	0.299315	-0.232117	0.036296	0.101575	-0.0107926	0.863844	0.909032	0.0656347	0.0930227	0.181684	0.0453906	0.284383	0.460977	0.159849	0.000545032	0.00179221	0.0096707	0.767618	0.867291	0.018775	0.686305	0.759751	0.00968203
ANAPC2	0.178951	0.0160398	0.0572727	0.120311	0.170548	0.313929	0.210932	0.00512404	0.0342676	-0.0132122	0.837747	0.945785	0.046969	0.535009	0.656205	0.0786495	0.253076	0.502209	0.082934	0.121609	0.278321	0.0174993	0.800196	0.974234	0.040394	0.538956	0.780961	0.0829384	0.173868	0.311702	0.0182441	0.677456	0.772581	-0.14641	0.00112624	0.0049477	0.0394007	0.351864	0.533844	0.0995042	0.00200582	0.00563186	0.021284	0.556934	0.706306	-0.194765	2.63043e-08	1.9112e-07	0.144887
ANAPC4	0.303372	0.00846785	0.0362711	0.0806032	0.477115	0.632188	0.238377	0.041883	0.13827	0.0482892	0.553827	0.8191	0.204486	0.0262575	0.0662313	0.129185	0.202226	0.440985	0.0492041	0.420619	0.60823	0.0941991	0.293814	0.796819	0.179165	0.0183579	0.147139	0.12858	0.0665101	0.156947	-0.103936	0.0746707	0.135172	0.00358612	0.931546	0.962359	-0.023921	0.573672	0.730974	-0.188526	3.16256e-05	0.000146148	0.0933807	0.0111118	0.0375365	0.227738	3.00032e-06	1.2963e-05	0.101784
ANAPC5	-0.0522283	0.503467	0.660625	-0.113364	0.188437	0.336126	-0.0852289	0.114116	0.267126	-0.141198	0.027085	0.202973	-0.148275	0.182627	0.296006	-0.080263	0.110876	0.313058	-0.0145557	0.722947	0.836838	-0.025958	0.701174	0.956574	0.0530326	0.38094	0.670279	-0.0207493	0.58783	0.717991	-0.133637	0.00470464	0.0131337	-0.140372	8.46559e-06	7.73002e-05	0.0174901	0.557253	0.718557	0.0294334	0.419343	0.533137	0.0227771	0.435123	0.596994	-0.0871252	0.00399386	0.00860743	0.00480582
ANAPC7	-0.00589862	0.950908	0.974262	-0.188534	0.0675029	0.164524	0.0286097	0.691676	0.819397	0.125647	0.0452605	0.264491	-0.0910892	0.104854	0.193404	-0.00567785	0.928177	0.970835	-0.0445537	0.427496	0.614121	0.0225049	0.782547	0.971297	-0.0490456	0.429012	0.710291	-0.062393	0.193701	0.336924	-0.201712	5.65511e-05	0.000318519	0.0327459	0.407587	0.557917	-0.0769827	0.0414964	0.11605	0.0992148	0.0116037	0.0260413	-0.0203671	0.600362	0.740995	-0.0492716	0.218109	0.295254	-0.0372739
ANG	0.725169	0.0101935	0.0414862	0.862111	0.00222665	0.0157948	1.00253	0.000274006	0.00471723	0.340004	0.0485192	0.274107	0.594871	0.0246084	0.0629274	0.690648	0.00762941	0.0595821	0.544951	0.000176239	0.00555937	-0.0184691	0.926906	0.993688	0.161543	0.182854	0.471238	0.534367	0.0053861	0.0273098	0.209892	0.0261383	0.056283	0.100015	0.167912	0.287426	-0.107997	0.172172	0.324401	0.0814019	0.372131	0.48519	-0.076957	0.225694	0.371253	-0.180953	0.0479863	0.0790401	-0.15258
ANGEL1	-0.305381	0.00020991	0.00235149	0.0544586	0.567403	0.710641	-0.0748566	0.463758	0.648502	-0.0607426	0.554976	0.819599	-0.00600337	0.936036	0.957874	-0.107715	0.220604	0.464045	-0.104466	0.15159	0.32081	0.0361473	0.783254	0.971804	-0.249817	0.0175237	0.1439	0.172103	0.0410926	0.111159	0.0869878	0.222546	0.328314	-0.133932	0.015511	0.0434225	0.0351528	0.411969	0.592833	-0.160901	9.38608e-06	4.95908e-05	-0.0625193	0.174292	0.307447	0.177654	0.00349203	0.0076168	0.131829
ANGEL2	-0.0283201	0.788136	0.874269	-0.0984953	0.283406	0.444525	0.0136012	0.875788	0.934237	0.212027	0.012661	0.134856	0.157722	0.0294803	0.0724417	0.114466	0.0955443	0.285944	0.158335	0.0606987	0.178286	0.0994599	0.299784	0.801919	0.00802355	0.930563	0.974047	0.286564	0.000884455	0.00826915	0.0397946	0.495387	0.614328	0.0603688	0.162991	0.2809	-0.0483296	0.336528	0.518261	-0.00359539	0.915881	0.943911	0.0906632	0.0138799	0.0446469	0.118602	0.00270639	0.00604192	0.145624
ANGPT1	0.0955916	0.770668	0.862164	0.852022	0.0125782	0.0510706	-0.153469	0.470062	0.653926	0.334602	0.140384	0.4525	0.785164	0.00361964	0.0137204	-0.00024291	0.998769	0.99953	-0.275826	0.180964	0.359537	0.312669	0.259772	0.769863	0.418597	0.0311289	0.190359	-0.336289	0.101966	0.212861	0.375969	0.00322768	0.0095465	0.0915287	0.498207	0.643585	-0.347138	0.000475346	0.00371179	0.376157	0.00624744	0.0151669	0.0343605	0.800853	0.889799	0.0628449	0.587528	0.672572	-0.324096
ANGPT2	0.675244	0.0646049	0.159481	0.844786	0.0158251	0.059704	0.714803	0.0682434	0.190294	0.786817	0.0133856	0.138786	1.41812	0.000125533	0.000940862	0.577562	0.0679988	0.232446	0.6177	0.0454823	0.148671	0.0581433	0.862035	0.984248	0.0783933	0.725783	0.885132	1.08431	0.00229791	0.0152884	0.0868209	0.610471	0.716752	0.297108	0.0174748	0.0477106	-0.281049	0.00689965	0.0297772	0.777829	5.45667e-10	8.83796e-09	0.177143	0.144106	0.26671	0.375265	0.017293	0.0319753	-0.338091
ANGPT4	0.700583	0.0107061	0.0429983	-0.169142	0.53272	0.682329	0.48469	0.335379	0.531548	0.592443	0.180678	0.508836	0.586404	0.0344323	0.0820185	0.586458	0.118915	0.326558	-0.348735	0.31971	0.515558	0.0311028	0.930682	0.994507	0.116429	0.741502	0.892627	-0.308813	0.379308	0.535136	0.012203	0.943363	0.962885	-0.247799	0.0987843	0.190073	-0.505255	0.000325194	0.00276816	0.522467	0.0111955	0.0252554	0.0109212	0.94032	0.970058	-0.469477	0.0110556	0.021465	-0.777417
ANGPTL1	0.516816	0.103049	0.222796	0.557277	0.066056	0.162032	0.768876	0.0366262	0.126761	0.756189	0.081333	0.349574	0.463488	0.0732066	0.147157	0.385788	0.0843419	0.265151	0.0839244	0.661931	0.796484	0.311708	0.224783	0.73262	-0.233184	0.323254	0.622931	0.172648	0.280472	0.434902	0.143267	0.291336	0.407808	-0.561863	0.0002511	0.00139273	-0.414768	4.68625e-05	0.000610359	-0.00514876	0.943283	0.962459	0.0895486	0.515359	0.66996	-0.34315	0.00587785	0.0121661	-0.455035
ANGPTL2	0.00778914	0.97292	0.985615	0.0438512	0.819714	0.892039	-0.16661	0.283305	0.478439	-0.137941	0.491054	0.779266	-0.343559	0.106052	0.195101	-0.109832	0.336934	0.586595	0.364974	0.0104547	0.0595482	0.157131	0.489921	0.897129	-0.385223	0.00980677	0.110268	0.351546	0.0145585	0.0541953	0.157015	0.132525	0.215836	-0.151452	0.116578	0.216521	-0.220034	0.0206125	0.06926	0.0152738	0.896172	0.930997	0.409031	4.38849e-05	0.000500808	0.0696115	0.370415	0.462245	-0.367423
ANGPTL3	-0.766715	0.0685334	0.16635	-0.158882	0.711735	0.819304	-0.164518	0.612723	0.765079	0.423511	0.0747093	0.336673	0.0634791	0.88182	0.92124	0.124681	0.627251	0.810318	1.20994	0.00181625	0.0215867	0.0640021	0.754063	0.967622	0.858079	0.0144261	0.13163	0.773834	0.13394	0.258102	0.782535	0.00587273	0.0158843	0.52799	0.00052047	0.00258972	0.535385	0.000207343	0.0019494	0.51986	0.042043	0.0796351	0.159137	0.290743	0.448945	0.877453	3.89696e-06	1.63791e-05	0.226812
ANGPTL4	0.183498	0.684771	0.800879	1.17616	0.00796653	0.037277	0.374464	0.40511	0.596427	0.482533	0.190785	0.521225	0.844731	0.0294119	0.0723236	1.05509	0.00704044	0.0567923	0.715267	0.0143871	0.073083	0.49644	0.0948793	0.560699	0.0472539	0.900205	0.9622	1.05498	0.00302253	0.0185179	0.666633	0.00478544	0.0133084	0.205401	0.163111	0.281035	-0.0494636	0.718448	0.839256	-0.123123	0.502027	0.611738	0.305062	0.0435963	0.108813	-0.370987	0.0308554	0.0536323	-0.525917
ANGPTL5	-0.48297	0.205354	0.363034	0.136324	0.709853	0.817977	0.0798263	0.778213	0.875124	0.343278	0.106506	0.399062	-0.0580265	0.864931	0.910713	-0.301623	0.31867	0.568577	0.666702	0.0032705	0.0299697	-0.324271	0.811313		0.17814	0.569232	0.798404	0.602165	0.0143359	0.0535835	0.838816	7.46041e-06	6.1856e-05	-0.098218	0.569951	0.706158	0.345432	0.0207869	0.0696826	0.0801392	0.716932	0.797158	0.302571	0.0309279	0.0835088	0.404785	0.014574	0.0274856	0.0186881
ANGPTL6	-0.105869	0.561519	0.709119	-0.0621055	0.769087	0.857185	0.200532	0.259844	0.45293	-0.19907	0.205676	0.536629	-0.172473	0.158706	0.26582	0.209133	0.173143	0.404661	1.4083	6.59553e-06	0.000880477	0.27273	0.128748	0.619148	0.710424	0.0058965	0.0866372	0.682829	0.00687323	0.0324357	0.163971	0.222223	0.327921	0.0131294	0.899938	0.943461	-0.152766	0.392704	0.574335	-0.378487	0.0354064	0.0686286	0.0456263	0.631314	0.766556	0.0669108	0.65477	0.731816	0.0571661
ANGPTL7	-0.547775	0.135506	0.270207	-0.304155	0.328546	0.49034	0.469962	0.0387728	0.131421	0.168015	0.366737	0.691498	0.243576	0.510381	0.634299	0.603524	0.0020275	0.0258829	0.128638	0.68582	0.812342	-0.795197	0.0315107	0.364657	0.209528	0.540222	0.78148	-0.758577	0.0351751	0.0991553	0.0103322	0.957515	0.972111	0.112547	0.6378	0.762364	-0.628475	0.00297353	0.0155485	-1.59903	1.08841e-08	1.23927e-07	-0.324604	0.0433811	0.108363	0.182386	0.453797	0.54662	-0.236784
ANGPTL8	0.231304	0.541848	0.692684	0.58452	0.0862539	0.195412	0.703279	0.158055	0.329917	-0.0207867	0.931794	0.97895	0.883442	4.19665e-06	6.76938e-05	0.621224	0.0358038	0.157755	0.308667	0.395796	0.587498	0.0105761	0.978779	0.998707	-0.731289	0.196679	0.487031	1.14583	0.00126788	0.0103681	0.619598	0.000161022	0.000757345	0.1403	0.407283	0.557665	-0.19873	0.18044	0.335332	0.429557	0.037796	0.0726748	-0.313103	0.0573755	0.134087	-0.820663	0.00668894	0.0136572	0.0968263
ANHX	0.170056	0.792243	0.877101	-0.332681	0.609501	0.743347	-0.168944	0.875706		-0.533438	0.397321		-0.318993	0.735983		1.52738	0.101887		0.388156	0.627008		0.0550806	0.969214		0.943599	0.367659		0.399641	0.595723		-0.00726762	0.987307	0.991376	0.581083	0.159089	0.275236	0.286111	0.478039	0.650467	0.207752	0.670213	0.759996	0.468474	0.294603	0.453256	0.0445424	0.938456	0.955692	0.600408
ANK1	-0.313506	0.275178	0.441712	-0.609759	0.00748988	0.0357729	-0.00728102	0.950611	0.975297	-0.13962	0.563791	0.824294	-0.334365	0.0509873	0.110838	-0.046224	0.565402	0.770066	0.0411708	0.840996	0.908154	-0.428649	0.137558	0.630548	-0.654217	0.00687511	0.0928047	-0.644814	0.00536348	0.0272451	-0.351154	0.0122619	0.0297603	0.0534804	0.660436	0.779607	-0.0337862	0.822736	0.907461	0.0398098	0.775328	0.843055	0.144477	0.213862	0.357277	0.0600219	0.651578	0.729097	-0.331848
ANK2	-0.582169	4.31914e-08	5.8965e-06	-0.367039	0.000428709	0.00537654	-0.413885	2.7525e-07	4.48564e-05	-0.283091	0.00157959	0.0414434	-0.350897	3.48788e-05	0.000356557	-0.266064	0.000397626	0.00883299	-0.40289	0.000431518	0.00938075	0.0156465	0.947827	0.995863	-0.320045	0.044268	0.229253	-0.55354	0.00214863	0.0146592	0.461442	0.00190764	0.00615496	-0.084453	0.47637	0.62498	-0.0481683	0.559168	0.71993	0.0423634	0.606168	0.706642	0.491242	6.46199e-05	0.00067543	-0.536543	3.90812e-08	2.71307e-07	7.94843e-05
ANK3	-0.600165	9.31998e-05	0.00131334	-0.416301	0.00395853	0.0230819	-0.223294	0.0496575	0.154182	-0.275587	0.0159792	0.153685	-0.365051	0.005505	0.0191615	-0.051904	0.553626	0.761917	-0.55331	1.91943e-06	0.000351973	0.178333	0.439583	0.882223	-0.213098	0.219508	0.512757	-0.647359	0.00158775	0.0119513	-0.55213	8.99598e-06	7.20034e-05	-0.166403	0.00320714	0.0119549	0.067648	0.281245	0.457349	-0.172741	0.0351164	0.0681532	-0.254333	2.00183e-05	0.000266681	-0.301116	0.00336161	0.00735962	0.582467
ANKAR	-0.422048	0.000214488	0.00238607	0.0703214	0.621717	0.752591	0.0410812	0.779578	0.876167	-0.0633846	0.546167	0.814593	0.0976856	0.438908	0.568897	-0.117252	0.189868	0.426725	0.147043	0.230866	0.418874	0.199511	0.19942	0.710251	0.457189	0.00263676	0.0564436	-0.101912	0.386782	0.541906	0.176611	0.0639082	0.118679	0.280477	0.000209181	0.00119613	0.244497	1.91398e-05	0.00029781	0.0278893	0.542925	0.650287	0.163362	0.0287506	0.0789212	0.533325	8.75791e-11	1.2343e-09	0.203499
ANKDD1A	0.31009	0.0300381	0.0905014	0.479055	0.00479858	0.0263242	0.379994	0.000327321	0.00534922	0.185151	0.0399432	0.246669	0.605366	1.87602e-09	2.04958e-07	0.378487	8.08404e-05	0.00314037	0.308895	0.0166394	0.0800998	-0.225739	0.188789	0.70101	-0.0527548	0.687604	0.866203	0.70158	6.81219e-05	0.00163212	0.543408	4.6024e-06	4.20157e-05	0.203236	0.0194507	0.0520471	0.126427	0.0355916	0.103187	0.483094	1.43371e-08	1.57553e-07	0.476492	1.47779e-08	7.78427e-07	0.159488	0.0467508	0.0773258	0.0960273
ANKDD1B	-0.0294741	0.902068	0.946087	0.689272	0.0140952	0.0550807	0.335664	0.0980028	0.241029	-0.0714401	0.754276	0.913575	0.164831	0.25408	0.378791	0.308045	0.0698268	0.235603	0.307458	0.213113	0.397609	0.0311126	0.892961	0.989882	0.566018	0.0325459	0.195275	0.58143	0.022409	0.0722549	-0.128936	0.383257	0.505249	0.0319775	0.733145	0.833111	0.337395	0.00166722	0.00986401	0.124807	0.421667	0.535384	0.00533987	0.950784	0.975368	0.235826	0.0641896	0.101963	0.490073
ANKEF1	-0.499253	0.0314861	0.0939466	-0.0243753	0.934161	0.961505	-0.0815669	0.435163	0.624264	0.12914	0.293797	0.629011	-0.110263	0.355752	0.487401	-0.0269255	0.791024	0.904702	-0.498722	0.00276892	0.0272893	0.0814335	0.609107	0.936242	-0.307777	0.210634	0.50232	-0.177484	0.260251	0.413109	-0.670418	7.87826e-08	1.63561e-06	0.0142685	0.867952	0.921995	-0.160519	0.033304	0.0984425	-0.100037	0.281103	0.38812	0.0715858	0.311855	0.472208	-0.639587	1.59291e-08	1.21395e-07	-0.482174
ANKFN1	-0.394892	0.129528	0.261029	0.385352	0.174901	0.319427	0.727807	0.0342673	0.121279	-0.456952	0.128905	0.434826	0.769016	3.26328e-05	0.000338785	0.377996	0.222074	0.465932	0.586108	0.0406606	0.138952	0.493406	0.511847		0.464368	0.228813	0.523686	1.13151	0.0120152	0.0473634	0.287263	0.239299	0.347883	-0.128722	0.19613	0.323715	-0.0216601	0.89978	0.95124	0.352629	0.0726331	0.126758	-0.0476737	0.656113	0.787141	0.194088	0.323735	0.413037	-0.0196488
ANKFY1	-0.244432	0.0261336	0.0815561	0.234781	0.0102443	0.0442173	-0.11667	0.206661	0.392758	-0.0628996	0.217203	0.551304	0.123386	0.0394026	0.0906648	-0.0573271	0.349321	0.597587	0.0632001	0.206219	0.389185	-0.056493	0.55695	0.915129	0.0421169	0.536263	0.77952	-0.034613	0.533449	0.674478	-0.0929792	0.0208059	0.0463653	-0.0511721	0.119207	0.220185	0.0168416	0.565154	0.724581	0.372067	2.33596e-07	1.87759e-06	-0.0145936	0.587671	0.731968	0.0653492	0.0618333	0.0986229	0.0971303
ANKH	-0.144585	0.0564231	0.14399	-0.170442	0.0165514	0.0616399	-0.189656	0.00147205	0.0147302	-0.264551	0.0518772	0.282091	-0.213582	0.00126374	0.00584791	-0.0773718	0.112208	0.31542	0.103618	0.103321	0.249945	-0.150472	0.185359	0.698754	-0.0107407	0.925682	0.972746	-0.0374061	0.674678	0.784953	0.330892	1.93716e-11	2.37257e-09	-0.171456	4.35027e-06	4.36994e-05	-0.0181333	0.735777	0.851275	0.0832672	0.318351	0.428894	-0.119938	0.000576055	0.00373885	-0.10133	0.0374276	0.0635538	-0.0611798
ANKHD1	-0.012653	0.906666	0.948927	0.206587	0.0216335	0.0738662	-0.0449725	0.632271	0.778591	0.0115836	0.855535	0.952467	0.127147	0.0701716	0.14226	-0.0381232	0.534655	0.749796	0.0428812	0.400002	0.591007	-0.0245667	0.742207	0.964454	-0.00455363	0.93775	0.976822	-0.0248932	0.63856	0.756782	0.0217477	0.564115	0.67656	0.0156983	0.646233	0.769264	-0.005488	0.855936	0.926418	0.0161067	0.663628	0.754718	-0.0462626	0.143371	0.265742	-0.0741145	0.029088	0.0508955	0.0356301
ANKIB1	-0.263001	0.019693	0.0662452	-0.148955	0.18794	0.335532	-0.197956	0.00777084	0.0454502	0.00427901	0.937649	0.980172	0.0821555	0.497938	0.62371	-0.0912912	0.0840516	0.26484	-0.0267058	0.611781	0.758915	0.0816744	0.258053	0.767377	0.0180876	0.738572	0.89149	-0.118299	0.178279	0.317025	0.101284	0.00551568	0.015034	0.0622749	0.170229	0.290497	0.0406452	0.119078	0.250009	-0.19508	4.29213e-08	4.16813e-07	-0.0348338	0.32297	0.484193	0.109461	0.00333347	0.00730416	0.0888374
ANKK1	0.782115	0.014489	0.0533335	0.687136	0.0150996	0.0576898	0.90078	6.75559e-05	0.00183706	-0.0261459	0.859754	0.953839	0.684253	0.00291395	0.0114048	0.74215	0.000145415	0.00457924	0.144778	0.568286	0.727187	-0.210251	0.512434	0.904364	0.27644	0.349541	0.643218	0.138374	0.635107	0.754435	0.390088	0.0286414	0.0607199	-0.0334498	0.738527	0.836641	0.159372	0.137513	0.276914	0.418081	8.43969e-05	0.000347195	0.0685992	0.522836	0.677318	0.219093	0.10375	0.155549	0.0989177
ANKLE1	0.577404	0.00108829	0.00807113	0.651378	0.0015064	0.0121965	0.23197	0.11757	0.272536	0.17517	0.226684	0.56181	0.417118	5.27824e-05	0.000487272	0.167152	0.0632571	0.221835	0.379017	0.0352384	0.127578	0.0711471	0.685315	0.953443	0.170949	0.242482	0.53876	0.428677	0.0160468	0.0579642	0.186476	0.0410367	0.0822763	-0.0917368	0.312727	0.461074	0.217228	0.0330415	0.0978842	0.51217	5.34095e-09	6.63933e-08	0.318838	3.0023e-05	0.000368181	0.214941	0.00971873	0.0191219	0.435752
ANKLE2	0.0340531	0.74842	0.847722	0.0306123	0.746245	0.841529	0.0378698	0.573369	0.736881	0.0420571	0.602832	0.846368	-0.0307644	0.569347	0.685527	0.0500145	0.491857	0.720046	0.142449	0.027288	0.108263	-0.206281	0.243943	0.750921	-0.0408482	0.563621	0.79432	0.221329	0.00275375	0.0173471	0.103326	0.0955858	0.165325	-0.100913	0.00456627	0.0159447	-0.0220771	0.627923	0.773759	-0.0744998	0.0434397	0.0819244	-0.0117217	0.708677	0.825707	-0.266515	2.65432e-05	9.30723e-05	0.0486389
ANKMY1	-0.150117	0.418566	0.585422	0.488083	0.00920231	0.0411055	0.0485285	0.705427	0.829352	0.0250907	0.755586	0.913926	0.0129615	0.910027	0.940937	-0.121932	0.30914	0.560068	0.211828	0.00904293	0.0548925	0.1971	0.069356	0.499627	0.211034	0.0040283	0.070719	0.375096	0.000396336	0.00497003	0.0177989	0.817028	0.876447	0.0543936	0.183916	0.308632	0.192632	6.52283e-06	0.000128016	0.279897	7.72819e-11	1.57721e-09	-0.0411826	0.322998	0.484193	0.213125	6.4244e-07	3.27359e-06	0.063574
ANKMY2	-0.452358	0.0013672	0.00960527	-0.425315	0.00545872	0.0287583	-0.225713	0.00641425	0.0398092	-0.0698167	0.168259	0.49414	-0.261802	0.00254816	0.0102548	-0.165348	0.0218827	0.11592	-0.23281	0.0135785	0.0702585	-0.00486269	0.972593	0.998215	-0.0417425	0.677002	0.861027	-0.471024	8.7078e-06	0.000421486	0.068571	0.217985	0.322996	0.0290635	0.576221	0.711706	0.0336969	0.337921	0.519803	0.170984	0.0431782	0.0814816	0.0290413	0.543673	0.695	0.134341	0.0238118	0.0425783	0.0746938
ANKRA2	-0.117034	0.198515	0.353986	-0.182845	0.0243421	0.0799987	-0.206909	0.0217647	0.0893143	-0.163875	0.020577	0.177283	-0.118172	0.136679	0.237092	-0.0581959	0.447862	0.686451	-0.0741283	0.418161	0.605979	0.0506505	0.607006	0.935751	0.340233	0.00067391	0.0263149	-0.110702	0.274923	0.42855	0.134997	0.117246	0.194884	0.161919	0.000688481	0.00327467	0.0788088	0.14716	0.290899	-0.0333266	0.487431	0.597998	0.126716	0.00580902	0.0226518	0.403472	4.35441e-09	3.8643e-08	0.145661
ANKRD1	0.852239	0.0808388	0.18685	0.121609	0.799616	0.878556	0.479249	0.21955	0.408087	0.89876	0.0530156	0.285532	0.736701	0.0693951	0.140975	-0.529386	0.148749	0.371122	0.129671	0.577672	0.734671	-0.493632	0.174823	0.684106	-2.27102	3.55709e-07	0.000173423	-0.675151	0.0201707	0.0671471	-1.00438	0.000512186	0.00200965	0.714912	0.000568697	0.00279173	-0.321259	0.149056	0.293372	1.44894	4.17695e-08	4.06492e-07	-0.373124	0.100584	0.20389	-0.062509	0.769206	0.827026	-0.515599
ANKRD10	0.368776	1.21458e-05	0.000309817	0.225771	0.0188086	0.0672123	0.0247823	0.731934	0.845127	0.151147	0.0473713	0.270708	0.178927	0.0305375	0.0745357	-0.0540712	0.343972	0.592662	0.444385	0.000123832	0.00471064	0.0431022	0.713242	0.957402	0.18405	0.0934446	0.337969	0.486526	2.45311e-06	0.000182599	0.396184	3.28593e-08	8.2798e-07	0.0917446	0.0791145	0.159701	0.204779	8.55724e-05	0.000980189	0.261504	0.000418101	0.00142558	0.194111	0.000560357	0.00366819	0.178816	0.000413752	0.00110477	0.323141
ANKRD11	-0.317981	0.00067162	0.00555346	0.0328897	0.730371	0.831001	0.0233995	0.826785	0.905467	-0.0701433	0.416821	0.730577	-0.269376	0.00255498	0.01028	0.0644627	0.503853	0.728856	-0.0842101	0.164297	0.337561	-0.247172	0.0413842	0.403334	-0.199374	0.00818919	0.101041	-0.023696	0.742998	0.834248	0.0815294	0.0699022	0.128	-0.141029	0.000437275	0.00223422	0.0561266	0.124466	0.258063	0.0890164	0.0152889	0.0331405	-0.0835272	0.00914751	0.0322967	-0.154854	0.000224695	0.000634919	0.0911088
ANKRD12	-0.0500696	0.680076	0.797191	-0.195784	0.121257	0.248377	-0.0811029	0.490345	0.671334	0.172612	0.0490702	0.27603	0.113314	0.197518	0.313745	-0.0922759	0.342634	0.591468	0.144851	0.0464898	0.150607	-0.0156036	0.914077	0.991949	0.00438885	0.953044	0.983654	0.0287377	0.71237	0.813536	0.225053	1.49127e-05	0.000107903	0.0471448	0.421838	0.572216	-0.0597012	0.197284	0.356912	0.0336477	0.576056	0.679553	0.0600475	0.251156	0.402336	-0.00656112	0.905904	0.931126	-0.0345319
ANKRD13A	0.102606	0.360871	0.530512	0.162663	0.114529	0.238466	-0.073561	0.301232	0.496633	-0.00368308	0.951891	0.984789	0.136472	0.331696	0.462903	-0.0203605	0.747794	0.879949	0.0467523	0.554443	0.716487	-0.131997	0.184279	0.697036	0.062421	0.4594	0.731678	0.284125	0.0484784	0.125114	0.0021523	0.964726	0.977528	0.0719526	0.0870422	0.172752	0.111035	0.0227221	0.0745311	0.114911	0.00536734	0.0132634	-0.0662339	0.0520878	0.124603	0.131674	0.00603914	0.0124659	0.0716504
ANKRD13B	0.286011	0.0433014	0.118629	0.152407	0.257375	0.416538	0.241827	0.0544109	0.164312	-0.153162	0.174439	0.502095	0.101108	0.255463	0.380311	0.0885575	0.252882	0.50194	0.037791	0.779135	0.871585	-0.308584	0.132482	0.6242	0.0165261	0.916365	0.968766	0.216179	0.129958	0.252775	0.40315	4.31144e-05	0.000255039	-0.0706723	0.275057	0.418718	0.310013	0.00016554	0.00163131	-0.380979	3.60716e-07	2.76564e-06	-0.0175239	0.76928	0.868402	0.354764	0.000130798	0.000391878	0.225134
ANKRD13C	-0.208349	0.00563873	0.026901	-0.221102	0.0103537	0.0446244	-0.219252	0.0277729	0.104709	0.108807	0.124279	0.427961	-0.285911	1.58955e-06	3.31459e-05	-0.151878	0.0705996	0.237192	0.177112	0.0163112	0.0790085	0.152226	0.0419212	0.406521	0.0289715	0.65948	0.851192	0.148187	0.0212279	0.0696223	0.10408	0.00708249	0.0186237	0.151716	0.000143973	0.000866531	-0.0505763	0.181873	0.337126	0.184128	6.12178e-05	0.000261916	0.074594	0.0555982	0.130901	0.00914195	0.808404	0.857543	0.0228675
ANKRD13D	0.2386	0.0276325	0.0850865	-0.0430293	0.695785	0.807394	0.400961	0.000389666	0.00602149	0.0360314	0.607864	0.849618	-0.0848267	0.236731	0.359426	0.133117	0.0646443	0.224775	0.364158	0.00125896	0.0175069	-0.0636243	0.632264	0.942912	0.182138	0.0484269	0.239881	0.604527	1.12798e-05	0.000508995	0.273416	1.43827e-05	0.000104612	0.041032	0.382424	0.533809	0.150304	0.00760311	0.0320743	0.0790799	0.159796	0.245136	-0.134345	0.0061798	0.0237842	0.270014	1.76871e-06	8.07812e-06	0.120448
ANKRD16	-0.191669	0.0714022	0.171617	0.0366041	0.702269	0.812374	-0.0243199	0.70896	0.831491	-0.103629	0.114976	0.411906	-0.163867	0.0578008	0.122203	0.00042468	0.995353	0.99761	0.0744006	0.342787	0.538514	0.157471	0.0970085	0.565859	0.13866	0.0425587	0.225739	0.129629	0.12158	0.24092	0.234927	0.000111181	0.000559555	0.130976	0.0105342	0.0315636	0.0475661	0.249273	0.420955	0.0904973	0.027073	0.0543362	0.0479446	0.272292	0.427917	0.0899425	0.053821	0.0873251	0.0908721
ANKRD17	-0.292268	5.17199e-05	0.000872135	-0.113783	0.115141	0.239208	-0.157261	0.02195	0.0898628	0.0144484	0.800355	0.929819	-0.114332	0.0101151	0.0309187	-0.120179	0.0153941	0.0938716	-0.0579308	0.383754	0.576184	-0.114473	0.129207	0.619148	-0.115627	0.134798	0.40333	-0.23174	0.00339949	0.019957	0.0770882	0.0599264	0.112464	0.0345373	0.30944	0.457544	-0.0178025	0.498408	0.668938	0.0611374	0.188288	0.280628	-0.0385837	0.278257	0.434744	-0.123157	0.00485381	0.0102358	-0.0485673
ANKRD18A	-0.268686	0.193993	0.348216	0.0235719	0.920806	0.95299	-0.7881	0.0518533	0.159094	-0.0266995	0.887007	0.96393	-0.501548	0.101199	0.188097	-0.489741	0.172595	0.403969	0.00841469	0.956789	0.978037	0.761707	0.00882846	0.198254	-0.144204	0.750667	0.898066	-0.621252	0.0227937	0.0730046	-0.382721	0.0100861	0.0251415	0.327761	0.0016927	0.00700034	0.286375	0.0067374	0.0291891	0.480328	0.187377	0.279545	0.150675	0.156136	0.28352	1.27597	3.25117e-09	2.99301e-08	0.808003
ANKRD18B	0.642678	0.135947	0.270807	0.28986	0.43998	0.597564	0.483955	0.0757264	0.203537	0.520324	0.0911513	0.369544	0.897138	0.000880875	0.00442625	0.407395	0.132918	0.34732	-0.691924	0.114964	0.26794	0.70305	0.0536013	0.454462	1.20742	0.145576		0.445824	0.273926	0.427377	0.511674	0.0768897	0.138488	0.129808	0.260578	0.402502	1.0302	6.28825e-06	0.000124727	0.529522	0.0312908	0.0616643	-0.206969	0.059887	0.138481	-0.654046	0.117935	0.173921	0.656023
ANKRD2	0.250613	0.34657	0.515714	-0.0905841	0.716992	0.822133	0.289736	0.132626	0.294869	-0.175771	0.375548	0.699316	0.0546072	0.804651	0.86807	0.137408	0.460061	0.696683	0.342584	0.270336	0.462393	-0.655674	0.054029	0.454538	-0.0153758	0.962547	0.987337	-0.250219	0.41857	0.572129	-1.01042	1.06841e-05	8.27913e-05	-0.487529	0.000170208	0.00100403	-0.0461314	0.835118	0.915474	-0.11432	0.580573	0.683741	-0.152949	0.269577	0.424597	-0.211452	0.147466	0.21083	-0.888032
ANKRD20A1	-0.200876	0.478767	0.638943	0.171413	0.565775	0.709501	0.636627	0.0609319	0.177077	0.268946	0.31915	0.651437	0.149201	0.500643	0.626305	0.273584	0.264565	0.51407	-0.245388	0.306339	0.502019	0.37715	0.451867	0.8859	0.708862	0.139097	0.409649	0.370344	0.242613	0.393211	0.825577	2.10636e-05	0.000143429	0.348967	0.0328317	0.0797672	0.584918	0.000249244	0.00224043	1.05934	2.85762e-05	0.000133883	0.245851	0.096303	0.19712	0.711351	0.000496374	0.00130551	0.346008
ANKRD20A2P	0.199768	0.676495	0.794713	0.661933	0.173616	0.317772	0.895045	0.179403	0.3584	0.483316	0.27606	0.612188	-0.112507	0.737218	0.818791	0.135131	0.790541	0.904702	-0.622432	0.0455564	0.148825	-0.0158041	0.988292		-0.311678	0.705508	0.87523	-0.143675	0.829255	0.8945	1.11929	0.000427019	0.00172328	-0.200109	0.493099	0.639467	0.0860235	0.760328	0.86713	0.641269	0.171553	0.260053	0.204005	0.438704	0.600003	0.516848	0.209236	0.284768	0.775657
ANKRD20A3P	0.618837	0.337271	0.507409	1.77448	0.0147432	0.0567042	0.535633	0.33697		-0.153661	0.719791	0.901433	0.0529927	0.899123	0.933076	-0.863943	0.0357831	0.157734	-0.467725	0.233008	0.42081	0.260558	0.88563		0.14101	0.932025		0.817059	0.490218		1.18201	7.31432e-05	0.000393511	0.599388	0.18447	0.309309	0.179018	0.622118	0.769538	-0.280549	0.798783		-0.253032	0.600754	0.741332	0.554109	0.297403	0.384444	0.459986
ANKRD20A4P	0.633424	0.0928112	0.206658	0.725734	0.115725	0.240223	0.460008	0.455127	0.641412	0.340477	0.419129	0.732024	0.585214	0.0750074	0.149981	0.613312	0.229063	0.474127	-0.268659	0.429838	0.616264	1.50991	0.00149604	0.0813445	0.796166	0.140544	0.411575	-0.0861221	0.823597	0.89113	0.456098	0.0783966	0.140702	0.429886	0.0893214	0.176095	0.631497	0.00759597	0.032056	0.796612	0.00165727	0.00476871	0.520178	0.0152033	0.0479283	1.43196	2.76597e-09	2.60149e-08	0.907629
ANKRD22	0.249924	0.648065	0.773654	0.233847	0.684028	0.798118	0.204283	0.785508	0.880151	1.04669	0.00485297	0.0778614	0.515857	0.309981	0.439922	-0.0842024	0.87247	0.943564	1.36697	0.000135289	0.00493997	0.413144	0.325487	0.822617	-0.0120213	0.977937	0.992445	0.962078	0.00271163	0.0171937	-0.476082	0.034182	0.0705483	0.231438	0.00456261	0.0159371	-0.353334	0.201623	0.362578	-0.463805	0.073868	0.128491	-0.114132	0.220659	0.365453	-1.15685	1.37448e-05	5.12816e-05	-0.0372161
ANKRD23	1.0829	1.97792e-07	1.73986e-05	0.760001	9.2474e-05	0.00195913	0.57758	0.00247401	0.0208148	-0.126265	0.369276	0.694335	0.478868	0.00765972	0.0248459	0.403123	0.00273814	0.0314923	0.0188091	0.931808	0.962285	0.0319307	0.890449	0.989882	0.0533627	0.745498	0.895479	0.378531	0.0826891	0.183592	0.339834	0.00452745	0.0127208	0.119763	0.134404	0.241459	0.223632	0.00354024	0.0178112	0.0536237	0.531697	0.640109	0.103591	0.143037	0.265324	0.55387	8.79593e-07	4.32959e-06	0.0575218
ANKRD24	0.509135	0.000536329	0.00472507	0.187917	0.188116	0.335812	0.453004	0.0844163	0.218093	-0.11078	0.546797	0.815027	-0.0245577	0.842673	0.895513	0.0575678	0.708625	0.857419	0.290047	0.145725	0.313042	-0.103151	0.630652	0.942912	0.162202	0.500841	0.760162	0.562432	0.014213	0.053331	0.0201711	0.848774	0.898606	0.0397044	0.623169	0.750629	0.367805	0.00395917	0.0194153	0.524075	9.07917e-06	4.81502e-05	-0.0898429	0.263094	0.416992	-0.112533	0.379096	0.471402	0.407996
ANKRD26	-0.30902	0.00701603	0.0315657	-0.109885	0.458339	0.615454	-0.222996	0.0416713	0.137676	-0.0596745	0.461391	0.759729	-0.176003	0.0164399	0.045694	-0.127362	0.11332	0.317176	-0.188658	0.0466665	0.151003	0.233852	0.048039	0.428453	0.270679	0.0105697	0.113292	-0.349554	0.00879902	0.0383825	0.0945998	0.17086	0.2655	0.188344	0.000944309	0.00425303	0.216244	3.18638e-06	7.16743e-05	-0.164348	0.00334907	0.00877933	0.166818	0.00305919	0.0136569	0.317113	6.95709e-07	3.50972e-06	0.169819
ANKRD27	0.0832247	0.263511	0.42909	0.154996	0.0198285	0.0695854	0.095187	0.230522	0.421374	0.109399	0.0996321	0.385165	0.0953884	0.0282764	0.0700439	0.127096	0.0470781	0.186499	-0.0315089	0.604339	0.753426	-0.174877	0.106026	0.583103	-0.082385	0.119946	0.379831	0.0833191	0.208873	0.355114	-0.0326541	0.404309	0.526565	0.0659824	0.029221	0.0726786	-0.069335	0.0143766	0.0525081	-0.345029	0.00149307	0.00434336	-0.0791974	0.00740636	0.0274565	0.0239337	0.461198	0.553705	0.00252498
ANKRD28	-0.249206	0.00216115	0.0134443	-0.278944	0.0011671	0.0103388	-0.231346	0.0153402	0.071004	0.239491	0.0135706	0.139467	-0.25914	0.000152232	0.00109048	-0.169979	0.0128374	0.0840787	0.105316	0.18446	0.363754	0.0989614	0.325197	0.822598	0.333481	0.010086	0.11097	-0.0702973	0.507739	0.652293	-0.144707	0.0686703	0.126098	-0.0816558	0.0721881	0.148465	0.0314006	0.449781	0.625863	-0.399388	4.91289e-14	2.18051e-12	0.0318878	0.454546	0.614776	-0.229218	0.00620614	0.0127773	0.13081
ANKRD29	-0.126151	0.3893	0.557941	-0.131348	0.291555	0.453428	-0.297283	0.246496	0.43791	-0.29881	0.0347767	0.230229	-0.03728	0.61555	0.723975	-0.286204	0.0234462	0.121193	0.229905	0.13107	0.29248	0.179234	0.471075	0.892374	-0.0558658	0.800073	0.920074	0.0233265	0.901372	0.941704	0.016305	0.881695	0.921644	0.207087	0.0509413	0.113403	0.164067	0.147558	0.291408	0.524829	4.09117e-09	5.25359e-08	0.155183	0.142147	0.263979	0.430546	0.000169186	0.000493186	0.0396644
ANKRD30A	-0.606972	0.65854		-0.340882	0.80748		0.546164	0.780992		-1.16472	0.425929		-1.41883	0.116784	0.210175	-0.38758	0.816177		1.18237	0.17944		0.159699	0.944831		0.513186	0.530018		0.0929619	0.939115		0.910099	0.254676	0.365836	0.0421844	0.887654	0.934592	0.577164	0.311244	0.490973	1.0077	0.0911657	0.15318	0.473131	0.0207634	0.0611459	0.36564	0.221015	0.298766	1.23671
ANKRD30B	0.226268	0.481461	0.641467	0.489819	0.186945	0.334292	-0.684918	0.475745		-0.181543	0.782826	0.92407	-0.357363	0.10716	0.196671	-0.256553	0.751314		0.360233	0.563088	0.723401	-0.226567	0.732723	0.962202	0.0764547	0.915489	0.968533	0.683836	0.43288	0.585416	0.338366	0.565536	0.677641	1.04565	0.000206467	0.00118471	1.4213	4.09057e-07	1.4294e-05	-0.0107642	0.979881	0.987115	1.04513	0.000892095	0.0052147	1.16452	5.56889e-05	0.000181779	-0.32263
ANKRD30BL	-0.154072	0.54048	0.691656	-0.472155	0.0618233	0.154763	0.191909	0.673106	0.806851	-0.489067	0.133848	0.442218	-0.491575	0.0187446	0.0507146	-0.491577	0.10704	0.306528	0.335739	0.774075		-0.432886	0.739487		1.26069	0.327945		0.0439215	0.957097		-0.316192	0.582213	0.69238	0.163144	0.664144	0.782402	-0.313087	0.109311	0.235203	0.104631	0.887485	0.924769	-0.0846978	0.806899	0.893854	1.01644	0.164392	0.231675	0.0158526
ANKRD31	-0.620687	0.00743658	0.0329368	0.118768	0.615157	0.747666	-0.00360139	0.985769	0.992612	-0.241237	0.120839	0.422888	0.17348	0.365565	0.497325	0.0504879	0.794652	0.905431	-0.187953	0.415999	0.60421	0.0701242	0.783702	0.971874	-0.158144	0.489313	0.752379	-0.0997511	0.75485	0.842657	-0.25511	0.100213	0.171863	0.151116	0.155146	0.270231	0.210278	0.0842267	0.195406	0.0786599	0.685065	0.772162	0.0734647	0.496232	0.653024	-0.163785	0.239417	0.319778	0.283282
ANKRD33	0.614943	0.340945	0.510608	0.145068	0.795247	0.875756	0.735418	0.293217		-0.331186	0.504613	0.788464	0.267877	0.440481	0.570189	0.197971	0.746306	0.879086	-0.151713	0.746255		0.0888502	0.903363	0.990791	0.561689	0.267364	0.565867	0.772648	0.170732	0.30772	0.313642	0.190877	0.290494	0.227161	0.312922	0.461252	0.189488	0.35327	0.535193	0.663643	0.0314084	0.0618248	0.0385403	0.850751	0.919598	0.46854	0.0546207	0.0884495	-0.0345593
ANKRD33B	-0.522748	0.036935	0.105666	-0.442889	0.0597143	0.150905	-0.360501	0.146339	0.314015	0.357496	0.251818	0.590289	-0.448007	0.00103205	0.00497936	-0.0666264	0.733529	0.872141	0.39352	0.0102533	0.0589381	-0.84046	0.014039	0.245626	-0.358529	0.0157411	0.136962	-0.306712	0.0632383	0.151678	0.0644719	0.5712	0.6825	-0.298888	0.00325578	0.0120999	-0.268407	0.00906918	0.0367813	-0.805516	2.37544e-06	1.48555e-05	0.00265071	0.975413	0.987508	0.293843	0.0373811	0.0634984	0.182121
ANKRD34A	-0.138873	0.53768	0.689108	-0.496098	0.0345492	0.102576	0.223244	0.0137096	0.0659721	0.0822418	0.613212	0.85278	-0.360915	0.0369322	0.086481	0.0903359	0.310346	0.561478	-0.0164688	0.894954	0.941597	0.0817519	0.74773	0.965794	0.0133052	0.927221	0.973469	-0.169241	0.294219	0.449891	0.366084	1.55314e-05	0.000111544	0.13542	0.0750073	0.153065	-0.140561	0.0569434	0.147056	-0.246191	0.0662597	0.117212	0.0590125	0.385661	0.549676	0.069026	0.418698	0.512125	-0.0977956
ANKRD34B	-0.496843	0.165682	0.311728	-0.728873	0.0830843	0.190345	-0.325783	0.494016	0.674265	0.822895	0.114515	0.411391	-0.736935	0.00207798	0.0086784	-0.438958	0.152135	0.37607	-0.765456	0.0842818	0.219641	-1.20871	0.0263184	0.337149	-0.463079	0.526503		-0.454999	0.244019	0.394883	-1.75507	1.29679e-09	6.85943e-08	0.264732	0.405153	0.555808	-0.41541	0.237261	0.406456	-0.118427	0.630499	0.727722	0.218569	0.487335	0.644584	-1.95278	8.40836e-07	4.16015e-06	-0.0667167
ANKRD34C	-0.377901	0.327144	0.497572	-1.35875	0.000183905	0.00314552	-0.270814	0.0268656	0.102535	-0.0330181	0.884691	0.963294	-0.77639	9.17005e-05	0.000739083	-0.0774275	0.501704	0.727405	0.191839	0.645981	0.784476	-0.433386	0.73344		-0.602011	0.0680872	0.28894	-0.581074	0.0619813	0.149554	0.0630158	0.821042	0.879297	0.137041	0.730229	0.831087	0.195515	0.466021	0.639818	1.2871	6.20941e-05	0.000265107	0.603928	0.0173137	0.0531892	0.743211	0.0223434	0.0402128	-0.47336
ANKRD35	0.688804	0.000112206	0.00149828	0.194908	0.34825	0.510752	0.316172	0.00170431	0.0161658	-0.0836445	0.641714	0.865957	0.60127	1.37183e-09	1.65064e-07	0.24732	0.00311787	0.0340788	0.0386012	0.769835	0.865772	-0.0511388	0.764033	0.968949	0.0396453	0.764699	0.904161	0.385158	0.0177436	0.0616389	0.20622	0.0561071	0.10646	0.0396097	0.668039	0.785453	-0.10698	0.312171	0.491768	-0.215143	0.0279469	0.0558632	-0.118715	0.207535	0.349709	0.0902346	0.337527	0.428015	0.152678
ANKRD36	-0.146946	0.408241	0.575496	0.146103	0.44374	0.600883	-0.0503727	0.736225	0.84805	-0.0745464	0.598984	0.844513	-0.0921989	0.514562	0.637803	-0.122719	0.277227	0.527355	0.265231	0.0456989	0.149037	0.323678	0.127028	0.618298	0.531345	0.000627309	0.0253945	0.146323	0.3198	0.4765	0.378494	0.000383521	0.00157597	0.0607863	0.415582	0.566328	0.363139	1.74212e-05	0.000274277	0.709206	7.46893e-17	7.98695e-15	0.214032	0.00270691	0.0123989	0.345178	6.78904e-06	2.7039e-05	0.27483
ANKRD36B	-0.315114	0.0455648	0.123325	0.197917	0.315998	0.478107	-0.153761	0.410575	0.601138	-0.101629	0.567392	0.826376	-0.0849184	0.557699	0.675336	-0.331141	0.0155012	0.0942891	0.209593	0.100197	0.245339	0.0975237	0.667478	0.95052	0.501007	0.00122314	0.0365528	0.124045	0.376396	0.532149	0.129543	0.183609	0.28138	-0.0423302	0.608333	0.738899	0.189805	0.0249804	0.0794725	0.477003	2.00473e-07	1.64167e-06	0.109174	0.146517	0.269997	0.238019	0.00796774	0.0160384	0.206988
ANKRD36C	-0.326232	0.0563486	0.143883	-0.194024	0.386704	0.547564	-0.05353	0.673824	0.807	-0.216808	0.152901	0.471631	-0.169809	0.234611	0.356877	-0.191376	0.0650827	0.225724	0.352559	0.0246116	0.101648	-0.0380993	0.884253	0.989188	0.71338	0.000231139	0.015054	0.085811	0.559015	0.695147	0.553468	3.87389e-05	0.000234088	0.208971	0.0194274	0.052012	0.50391	6.93341e-07	2.20366e-05	0.569925	7.54283e-11	1.54455e-09	0.060426	0.433307	0.595246	0.390064	5.24097e-05	0.000171844	0.159047
ANKRD37	0.15333	0.524878	0.677845	0.462718	0.0683889	0.165983	0.185847	0.190635	0.371879	-0.00134347	0.994129	0.998233	0.43665	0.0324375	0.0783143	0.413193	0.0220502	0.11641	0.787843	0.000343548	0.00817801	0.576552	0.0815757	0.53403	1.38611	3.38224e-06	0.000995079	0.52602	0.0089992	0.0389146	0.785627	6.68493e-08	1.43185e-06	0.777812	4.09276e-15	1.03226e-12	0.6682	1.00786e-11	2.35175e-09	0.314367	0.000783087	0.00246167	0.281226	0.00037984	0.00270236	0.246105	0.0428418	0.0715089	0.0931842
ANKRD39	0.0591457	0.573675	0.718726	-0.197589	0.0693865	0.167759	0.0913607	0.205907	0.391681	-0.162891	0.17476	0.50232	-0.125139	0.113186	0.205339	0.114261	0.0371854	0.161442	0.0962215	0.45105	0.633921	0.061147	0.50023	0.901448	-0.00750392	0.920243	0.97064	-0.0408322	0.676451	0.786124	0.0520115	0.282362	0.397933	0.0168987	0.632145	0.757762	0.0909676	0.00974399	0.0388279	-0.16009	0.083049	0.142021	-0.0082877	0.811276	0.896572	0.233752	6.46209e-06	2.58839e-05	-0.0502237
ANKRD40	0.289797	0.243179	0.407156	0.184833	0.411064	0.571403	-0.118854	0.273788	0.467983	0.104088	0.222115	0.55727	0.12943	0.549499	0.668071	0.102798	0.397616	0.642783	-0.173687	0.00329237	0.0300875	-0.0274527	0.67305	0.950975	-0.321562	0.000189683	0.0130514	-0.324366	9.969e-05	0.00208953	-0.0520025	0.308225	0.426283	0.0659381	0.0295825	0.073392	-0.121114	0.000120064	0.00126625	-0.320486	4.12376e-09	5.29173e-08	-0.0440757	0.196759	0.336695	-0.202541	0.000228413	0.000643936	0.0900588
ANKRD40CL	0.536658	0.723737		1.41409	0.382491		0.629437	0.583627		0.231721	0.709537	0.897154	0.747192	0.707815		1.29383	0.148272		-0.0379924	0.971425		-0.667109	0.236299	0.743677	-0.387396	0.695079		0.406208	0.770947		0.576881	0.384763	0.50675	-0.110613	0.743069	0.840117	0.154119	0.738626	0.85293	0.0957734	0.839641	0.891128	-0.29756	0.424615	0.587585	-0.720472	0.160881	0.227313	-0.0759322
ANKRD42	-0.0876485	0.519471	0.673589	-0.0959845	0.510955	0.663138	0.349078	0.000118197	0.00268645	0.107591	0.267935	0.606474	-0.130805	0.140667	0.24224	0.205602	0.0159483	0.0958892	0.205406	0.0225752	0.0970362	-0.0338658	0.824872	0.977722	0.0380524	0.727245	0.88555	0.139298	0.0830936	0.184185	0.286316	6.20328e-05	0.000342937	0.145098	4.33247e-05	0.000312568	0.169994	7.04994e-06	0.000136209	-0.0917795	0.0897414	0.15112	0.0665949	0.0576279	0.134491	-0.0171324	0.75877	0.818895	-0.091029
ANKRD44	-0.315961	0.0924748	0.206177	0.246313	0.150573	0.288532	-0.37233	0.00398086	0.0286934	-0.0949768	0.426191	0.736291	0.135575	0.335977	0.467501	-0.18607	0.0653935	0.226256	0.14859	0.177202	0.354298	0.0668595	0.597844	0.932439	0.195102	0.273541	0.572514	0.0775807	0.501855	0.647456	0.215952	0.00381922	0.0109949	-0.0217214	0.741921	0.839225	0.0175856	0.871679	0.935629	0.202105	0.00372932	0.0096306	0.154951	0.0136654	0.0441985	0.0138535	0.846098	0.886086	0.118367
ANKRD45	-1.08428	1.60078e-07	1.50925e-05	-0.290656	0.286224	0.447595	0.12994	0.606363	0.760781	-0.272316	0.174457	0.502095	0.250682	0.0865029	0.167149	0.0968665	0.629403	0.811451	-0.0368228	0.869683	0.926718	0.429771	0.384944	0.859439	0.0887199	0.77591	0.909132	0.934773	0.0340901	0.0969915	0.102758	0.654434	0.753772	0.615058	0.00432219	0.015235	0.184726	0.222475	0.387578	0.806524	0.000318373	0.00112454	0.144569	0.501987	0.658174	0.590421	0.000367559	0.0009913	-0.165776
ANKRD46	-0.349647	0.000842452	0.00657058	-0.467418	5.31084e-05	0.00135598	-0.211489	0.0235991	0.0943104	0.0403367	0.586523	0.836634	-0.365855	3.12656e-05	0.000328482	-0.0464584	0.555934	0.763308	-0.194351	0.011939	0.0647437	0.121279	0.452882	0.88599	-0.0929107	0.25335	0.550588	-0.290683	0.000863636	0.00814806	0.0288831	0.693731	0.784964	0.272522	5.48698e-09	1.4283e-07	-0.00140941	0.972911	0.986201	-0.203793	0.00274537	0.00740986	0.0307107	0.457697	0.617319	0.0415231	0.501607	0.592398	-0.131455
ANKRD49	0.181758	0.0795304	0.184736	0.00374054	0.969746	0.982258	0.155497	0.141304	0.307161	0.195748	0.0330954	0.223724	0.228736	0.00521404	0.0183865	0.0928628	0.265991	0.515889	0.273763	0.0120057	0.0649025	0.166079	0.0923591	0.555941	0.244118	0.00612069	0.0878748	0.283271	0.00148861	0.0115289	0.156375	0.00452632	0.0127195	0.0773939	0.132322	0.238706	0.0736253	0.170022	0.321324	-0.369053	4.53248e-09	5.73968e-08	0.0809346	0.0847006	0.179112	0.372284	1.33858e-10	1.80028e-09	0.0379974
ANKRD50	-0.470738	0.000193175	0.00220356	-0.279643	0.0150385	0.0575167	-0.576418	1.32097e-08	6.23517e-06	-0.155762	0.304856	0.638992	-0.292454	0.00270493	0.0107593	-0.343574	0.000400705	0.00885911	-0.158466	0.176014	0.352852	-0.115451	0.327591	0.824324	-0.236467	0.0136898	0.128958	-0.0652286	0.573374	0.706746	-0.209876	0.000752148	0.002787	0.284095	7.89195e-06	7.30632e-05	-0.26101	9.85418e-07	2.91787e-05	-0.223715	0.00048411	0.00161955	0.0638833	0.246919	0.39747	0.133355	0.0266114	0.047097	0.475876
ANKRD52	-0.104502	0.272393	0.438966	0.140272	0.167565	0.310317	-0.0313073	0.765743	0.867407	-0.0258509	0.709359	0.897036	-0.213698	0.00317719	0.0122857	-0.0881415	0.259848	0.509412	-0.153907	0.0353936	0.127894	-0.190675	0.118982	0.603958	-0.16885	0.0868167	0.326308	-0.00356997	0.968522	0.980741	0.0382346	0.373167	0.494692	-0.235403	9.82712e-07	1.23511e-05	0.0389816	0.314582	0.494772	-0.454926	4.18527e-09	5.35563e-08	-0.0621688	0.0970981	0.198377	-0.123243	0.0134506	0.0255706	0.0678674
ANKRD53	0.021054	0.947403	0.972243	1.10184	0.00328978	0.0204417	0.648684	0.000465566	0.006823	-0.227347	0.335022	0.66479	0.376199	0.0384053	0.0890872	0.357579	0.00210484	0.0263964	-0.309839	0.0330025	0.122109	0.0540416	0.838838	0.979942	-0.157161	0.239332	0.535306	0.146267	0.381137	0.53702	0.359783	0.00159008	0.00526346	-0.649708	3.53943e-08	7.08037e-07	-0.139475	0.0421282	0.117303	0.0981309	0.271328	0.377732	-0.413225	0.000231872	0.00183054	-1.15804	1.30041e-15	7.93164e-14	-0.453255
ANKRD54	0.186648	0.0384965	0.108711	0.0324459	0.758012	0.849845	0.161897	0.0416367	0.137619	-0.0806558	0.263124	0.60169	-0.0137829	0.82758	0.884756	0.0182408	0.749016	0.880577	0.0621804	0.413701	0.602341	0.014027	0.912434	0.99189	0.0143915	0.850892	0.942642	0.195955	0.0166627	0.0594006	-0.0856241	0.179046	0.27581	-0.106771	0.00687948	0.0223186	-0.0233146	0.573193	0.730614	-0.276949	5.56146e-09	6.87606e-08	-0.0591389	0.080769	0.173155	0.0167999	0.7346	0.798778	-0.0271471
ANKRD55	-0.0111639	0.968429	0.983529	-0.269925	0.25398	0.412807	-0.13615	0.660073	0.797861	0.0478485	0.873655	0.959368	-0.740338	0.000207128	0.00139506	-0.241961	0.32825	0.577761	0.371528	0.277291	0.470048	-0.48218	0.188647	0.70101	-0.040043	0.913259	0.967733	0.906577	0.0225575	0.0725857	0.689614	1.24381e-05	9.33698e-05	0.213116	0.246599	0.386247	0.0245073	0.919582	0.961123	0.357828	0.230915	0.331307	0.118774	0.455291	0.615241	0.362655	0.0128521	0.0245556	-0.800846
ANKRD6	-0.432248	0.00472995	0.0237271	-0.118281	0.411907	0.572143	-0.303816	0.0586599	0.172843	-0.149522	0.327277	0.657709	-0.548157	2.12782e-09	2.21592e-07	-0.28519	0.00946819	0.0686013	-0.0289464	0.785895	0.87584	0.0677757	0.503042	0.901879	-0.0120455	0.944811	0.979302	-0.0723138	0.504697	0.649776	-0.0692018	0.17954	0.276422	0.133979	0.109093	0.20542	0.0508848	0.191849	0.349866	0.0895667	0.195039	0.288995	0.273495	0.000208015	0.00168719	0.378567	1.18952e-08	9.41288e-08	0.379004
ANKRD60	0.48637	0.851741		0.0659077	0.985019		0.664164	0.674198		-0.615339	0.419486		0.448451	0.762844		0.240852	0.938324		-0.191489	0.91593		0.25138	0.875471		-0.0410061	0.980727		0.403026	0.753638		0.623663	0.435137		0.4784	0.649259	0.771107	0.145761	0.790418	0.888177	0.279395	0.724574		0.070313	0.934139	0.967032	-0.219616	0.759331	0.819355	-0.0925295
ANKRD61	0.197577	0.386231	0.555175	0.689488	0.0124153	0.0506982	-0.321169	0.110801	0.262225	0.0601732	0.74097	0.908978	0.188201	0.357939	0.489568	0.0405792	0.806992	0.91111	0.278296	0.044412	0.14667	-0.115741	0.626305	0.941904	-0.134758	0.43745	0.716581	-0.0782284	0.579724	0.711411	-0.0736872	0.481017	0.601156	0.37758	2.1581e-05	0.000170962	0.113351	0.200515	0.361162	-0.13133	0.199182	0.293942	0.18329	0.013853	0.0446109	0.087471	0.371823	0.463654	0.338456
ANKRD62	0.912637	0.354347		0.609897	0.624469		0.43394	0.624754		0.961638	0.171508	0.498297	0.26805	0.4389	0.568897	0.0412073	0.950471		0.427429	0.556856		-0.216683	0.76119	0.968778	-0.538024	0.413995		-0.416977	0.553467	0.690614	1.23069	4.83365e-06	4.36032e-05	0.223175	0.430994	0.581052	0.575879	0.0417849	0.116643	0.87518	0.00543276	0.0133922	-0.19606	0.457546	0.617288	-0.452665	0.22352	0.301504	0.179175
ANKRD63	-1.33325	0.00635825	0.0292541	-0.562855	0.248023	0.406576	0.586638	0.143408	0.309884	0.656751	0.54602		-1.00591	0.000830515	0.00424098	0.737444	0.0434807	0.176933	-1.18671	0.0206363	0.0918375	-0.49829	0.582146		-0.269433	0.844753		-0.0194228	0.975803	0.984907	0.199999	0.674852	0.77053	0.0932829	0.853899	0.912834	-0.602031	0.128154	0.263411	0.400015	0.338809	0.450121	-0.0627381	0.890863	0.94415	0.164462	0.733083	0.797592	-0.286027
ANKRD65	0.533612	0.000616703	0.0052103	0.583737	4.93558e-05	0.00130116	0.190323	0.19561	0.379155	-0.0361443	0.86649	0.956456	0.294331	0.0483105	0.106356	0.169519	0.11443	0.318812	-0.0633682	0.663545	0.797621	0.720702	0.00175152	0.0904704	-0.519244	0.110709	0.367825	0.451131	0.0164811	0.058978	-0.349606	0.000638135	0.00241454	-0.110714	0.115871	0.215578	-0.183535	0.0800474	0.188267	0.0598063	0.482496	0.593417	-0.182542	0.0103147	0.0354345	-0.0851653	0.407076	0.500361	0.287729
ANKRD66	-1.60913	0.075914	0.179103	2.50042	0.00590924	0.0303057	0.012796	0.986314		-0.754159	0.198697	0.53068	-0.84659	0.114681	0.207398	-0.617683	0.566217		-0.246541	0.798485		-0.890264	0.649685		0.921016	0.426658		0.560509	0.76675		0.183621	0.61566	0.721002	-0.27808	0.677921	0.792926	-0.0664255	0.89463	0.948888	0.653186	0.305678	0.414999	-0.972408	0.112023	0.220718	0.0387384	0.957179	0.969513	-0.107548
ANKRD7	-0.44133	0.0775377	0.181881	-0.120077	0.637785	0.763745	0.233196	0.406591	0.598016	-0.207788	0.179027	0.507046	-0.0894835	0.683891	0.777201	0.080206	0.746306	0.879086	-0.59865	0.00277713	0.0273082	-0.235061	0.646236	0.945784	0.0399714	0.877535	0.953413	-0.444253	0.0910611	0.196297	-0.0864685	0.683277	0.777134	0.814791	0.00538897	0.0182772	0.667164	1.78067e-06	4.58079e-05	0.143089	0.360373	0.472962	-0.0855215	0.734796	0.844276	0.0437924	0.829694	0.872966	-0.0549427
ANKRD9	0.579532	0.00682138	0.0308771	0.589235	0.0148488	0.0569871	0.279008	0.0188217	0.0811885	0.0988051	0.67473	0.880399	0.363905	0.00662342	0.0221211	0.268883	0.00414907	0.0409107	0.119378	0.342247	0.538019	-0.166171	0.402887	0.868791	-0.135415	0.404902	0.690441	0.219333	0.169834	0.306692	0.346257	0.000637639	0.00241317	-0.249705	0.00019862	0.00114698	0.106765	0.109285	0.235173	0.505482	1.37836e-07	1.18443e-06	-0.258477	8.5806e-05	0.00084882	-0.347896	5.1018e-06	2.08894e-05	0.0352214
ANKS1A	0.0762726	0.477203	0.637603	0.156916	0.140488	0.274769	0.0719048	0.384811	0.578269	0.0271991	0.698767	0.891354	0.0244512	0.70846	0.796984	-0.0162011	0.789441	0.904243	0.0188326	0.809723	0.890813	0.170311	0.151464	0.650652	-0.153854	0.0777879	0.308261	0.0972456	0.355452	0.512395	0.158807	0.0409734	0.0821854	0.00728562	0.807131	0.883122	-0.0594853	0.266707	0.440787	0.126487	0.0142892	0.0312662	0.00219767	0.931378	0.965574	0.315536	1.23096e-06	5.82486e-06	-0.275706
ANKS1B	-0.602239	0.00266594	0.0156177	-0.671927	0.00111172	0.0100127	-0.348359	0.000112563	0.00259717	-0.039606	0.820218	0.937012	-0.393166	0.00185901	0.00793699	-0.342345	2.14434e-07	4.7532e-05	0.465444	0.0241717	0.100712	1.04973	0.000948552	0.0658544	0.304314	0.110868	0.368135	0.196866	0.328535	0.484581	0.60909	2.4945e-06	2.51782e-05	0.439372	2.532e-05	0.000197151	0.456873	3.05794e-06	6.95869e-05	-0.0343783	0.772774	0.841128	0.0615667	0.489389	0.64655	0.521801	0.000116869	0.000354929	-0.186931
ANKS3	0.632345	7.75146e-08	9.39383e-06	0.312853	0.00816108	0.0378412	0.431621	2.00144e-05	0.000768949	0.0200586	0.798596	0.9291	0.259874	0.000209423	0.00140786	0.222166	0.00289652	0.0326586	0.36148	0.000732179	0.0127802	0.159931	0.218833	0.72944	0.236255	0.00396054	0.0700339	0.484157	0.000254304	0.00372362	0.172275	0.0013407	0.00456379	0.0252791	0.545359	0.685472	0.229867	1.16743e-06	3.30445e-05	-0.0910475	0.0425916	0.0804659	0.0283425	0.47901	0.636416	0.470264	3.9323e-15	1.99204e-13	0.0616904
ANKS4B	0.221902	0.6314	0.762024	0.283551	0.626762	0.755782	-0.37746	0.0429829	0.140378	-0.756937	0.179039	0.507046	-0.59407	0.0372611	0.0869767	-0.186782	0.208193	0.447649	0.641697	0.079794	0.212794	0.35584	0.0893647	0.549689	0.257934	0.604743	0.818477	0.285241	0.439327	0.591086	0.237252	0.396248	0.518472	0.104079	0.563072	0.700798	-0.445342	0.146358	0.289653	0.642647	0.0730586	0.12733	0.333894	0.0343219	0.0904722	-0.0529293	0.85238	0.89072	0.487459
ANKS6	0.267733	0.0506743	0.133203	0.212448	0.0730745	0.173875	-0.0188022	0.894205	0.945215	0.123082	0.270123	0.608549	0.37153	0.000200804	0.00135967	-0.083774	0.325536	0.575009	0.109107	0.151728	0.320971	-0.0422539	0.7677	0.968949	-0.123826	0.0989722	0.347948	0.250874	0.00531589	0.0270877	-0.279724	4.41565e-06	4.05542e-05	-0.124493	0.0276718	0.0696891	0.00535385	0.885854	0.943426	0.0842444	0.043957	0.0827718	0.0589647	0.243766	0.39355	0.0757842	0.0905398	0.138093	0.150229
ANKUB1	1.18098	0.132882	0.26603	1.55607	0.0629499	0.156657	0.289414	0.683685		0.0525363	0.906928	0.970287	-0.305501	0.491445	0.618011	-0.554379	0.232097		0.653837	0.0457206		0.338537	0.344634	0.836348	0.115136	0.671176	0.857895	0.550504	0.252134	0.40398	0.298968	0.30322	0.420943	0.260725	0.0563181	0.12228	0.336597	0.0363286	0.104854	0.0148057	0.94362	0.962678	-0.102911	0.400253	0.563944	0.195347	0.274032	0.358354	-0.44316
ANKZF1	0.313201	0.0109301	0.0436365	0.333318	0.0124942	0.0509333	0.188925	0.174792	0.352297	0.0102485	0.926063	0.976856	0.308183	0.00182549	0.00782202	0.0874051	0.28614	0.536283	0.281466	0.00312563	0.0292526	0.0383787	0.787718	0.972283	0.426419	0.000108544	0.00944999	0.113973	0.241689	0.392361	0.357624	6.76673e-07	8.84691e-06	0.221765	7.34404e-05	0.000488138	0.205964	0.000870217	0.00595935	0.211199	0.000149212	0.000577214	0.076274	0.120678	0.233117	0.692439	3.31176e-18	5.22306e-16	0.217893
ANLN	0.311324	0.322884	0.493005	0.315084	0.257322	0.416527	-0.897171	0.00331713	0.0253428	0.525478	0.108743	0.402759	0.92255	0.0023171	0.00949253	-0.362836	0.119649	0.327722	0.261928	0.36495	0.559095	-1.31862	0.00472507	0.140879	-0.248462	0.302523	0.602644	0.371615	0.155375	0.287205	-0.95791	5.359e-06	4.72903e-05	0.202837	0.0632312	0.133637	-0.240353	0.136089	0.274673	-0.244657	0.0952923	0.159119	-0.0244267	0.834252	0.910737	-0.445202	0.0186633	0.0342349	-0.0317477
ANO1	0.333346	0.263188	0.428805	0.677115	0.0231015	0.0773208	-0.403636	0.192685	0.375047	-0.479863	0.0106266	0.120851	-0.0912396	0.540283	0.66054	-0.38618	0.0379095	0.163429	0.61947	0.000690229	0.0123024	0.376401	0.21486	0.726788	-0.246922	0.107725	0.363284	0.241933	0.102313	0.21328	0.853774	1.68103e-07	2.98997e-06	0.0968914	0.263405	0.405438	0.111663	0.0663993	0.164257	0.146405	0.0275737	0.055244	0.132966	0.118456	0.230065	0.0773329	0.403149	0.496621	-0.25111
ANO10	0.140302	0.0430398	0.118159	-0.0141909	0.870777	0.923941	-0.0308552	0.675359	0.808356	-0.179575	0.00585503	0.0868171	0.0669604	0.288744	0.416926	-0.0671768	0.243192	0.490452	0.0560403	0.414431	0.602843	-0.205856	0.144894	0.642309	0.0159218	0.856473	0.944967	0.110049	0.253416	0.405624	-0.0615558	0.222658	0.328451	-0.110566	0.0292764	0.0727874	-0.0291644	0.572252	0.729614	0.0517852	0.241141	0.343419	-0.287941	3.30481e-10	3.20963e-08	-0.170262	3.82767e-05	0.000129653	-0.123912
ANO2	-0.109107	0.621084	0.754041	0.191943	0.242582	0.400649	0.281134	0.268437	0.462611	0.750649	0.0217318	0.181367	0.678346	0.000381875	0.00229048	0.383096	0.0729044	0.242939	0.586914	0.00418555	0.0347144	0.0794311	0.803611	0.974571	0.13017	0.636433	0.838747	0.709819	0.000545636	0.0060205	0.400956	0.00301055	0.0090109	-0.164351	0.153597	0.268194	0.431945	0.000220365	0.00204499	0.0203141	0.810175	0.869009	-0.021031	0.841707	0.913902	0.458829	0.000135649	0.000404419	-0.148425
ANO3	-0.997364	0.00399763	0.0210048	-1.18676	0.00154637	0.0123905	-0.243164	0.510609	0.686068	-0.117123	0.717167	0.900884	-0.729266	3.54381e-05	0.000360934	-0.0606839	0.856734	0.935684	0.381446	0.211576	0.395892	0.225156	0.505426	0.903096	0.223443	0.43196	0.712378	0.18905	0.63191	0.752447	0.965136	8.94644e-08	1.82598e-06	0.0318229	0.839074	0.903975	0.0334603	0.810816	0.900871	0.206873	0.404376	0.518289	0.127292	0.417061	0.579979	-0.0412271	0.791241	0.843408	0.0181955
ANO4	-0.0854105	0.671029	0.790659	-0.235777	0.194936	0.343814	-0.831966	0.00130328	0.013543	-0.703356	0.0117634	0.128283	-0.369569	0.0349077	0.0828628	-0.698155	3.40519e-06	0.000348022	-0.790042	0.00401466	0.0339148	-0.701767	0.23782	0.745603	-0.544924	0.131138	0.398387	-0.19962	0.495292	0.641604	0.603521	0.00955723	0.0240135	0.424917	0.01597	0.0443741	-0.0924832	0.394682	0.576362	0.45976	0.00344428	0.00899744	0.383827	0.0155028	0.048676	0.800943	1.70848e-08	1.29391e-07	0.0447237
ANO5	-0.351439	0.000344292	0.00337812	-0.227237	0.0449424	0.12375	-0.07553	0.69451	0.821733	0.086455	0.341754	0.670948	-0.14821	0.16351	0.271698	0.0206703	0.877732	0.945881	-0.48332	0.00962423	0.0568695	-0.0394252	0.767974	0.968949	-0.108516	0.611935	0.822241	-0.505967	0.0334299	0.0957385	0.304479	0.000829136	0.00302982	-0.11875	0.375571	0.526805	0.172367	0.0189215	0.0649249	-0.0439538	0.664644	0.755287	-0.0823466	0.493575	0.650529	0.133899	0.303019	0.390706	0.239325
ANO6	-0.0221664	0.908841	0.950399	0.580824	0.000259881	0.00387549	0.0165021	0.937542	0.968892	-0.171409	0.348663	0.677352	0.554636	0.000510488	0.00288477	-0.139776	0.477008	0.709883	-0.146661	0.108367	0.257999	-0.136952	0.224861	0.73262	-0.261628	0.0221355	0.160664	-0.163884	0.0643759	0.153645	0.328793	1.79045e-06	1.9288e-05	-0.0470948	0.299559	0.446664	-0.110096	0.0301422	0.0912843	-0.185913	0.00602609	0.0146904	0.0401094	0.438724	0.600003	-0.122296	0.0551386	0.0891772	-0.292731
ANO7	1.08536	1.13423e-08	2.3532e-06	1.37673	2.8874e-10	5.70935e-07	0.52119	0.00990801	0.0534866	0.296407	0.0480029	0.272889	0.553179	0.0015961	0.00703372	0.454762	0.00619244	0.0523749	0.186164	0.269525	0.461667	0.176189	0.385061	0.859485	-0.535544	0.0266895	0.176074	0.566575	0.000676184	0.00692059	0.0695104	0.504836	0.622905	0.0302704	0.818975	0.890651	0.168042	0.0275288	0.0854112	-0.0945331	0.358208	0.470864	-0.026113	0.814641	0.898428	0.419154	0.000223719	0.000632257	0.249868
ANO8	0.274997	0.0739802	0.175954	0.666534	1.95019e-05	0.000739993	0.0699783	0.519551	0.69242	-0.125771	0.274504	0.611745	0.38567	2.82899e-05	0.000305534	-0.0292567	0.77285	0.894508	-0.0903883	0.374925	0.567956	0.108293	0.340779	0.833582	0.135657	0.302849	0.6028	-0.196988	0.078748	0.177305	0.135047	0.0373947	0.076137	-0.220464	0.000621722	0.00301242	0.163404	0.0243254	0.0780465	-0.226213	0.000241554	0.000881648	-0.239123	0.000809174	0.00483456	0.0188568	0.799819	0.850515	0.277728
ANO9	-0.754871	0.0444336	0.121068	1.14739	0.0161714	0.0606696	-0.0923114	0.819828	0.901312	0.0678317	0.785527	0.924745	0.481908	0.0585182	0.123383	0.323699	0.301352	0.552586	0.885621	0.0016672	0.0204286	0.0804816	0.708332	0.957297	0.780068	0.0237323	0.165966	0.438712	0.0614574	0.148696	-0.0622827	0.512281	0.629833	0.0893196	0.291315	0.437453	0.361682	0.000642707	0.00471834	0.128849	0.278819	0.385723	-0.00824584	0.921656	0.960058	1.00593	2.68891e-16	2.0691e-14	0.406436
ANOS1	-0.158236	0.439622	0.604573	0.0320543	0.820118	0.892213	-0.45212	0.166036	0.340467	-0.0765763	0.760179	0.915491	0.0165005	0.9194	0.94689	-0.499025	0.0102627	0.0723515	0.211245	0.287831	0.482427	-0.194326	0.526039	0.90746	-0.0243857	0.911364	0.967118	-0.0907587	0.657224	0.771865	-0.198587	0.188018	0.286957	-0.0498769	0.650393	0.771607	-0.0633127	0.37894	0.560629	0.13956	0.227714	0.327654	-0.199242	0.0451416	0.111687	0.242305	0.0641083	0.101851	0.305845
ANP32A	-0.124191	0.103686	0.223663	-0.264756	3.38521e-05	0.00104496	-0.159869	0.0258934	0.100125	-0.0472003	0.498243	0.784498	-0.0921583	0.168401	0.277984	-0.08308	0.0948778	0.28455	-0.0898206	0.0293358	0.113264	-0.0964449	0.343794	0.835473	-0.0791108	0.203468	0.494746	-0.190963	0.00323212	0.019366	-0.115195	0.00174371	0.00569146	0.164839	0.00148736	0.00628766	-0.062906	0.0273034	0.084961	0.175105	3.59702e-05	0.000163376	-0.0281483	0.511643	0.666989	-0.0198569	0.6208	0.702633	0.105422
ANP32B	0.597905	0.0048098	0.0240217	0.198329	0.321245	0.48313	0.0217952	0.822985	0.903041	-0.057969	0.474157	0.767923	0.639571	6.64704e-05	0.000579679	0.175004	0.146444	0.367745	0.0846244	0.173261	0.349729	-0.152174	0.25622	0.763883	0.225545	0.0108917	0.115113	0.154575	0.0253428	0.0785558	-0.0445032	0.368978	0.490314	0.039006	0.312837	0.4612	-0.0189598	0.622933	0.769882	-0.0656714	0.22709	0.327121	-0.0528489	0.13451	0.253401	0.0136982	0.752441	0.813701	-0.0403741
ANP32D	-0.145851	0.807276		0.983887	0.21552	0.369428	0.362244	0.501857		0.946771	0.0640881	0.311298	0.516405	0.359438	0.490954	-0.0848781	0.846667	0.931842	-0.168143	0.75593		-1.05537	0.139402	0.633103	-0.706618	0.0765385	0.306285	-0.115206	0.764946	0.849794	-0.2053	0.499362	0.617528	-0.0314974	0.923659	0.957572	0.0286514	0.902835	0.952686	0.532835	0.0218293	0.0451959	0.174774	0.593975	0.736377	-0.540691	0.11949	0.175993	0.438442
ANP32E	0.153867	0.235075	0.398011	-0.0685137	0.539897	0.688647	-0.121805	0.164564	0.338567	0.0571358	0.507292	0.789342	0.487942	5.28984e-05	0.000487838	0.05787	0.46488	0.700391	0.0775892	0.329774	0.52519	0.133693	0.121459	0.609376	0.0021724	0.981811	0.994127	-0.0569389	0.432447	0.585128	0.0252203	0.632485	0.735079	0.283863	1.18792e-10	5.69959e-09	0.0408008	0.328042	0.509446	-0.223119	1.43479e-05	7.25769e-05	0.135896	0.00204387	0.00990952	0.159545	0.00261231	0.00585194	-0.00352634
ANPEP	0.985233	0.00724989	0.0323618	1.13319	0.000270228	0.00396127	0.886042	0.000328341	0.00536066	0.450562	0.142828	0.456192	0.880244	0.000102288	0.000803504	0.414685	0.0862892	0.268756	-0.0836208	0.739511	0.847252	-0.072564	0.597969	0.932439	0.374677	0.108287	0.363885	0.360537	0.0899304	0.194512	0.254464	0.0387787	0.0784298	-0.233391	0.0185729	0.0500932	-0.427142	2.19678e-06	5.38356e-05	-0.1931	0.0796533	0.137138	0.245402	0.0139432	0.0447699	-0.776549	2.54134e-08	1.85386e-07	-0.413177
ANTKMT	0.827516	5.42619e-06	0.000179544	0.0410836	0.825319	0.896009	0.642706	8.18614e-06	0.000418604	-0.0850367	0.427326	0.737038	0.178426	0.136929	0.237383	0.485419	6.19908e-05	0.00264194	0.0895831	0.401106	0.591712	0.162101	0.183928	0.696412	0.0581624	0.679528	0.862107	0.226442	0.0945115	0.201272	-0.260399	0.00238298	0.00743622	-0.161385	0.0243628	0.0627123	-0.0261349	0.702388	0.828387	0.0559161	0.427501	0.541139	-0.242865	9.54471e-05	0.000923415	-0.272386	0.00146699	0.00347132	0.249456
ANTXR1	-0.262302	0.208567	0.36725	0.190495	0.28998	0.451684	0.0746798	0.668129	0.803217	-0.160241	0.405194	0.722176	0.416081	0.00875066	0.0274497	0.0597927	0.657586	0.828189	0.356463	0.0180352	0.0844425	0.188488	0.470452	0.891873	0.265505	0.227537	0.522571	0.143382	0.411699	0.565801	0.62866	4.13825e-09	1.69325e-07	-0.00668215	0.927871	0.959753	-0.00617938	0.937644	0.970201	0.201307	0.0238961	0.0488884	0.244784	0.00450204	0.0186223	0.594878	9.7311e-11	1.3547e-09	0.161731
ANTXR2	0.028028	0.917795	0.95641	0.621544	0.00437014	0.0247035	0.272159	0.254791	0.447192	0.132256	0.444625	0.748521	0.593895	0.000296563	0.00185566	-0.249962	0.207157	0.446322	-0.0528331	0.603822	0.753232	-0.00103836	0.994201	0.99937	0.0880995	0.524043	0.771884	-0.204749	0.0470941	0.122614	0.296384	2.95924e-06	2.91122e-05	-0.315369	0.00237592	0.00930745	-0.315859	7.1423e-05	0.000854919	0.217579	0.00684559	0.0163868	0.0491758	0.629034	0.764641	-0.382506	9.4733e-05	0.000292821	-0.144992
ANTXRL	0.522002	0.422273	0.588492	0.123253	0.808155	0.883722	1.06194	0.245137		-0.480649	0.286321	0.622221	0.516321	0.315304	0.445566	0.948465	0.142288		-0.636381	0.134799	0.29742	0.0110092	0.985474	0.99937	0.507406	0.20625	0.497371	1.0542	0.121063	0.240141	0.455097	0.129023	0.21098	0.269586	0.252075	0.39265	-0.276056	0.125338	0.259293	0.0932535	0.74761	0.821562	-0.096753	0.655634	0.786972	-0.187692	0.43326	0.52659	-0.759632
ANXA1	-0.44651	0.386495	0.55532	0.563126	0.20019	0.350609	0.348009	0.248434	0.439722	0.393116	0.187153	0.516474	0.368271	0.0799338	0.157619	0.322825	0.11778	0.324657	0.117223	0.404533	0.594439	-0.0298174	0.84544	0.981474	0.0547464	0.641904	0.842201	0.539048	0.000353079	0.0046136	0.108922	0.163909	0.256807	-0.0376088	0.659591	0.778882	-0.0132767	0.889425	0.945684	0.308247	0.00189708	0.00536749	0.263658	0.000180669	0.00151754	-0.603737	6.98763e-09	5.85362e-08	0.136549
ANXA10	0.736307	0.555848		-0.796762	0.413616	0.573973	2.63239	0.05426		0.384758	0.501	0.785926	2.30156	0.0202025	0.0538975	1.59514	0.15054		0.0641423	0.926406		0.0362463	0.887205	0.989882	0.17335	0.829716		-0.474864	0.330881	0.486887	-0.646499	0.0407763	0.0818802	-0.310323	0.42529	0.575308	-0.870457	0.00173155	0.0101639	0.500329	0.188063	0.280367	-0.733821	0.10941	0.216809	-0.451277	0.191634	0.264299	0.0669618
ANXA11	0.0520697	0.663896	0.785508	0.0120404	0.911804	0.947662	0.0744753	0.514849	0.689191	0.216414	0.0934139	0.373844	-0.0406018	0.648291	0.749451	0.226592	0.0247365	0.12532	-0.0511387	0.482418	0.658594	-0.0494009	0.705883	0.957297	-0.189637	0.0315857	0.191331	-0.255175	0.0117731	0.0467065	-0.0562684	0.0977638	0.168342	-0.0836679	0.0218705	0.0574351	-0.0533075	0.0705276	0.171709	0.0817427	0.219899	0.318627	0.00856467	0.819148	0.901267	-0.0570579	0.220662	0.298377	-0.103966
ANXA13	0.880961	0.100082	0.218206	1.69089	0.000187832	0.00317558	0.356926	0.579454	0.741421	2.09805	0.000195725	0.0111563	1.86709	0.00312559	0.0121133	0.782898	0.240784	0.487568	0.296162	0.538423	0.702696	0.418621	0.214966	0.726901	0.440883	0.291017	0.592025	0.373897	0.505747	0.650503	-0.0632108	0.878755	0.919729	-0.0395204	0.850891	0.91108	0.229917	0.593302	0.747194	0.508857	0.0455369	0.0852361	0.279561	0.165551	0.295824	0.367931	0.073002	0.11419	-0.647325
ANXA2	0.182087	0.608528	0.743718	0.988712	0.00175444	0.0134404	0.564371	0.0568498	0.169116	0.177548	0.437719	0.743199	0.694001	0.00639563	0.0215626	0.63017	0.013459	0.086686	0.0595172	0.639578	0.779879	-0.30525	0.333095	0.826972	-0.162998	0.136197	0.405171	0.447661	0.003321	0.0196675	-0.152745	0.0135512	0.0322714	-0.0448298	0.34768	0.498128	-0.171741	0.0113832	0.043813	-0.151467	0.116281	0.18832	-0.0321443	0.473061	0.63141	-0.236342	0.000288926	0.000796785	-0.140881
ANXA2R	0.158564	0.588819	0.729452	0.470999	0.0947977	0.208971	0.458926	0.0273014	0.103538	-0.131891	0.324401	0.655377	0.853163	4.10833e-06	6.65707e-05	0.287464	0.150783	0.374064	0.315972	0.0326771	0.12139	-0.357734	0.0984284	0.567388	0.236891	0.182005	0.470231	0.534224	0.0051344	0.0264745	0.30255	0.000409318	0.00166547	0.271411	0.000624494	0.00302028	-0.0770519	0.446693	0.623429	0.47118	3.5919e-12	1.02548e-10	0.497925	1.19143e-09	9.61754e-08	0.392083	2.37934e-06	1.05705e-05	0.202559
ANXA3	0.987581	0.00112896	0.00831855	0.665523	0.0163565	0.0611504	0.799543	0.00922333	0.0509061	0.384995	0.0474056	0.270797	0.843889	2.47238e-05	0.000275348	0.853062	0.00121512	0.0186508	0.302117	0.0767028	0.207345	-0.0883915	0.691275	0.954271	-0.0185232	0.932146	0.974349	0.462052	0.0134514	0.0513807	-0.300265	0.000771415	0.00284682	0.0219142	0.84861	0.909733	-0.164867	0.0480118	0.129484	0.0295455	0.70701	0.789183	-0.0559486	0.61815	0.755895	-0.0105373	0.93261	0.951764	-0.155119
ANXA4	0.192309	0.2527	0.417631	0.0722688	0.652377	0.774341	0.276779	0.103993	0.251006	0.094082	0.59731	0.84382	0.434854	0.00296034	0.0115558	0.107703	0.485192	0.714995	0.123306	0.221233	0.407789	-0.0205134	0.858017	0.983807	0.0573421	0.517627	0.768937	0.131285	0.195651	0.339596	-0.281646	5.59392e-07	7.62386e-06	0.0768232	0.0488121	0.109538	-0.137158	0.00247783	0.0135138	0.056072	0.297306	0.405742	-0.0390513	0.270136	0.425333	0.269566	4.74467e-08	3.22026e-07	-0.320705
ANXA5	0.370916	0.0621102	0.154939	0.225082	0.156449	0.295874	0.0624033	0.764598	0.86688	-0.0587416	0.524402	0.801015	0.489462	0.00112017	0.00533085	0.0201352	0.894919	0.953344	0.126378	0.242679	0.432141	-0.147359	0.538555	0.910217	-0.166005	0.0952194	0.341373	0.262564	0.0575266	0.141625	0.012528	0.830838	0.886147	-0.127692	0.0434842	0.0999357	-0.11188	0.0153611	0.0552531	0.185081	8.63355e-05	0.000354214	0.107673	0.130497	0.247445	-0.341449	1.29565e-07	7.85531e-07	0.032337
ANXA6	-0.308217	0.0404186	0.11274	-0.515208	0.000946823	0.00902016	-0.192411	0.0894484	0.226405	-0.17558	0.0713436	0.328069	-0.437014	0.00320973	0.0123854	-0.189457	0.0213029	0.114447	-0.111741	0.117595	0.272165	-0.0520576	0.730898	0.961255	-0.216291	0.037688	0.212477	-0.240033	0.00958948	0.0407191	0.156038	0.0112649	0.0276642	-0.0611169	0.520854	0.663746	-0.222042	0.00073343	0.00524381	0.226608	4.98789e-05	0.000217837	0.105998	0.248504	0.399333	-0.496083	9.07736e-10	9.73215e-09	-0.150132
ANXA7	0.137363	0.077644	0.182007	-0.0742933	0.261806	0.421807	0.00156723	0.982473	0.990992	-0.0233142	0.73046	0.906067	0.119927	0.0345911	0.0822648	0.0657716	0.221163	0.464633	-0.16309	0.0271851	0.107957	0.0381146	0.720545	0.959025	-0.00966216	0.915643	0.968533	-0.252391	0.00214174	0.0146293	-0.032365	0.516109	0.633307	0.0502435	0.191851	0.318781	-0.107873	0.0101449	0.0400739	-0.0362748	0.342505	0.453943	0.134639	0.000212363	0.00171278	-0.172817	6.63735e-05	0.000212771	-0.000668012
ANXA8	0.885457	0.263578		-0.335616	0.612522	0.745483	0.120457	0.836201	0.910979	-0.0723766	0.879848	0.961173	0.403517	0.0596662	0.125343	0.456461	0.368485	0.616511	1.44193	0.00918332	0.0553021	0.19316	0.546444	0.912189	-0.0343196	0.948282	0.981287	0.287173	0.48421	0.631711	-0.0948032	0.592963	0.701977	-0.179723	0.0527825	0.116418	-0.366107	0.137307	0.276647	1.07179	4.54024e-06	2.61984e-05	-0.0902202	0.371063	0.534136	1.01579	0.000266596	0.000740806	-0.667508
ANXA8L1	-0.0666204	0.878552	0.930979	-0.172127	0.651924	0.774023	0.578838	0.00140258	0.0142133	-0.408839	0.307355	0.640299	0.321005	0.272537	0.399222	0.46016	0.00491512	0.0456675	0.777781	0.0667792	0.188936	0.183055	0.553237	0.914606	-0.144894	0.713341	0.878878	-0.111606	0.698489	0.803585	0.0402477	0.786495	0.854076	0.0310656	0.710507	0.817491	0.152763	0.266744	0.440787	0.634447	0.000176171	0.0006678	0.0884805	0.264208	0.418423	0.978327	3.34628e-05	0.000114905	-0.610641
ANXA9	0.111967	0.549053	0.698458	0.198029	0.222021	0.377156	-0.263362	0.0133966	0.064989	-0.161086	0.0898907	0.367182	0.226214	0.20794	0.326083	-0.0887227	0.291636	0.54152	-0.0663616	0.594323	0.747299	-0.0858331	0.70484	0.957297	-0.0377384	0.796405	0.918047	-0.143164	0.30834	0.464468	-0.169745	0.0486173	0.0945558	-0.629781	1.34971e-06	1.62418e-05	0.142004	0.0710868	0.172687	0.114073	0.0670308	0.118359	-0.683687	2.93415e-08	1.38866e-06	0.768199	4.25178e-07	2.26459e-06	-0.2167
AOAH	-0.252771	0.332271	0.502196	-0.364443	0.0980147	0.21368	-0.317627	0.120243	0.276295	0.436484	0.0671	0.318386	-0.013653	0.9418	0.961618	-0.391968	0.00818694	0.0622014	0.365383	0.0651428	0.186105	-0.0331758	0.874044	0.987329	-0.0544198	0.850594	0.942642	0.298156	0.139327	0.265565	0.492594	3.37267e-06	3.24449e-05	-0.0480884	0.696684	0.807132	0.159367	0.176282	0.330141	0.0862792	0.438086	0.551306	0.159657	0.162199	0.291437	-0.157195	0.208446	0.283922	0.339252
AOC1	-0.0853433	0.925048		1.12318	0.134214	0.266844	0.284091	0.660378		0.317733	0.44289	0.747117	0.152561	0.804785	0.868108	1.14483	0.0334447	0.15202	-0.68725	0.0590969	0.175422	0.454725	0.417456	0.874992	-0.00935297	0.982818	0.994127	0.145775	0.712621	0.813716	-0.432119	0.024714	0.0537743	-0.309783	0.0465029	0.105511	-0.112504	0.591123	0.745564	-0.425279	0.127572	0.203577	-0.356528	0.0130414	0.0426631	-0.231476	0.351867	0.443622	0.474688
AOC2	0.359033	0.055593	0.142517	-0.0153637	0.93475	0.961752	0.293583	0.139105	0.303959	-0.0198876	0.924112	0.97616	0.181425	0.128455	0.226152	0.094052	0.525673	0.745331	0.681474	0.00022702	0.00647218	0.0323657	0.863555	0.984712	0.180503	0.407213	0.69225	0.720917	0.000294978	0.0041005	0.257762	0.00235863	0.00736906	0.366731	1.92959e-06	2.19196e-05	0.358244	9.58883e-05	0.00106558	0.694379	2.13645e-10	3.8757e-09	0.0422698	0.585695	0.730087	-1.07225	3.16856e-16	2.37799e-14	-0.0320526
AOC3	0.23236	0.419894	0.586566	0.3801	0.0895221	0.200925	0.288006	0.218538	0.40718	0.554641	0.0245542	0.192983	0.0148463	0.953226	0.969116	0.185495	0.335735	0.585333	0.0960569	0.483248	0.659126	0.181957	0.262006	0.772255	-0.257866	0.047787	0.238921	0.303236	0.0764775	0.173529	0.239288	0.00651197	0.0173409	0.0257396	0.833605	0.900319	-0.432755	0.000135649	0.0013997	0.450331	2.85487e-06	1.74188e-05	-0.0835458	0.50805	0.663647	-0.970917	7.88831e-16	5.13782e-14	-0.590299
AOPEP	0.271101	0.123328	0.252077	0.256622	0.113823	0.237345	0.0492137	0.682722	0.813009	-0.0519177	0.632955	0.861915	-0.0434669	0.78625	0.854847	0.0982952	0.375815	0.623848	0.132292	0.311151	0.507495	0.385973	0.0456282	0.42177	0.0405888	0.763698	0.903911	-0.00234845	0.982915	0.989177	0.385756	1.39362e-05	0.000102096	-0.0361894	0.447433	0.596791	0.131179	0.0128417	0.0481046	-0.0253997	0.792374	0.855738	-0.125534	0.00122449	0.00668067	0.216494	0.00367338	0.00798087	-0.079967
AOX1	0.154547	0.595048	0.73357	0.404803	0.04901	0.131313	-0.295862	0.11498	0.268417	1.177	0.00147619	0.0395601	0.333697	0.143569	0.246071	-0.191205	0.277032	0.527251	-0.0936491	0.721298	0.836087	-0.136764	0.569464	0.92046	-0.00225334	0.99352	0.997453	0.31026	0.204541	0.350108	0.165404	0.251853	0.362511	-0.80537	1.43562e-06	1.71092e-05	-0.571225	2.67239e-05	0.000386438	-0.281137	0.130443	0.207235	-0.108542	0.465482	0.624584	-0.323953	0.00701581	0.0142814	-0.931678
AP1AR	-0.572844	1.19972e-05	0.000307407	-0.599145	0.00047958	0.00572409	-0.248183	0.00338085	0.0255793	0.259379	0.012235	0.13154	-0.24002	0.00267445	0.0106547	-0.0576392	0.415168	0.658367	-0.0463189	0.596224	0.748397	0.157728	0.0995515	0.570518	-0.111424	0.332856	0.630605	-0.128847	0.137743	0.26352	-0.0946272	0.109746	0.184722	0.297511	1.03646e-08	2.47372e-07	0.109661	0.00789508	0.0330663	-0.240781	2.42478e-06	1.51329e-05	0.107363	0.013431	0.043632	-0.0458565	0.360036	0.452202	-0.0563096
AP1B1	0.288146	3.91021e-05	0.000706114	0.130074	0.126234	0.255049	0.170279	0.0052821	0.0349863	-0.0269242	0.679655	0.883284	0.0249708	0.716602	0.802861	0.0338555	0.540314	0.752408	-0.04004	0.592679	0.746418	-0.205376	0.0620017	0.48041	-0.0782298	0.519774	0.770325	0.0565744	0.426139	0.578887	-0.209334	0.000679719	0.0025502	-0.209813	3.10681e-05	0.00023438	-0.0414637	0.332075	0.513909	-0.141554	0.000479703	0.00160647	-0.173973	0.000410012	0.00286993	-0.249565	0.000126141	0.000379709	-0.0346708
AP1G1	-0.125668	0.0485495	0.12913	-0.0355003	0.628872	0.756995	-0.0975574	0.160515	0.332977	0.0103651	0.884985	0.963342	-0.0852507	0.0970434	0.182217	-0.0546923	0.248623	0.496839	0.00241011	0.969147	0.984067	-0.0170657	0.833385	0.979145	-0.0380266	0.528659	0.775069	0.0354548	0.54594	0.684081	0.0558671	0.334995	0.454792	-0.0735999	0.0393673	0.0921684	-0.0896864	0.0295266	0.0899025	-0.175391	3.25112e-05	0.000149447	-0.026436	0.326847	0.488085	-0.221647	4.65137e-07	2.45519e-06	0.0605003
AP1G2	0.460105	0.0781463	0.182881	0.40897	0.172863	0.317043	0.252124	0.201637	0.386015	-0.141704	0.399718	0.717297	0.238434	0.0716646	0.144669	0.0444535	0.71765	0.86271	0.436616	0.000747796	0.0129774	-0.0920663	0.535479	0.909805	0.245911	0.119141	0.378941	0.307873	0.0159141	0.0576724	0.0213138	0.702301	0.791393	-0.0438229	0.377028	0.528252	0.174213	0.00290755	0.0152975	0.200536	0.00255219	0.00695728	-0.103701	0.0311743	0.0839919	0.43919	3.11466e-08	2.2197e-07	0.01286
AP1M1	0.133297	0.102307	0.221614	-0.0240891	0.727423	0.829715	0.0500682	0.454268	0.640472	0.158171	0.0196744	0.172997	-0.10247	0.199679	0.316276	0.0249807	0.661238	0.830136	0.00867667	0.858772	0.919811	0.215182	0.0450305	0.418595	-0.139179	0.0591813	0.267947	0.089055	0.173776	0.311692	-0.0900117	0.0129802	0.0311654	-0.14859	9.11898e-05	0.000587087	-0.0711115	0.0289563	0.0887171	-0.135459	0.0024483	0.00670605	-0.0133514	0.662233	0.792067	-0.260556	3.06885e-06	1.32427e-05	-0.0718583
AP1M2	-0.298426	0.479917	0.640136	-0.497669	0.211611	0.364694	-0.223901	0.589445	0.748636	-0.137928	0.564595	0.824812	0.206681	0.429099	0.559194	-0.436418	0.217179	0.459673	0.852481	0.0350299	0.127102	-0.586506	0.0391867	0.395936	0.278535	0.531229	0.776216	-0.183504	0.683747	0.791119	-0.902208	2.10337e-10	1.65838e-08	-0.0590535	0.327933	0.477348	-0.0306503	0.697757	0.825018	0.368526	0.126481	0.202083	-0.29574	6.57923e-06	0.00011153	1.05171	7.9299e-07	3.95464e-06	-0.467724
AP1S1	-0.499176	0.0300609	0.0905329	-0.801416	0.000471017	0.00567517	-0.112226	0.320127	0.516266	-0.025776	0.777832	0.921835	-0.534146	6.17312e-05	0.000548873	-0.232608	0.000106118	0.00379711	-0.0949902	0.239727	0.428575	-0.0867417	0.39823	0.866693	-0.0814535	0.466592	0.736884	0.188567	0.0376749	0.104361	-0.358576	8.17783e-07	1.02357e-05	-0.0433559	0.420566	0.571201	-0.109288	0.0303257	0.0917654	-0.151477	0.003891	0.00998889	-0.0613728	0.302252	0.461381	-0.275242	4.91201e-07	2.57933e-06	0.0490564
AP1S2	-0.288864	0.0646928	0.159674	-0.382122	0.0101748	0.0440025	-0.411206	0.00024704	0.00441674	-0.04155	0.752252	0.913237	-0.252419	0.0105008	0.0318783	-0.262363	0.00187231	0.0246769	-0.320488	0.000253592	0.00699057	-0.287807	0.071116	0.503972	-0.0350515	0.701333	0.873045	-0.470743	0.000712131	0.00713278	0.0110563	0.845652	0.896299	-0.0668387	0.274822	0.418526	0.123228	0.0482916	0.130053	-0.0229655	0.73288	0.809755	0.0854439	0.150477	0.275578	0.034588	0.60989	0.692433	0.177603
AP1S3	-0.623517	0.00244442	0.0146932	-0.467561	0.0852799	0.193888	-0.743464	3.56314e-06	0.000238745	0.32095	0.0132552	0.138336	-0.471454	0.00784569	0.025256	-0.520257	0.0004647	0.00982688	0.470103	0.0864929	0.22318	-0.0253719	0.893889	0.989882	-0.293424	0.206283	0.497371	-0.154667	0.384356	0.539939	-0.249226	0.0122	0.0296375	0.338328	0.000131496	0.000803615	0.0787002	0.315652	0.495492	0.0946236	0.446545	0.559896	0.00247159	0.978005	0.988769	0.920176	3.58142e-08	2.50727e-07	0.106292
AP2A1	0.0199389	0.819746	0.894715	-0.0166408	0.853847	0.913126	0.0636737	0.366154	0.561773	-0.00115374	0.983492	0.995154	-0.253521	0.0148128	0.0419974	-0.0402296	0.571112	0.774202	0.0877408	0.14963	0.318073	-0.0324078	0.762081	0.968949	-0.0132366	0.851201	0.942642	0.0470329	0.524452	0.666977	0.0923411	0.0251301	0.0545433	-0.175579	7.45935e-05	0.000494921	-0.012535	0.720837	0.841041	-0.0756554	0.152816	0.236093	-0.137698	0.000431891	0.0029972	-0.19193	0.000129623	0.000388805	-0.129377
AP2A2	0.139616	0.139336	0.275077	0.00359629	0.967537	0.981155	0.219254	0.00531992	0.0351119	-0.0222415	0.730121	0.906036	-0.177751	0.0343249	0.0818284	0.104941	0.0424401	0.174588	0.0621917	0.266298	0.457926	-0.131113	0.0769468	0.522351	0.0784899	0.199393	0.489139	0.186806	0.00491339	0.0256847	0.00388161	0.9248	0.950634	-0.0341592	0.394603	0.54591	0.00600704	0.859244	0.928409	0.134515	0.000724772	0.0023061	-0.0835558	0.02639	0.0738881	0.0248947	0.554319	0.641849	0.00363822
AP2B1	-0.21132	0.00128332	0.00914016	-0.244492	3.77018e-06	0.000259051	-0.128113	0.0299951	0.110633	-0.0504726	0.27528	0.611885	-0.277273	3.66697e-06	6.08587e-05	-0.108454	0.0241907	0.123619	-0.11249	0.00521176	0.03934	-0.113901	0.170358	0.67855	-0.0160211	0.787786	0.915222	-0.179726	0.000449696	0.00538012	0.0653313	0.0207149	0.046174	-0.0497806	0.170333	0.290567	-0.0706784	0.0279994	0.0864251	0.0442778	0.201838	0.297286	-0.00577928	0.873737	0.933297	0.066169	0.02555	0.0453926	0.0277322
AP2M1	-0.0742539	0.559977	0.707591	-0.313343	0.00125386	0.0108471	-0.125235	0.0645592	0.183574	-0.106684	0.0428365	0.257108	-0.376244	0.00013485	0.00099355	-0.151987	0.00301199	0.0334256	-0.0680383	0.143824	0.310329	-0.100406	0.15756	0.659061	-0.0933314	0.138587	0.409188	-0.100946	0.0879879	0.19166	0.0256152	0.44801	0.569738	-0.148921	3.09454e-06	3.29849e-05	-0.0598023	0.0346166	0.101135	-0.120648	4.17631e-05	0.000186264	-0.0925182	0.000287717	0.00218181	-0.00725973	0.856172	0.89371	-0.134926
AP2S1	0.22208	0.117276	0.243173	-0.300412	0.0109537	0.0463901	0.0384757	0.726678	0.841981	0.00680061	0.914385	0.973846	-0.16473	0.0812973	0.159548	0.00257718	0.969358	0.988303	-0.000311528	0.995956	0.998188	-0.135158	0.14848	0.646368	-0.125074	0.376677	0.666005	0.104744	0.282353	0.436963	-0.316466	3.52757e-05	0.000216787	-0.133417	0.00983903	0.029874	-0.126255	0.0368809	0.106103	-0.00506102	0.906685	0.938134	-0.139544	0.00922791	0.0324972	-0.381376	7.467e-07	3.74933e-06	-0.212763
AP3B1	-0.126631	0.370847	0.54002	-0.110302	0.447284	0.60444	-0.0610098	0.520254	0.692858	-0.0799592	0.533333	0.807033	0.253442	0.108103	0.197872	0.0384171	0.692878	0.848292	-0.14893	0.0684993	0.192012	-0.0495551	0.698427	0.956052	-0.0957882	0.230258	0.525073	-0.200121	0.0694464	0.161973	-0.181398	0.000655834	0.00247103	0.0814206	0.0194798	0.0521024	-0.108971	0.0222379	0.0733714	-0.181127	1.58839e-05	7.95328e-05	0.0236279	0.46804	0.626714	-0.0532454	0.183878	0.255145	-0.0588741
AP3B2	0.0522196	0.752835	0.850744	-0.161939	0.394398	0.555102	0.00152634	0.985171	0.99222	-0.0173875	0.901518	0.969148	-0.294459	0.021389	0.0563954	-0.128014	0.0635209	0.222532	0.0590792	0.801478	0.885068	-0.630218	0.0616219	0.480016	0.252311	0.37292	0.662745	0.788051	0.000991845	0.00898948	-0.0407667	0.838147	0.890818	-0.1103	0.233731	0.370142	0.289415	0.00113785	0.00736362	0.30058	0.0404097	0.07698	-0.0257871	0.740034	0.848151	0.0690434	0.564897	0.651573	0.199866
AP3D1	0.011209	0.867948	0.92544	-0.0261787	0.737522	0.835504	0.0733581	0.196038	0.37959	0.0439351	0.594776	0.842643	-0.0966358	0.0948866	0.179101	-0.00376089	0.946276	0.978969	-0.0211694	0.799523	0.884326	-0.11244	0.447968	0.884566	-0.104896	0.115245	0.374504	0.053111	0.489186	0.636676	-0.147227	0.00398321	0.0114041	-0.275095	7.98482e-12	5.45892e-10	0.0753135	0.0195737	0.0666228	-0.258228	3.31699e-10	5.68458e-09	-0.14438	5.27188e-07	1.50346e-05	-0.288604	1.86876e-08	1.40481e-07	0.0118537
AP3M1	-0.211063	0.0194142	0.0655138	-0.00590882	0.954824	0.973812	-0.257134	0.00057592	0.00790757	-0.013323	0.826653	0.939481	0.0876025	0.23951	0.362347	-0.16019	0.00747267	0.0587759	-0.203096	0.00431147	0.0352674	-0.128672	0.170289	0.67855	-0.232418	0.00211764	0.0506227	-0.143953	0.0933291	0.199723	-0.149108	0.000293029	0.00125734	0.150165	1.34949e-06	1.62418e-05	-0.0788028	0.0259876	0.0819122	-0.153081	0.000148569	0.000575336	-0.00742422	0.793036	0.884619	-0.0883802	0.0193836	0.0354065	0.00250323
AP3M2	-0.381262	5.55059e-05	0.00092346	-0.3942	4.47436e-05	0.00124415	-0.225085	0.00332354	0.0253645	-0.0947004	0.152197	0.47054	-0.441895	7.58493e-07	1.89655e-05	-0.147472	0.0356794	0.157318	-0.0502506	0.463448	0.643445	-0.0608783	0.623408	0.941512	-0.0384824	0.721179	0.882735	0.0739423	0.347578	0.504342	0.0989524	0.137894	0.223028	0.117534	0.0114232	0.0336866	0.139397	0.000358078	0.00298131	-0.0272022	0.635264	0.731398	0.052217	0.179093	0.313779	0.411621	2.26904e-08	1.67397e-07	0.238934
AP3S1	-0.0387734	0.677876	0.795516	-0.304644	0.00189401	0.0141819	-0.00987024	0.898216	0.947062	-0.0304044	0.694011	0.889054	-0.281681	3.22414e-05	0.000336229	0.0436174	0.543708	0.754937	0.00430908	0.940353	0.967786	0.113762	0.0884917	0.5478	0.173522	0.0384313	0.214013	0.11717	0.0747434	0.171056	0.159285	0.000328646	0.00138446	0.159593	4.89316e-05	0.000346325	0.0560689	0.213877	0.378008	0.0624418	0.132671	0.210208	0.120358	0.000789378	0.00474539	0.195471	5.82069e-08	3.85586e-07	-0.0791156
AP3S2	-0.0380887	0.414037	0.58143	-0.0726048	0.174338	0.31873	-0.0325423	0.514891	0.689191	0.0337148	0.491134	0.779266	-0.0625206	0.101557	0.188545	0.00709525	0.843638	0.930302	-0.0922309	0.185026	0.364397	-0.119733	0.128387	0.619148	-0.14541	0.0627416	0.27679	-0.226211	0.0295979	0.0877059	-0.0193853	0.662551	0.760407	-0.00187231	0.955902	0.975609	-0.0564007	0.174622	0.327823	-0.273306	6.18569e-09	7.54076e-08	-0.116328	0.000179652	0.0015124	0.0085817	0.874881	0.908145	-0.115979
AP4B1	0.325456	0.00117228	0.00856012	0.0319579	0.767897	0.856234	-0.0114261	0.913012	0.955091	-0.18056	0.0508503	0.279915	0.0564304	0.529213	0.65089	-0.0346279	0.660267	0.829794	0.0780612	0.484676	0.660173	0.143519	0.164997	0.671082	0.119859	0.21164	0.502853	0.0831989	0.344825	0.501182	0.0944952	0.299826	0.417324	0.0627832	0.183599	0.308294	0.174461	0.00464148	0.0219689	-0.0666053	0.124942	0.200072	0.145371	0.00130002	0.00699813	0.332315	1.18451e-07	7.25382e-07	0.216857
AP4E1	0.0313382	0.763717	0.857702	0.255003	0.0108418	0.0460721	-0.018295	0.837332	0.911795	0.19811	0.0100786	0.116989	0.129516	0.158717	0.26582	0.0658107	0.27415	0.523928	0.0544885	0.463827	0.643816	0.101294	0.248909	0.75457	0.0474955	0.485437	0.749448	-0.148412	0.180289	0.31962	0.0841253	0.078324	0.1406	0.120593	0.00820868	0.0257534	0.0214916	0.672408	0.806725	-0.260593	6.43683e-09	7.79496e-08	-0.0819298	0.0727743	0.160386	0.308169	7.52774e-12	1.43452e-10	-0.0809933
AP4M1	0.331776	0.0022081	0.0136602	0.356196	0.000576162	0.00648649	0.0853145	0.218551	0.40718	-0.0242691	0.768391	0.918047	0.0606119	0.321304	0.451743	-0.00428443	0.949645	0.980553	0.062065	0.397474	0.588769	-0.0467515	0.65412	0.948851	0.0990445	0.270187	0.569193	0.118643	0.0879955	0.19166	-0.103239	0.0942346	0.163422	-0.122463	0.00392363	0.0140531	0.0328672	0.374393	0.556244	-0.0175044	0.735671	0.811759	-0.189084	1.76279e-05	0.000240811	0.270423	3.91695e-07	2.1047e-06	0.0301411
AP4S1	-0.292368	0.0181514	0.0625639	-0.471292	0.000294185	0.00422203	-0.229624	0.00862823	0.0488447	-0.0937353	0.173499	0.500712	-0.434968	1.5657e-05	0.000192439	-0.169342	0.0177044	0.101847	-0.163148	0.01017	0.0587519	0.139605	0.229877	0.736368	-0.111096	0.126552	0.390449	-0.203428	0.000684022	0.00695522	0.0336509	0.43447	0.556317	0.0155822	0.698181	0.808211	-0.0311844	0.371834	0.553635	-0.0375418	0.543625	0.65104	-0.024475	0.537643	0.690284	-0.0298849	0.462169	0.554548	0.014081
AP5B1	-0.243079	0.0664782	0.162898	0.179062	0.162317	0.303567	-0.145066	0.234524	0.426179	0.261983	0.00246442	0.0544155	-0.293278	0.0016113	0.00708318	-0.033554	0.743917	0.877779	-0.129771	0.133045	0.295162	-0.178696	0.330943	0.826513	-0.0708036	0.501587	0.76074	0.159491	0.0566395	0.140055	-0.28798	0.0029657	0.00890148	-0.863939	4.94785e-20	1.53911e-16	-0.130584	0.020274	0.0683816	-0.438682	1.00818e-05	5.293e-05	-0.217774	0.000354264	0.00256045	-0.932841	6.25862e-15	2.99576e-13	-0.265284
AP5M1	-0.295226	4.44181e-05	0.00077743	-0.358826	2.00236e-05	0.000751482	-0.22499	0.00193496	0.0175791	-0.00806334	0.9091	0.971329	-0.216569	0.00118407	0.00557535	-0.18824	0.0031544	0.0342781	-0.134994	0.131215	0.292687	0.044363	0.61079	0.937128	-0.0991696	0.087408	0.327665	-0.33546	0.0035575	0.0205097	-0.0667558	0.177694	0.274297	-0.00454416	0.914292	0.951805	-0.0967861	0.0235885	0.0764995	-0.346718	8.26616e-10	1.27021e-08	-0.031335	0.393241	0.556651	-0.0142664	0.728805	0.79436	-0.0519677
AP5S1	0.00704925	0.943485	0.970481	0.0280834	0.72456	0.82751	0.214955	0.0167768	0.0753829	0.0718418	0.420358	0.732974	0.0173649	0.796571	0.862383	0.187172	0.029454	0.140025	-0.139119	0.136224	0.299338	0.0881599	0.372419	0.854065	-0.186936	0.0962132	0.343325	-0.169012	0.0589663	0.144516	-0.466564	3.66948e-07	5.52511e-06	-0.279516	8.48113e-07	1.08642e-05	-0.20855	6.20105e-05	0.000762341	-0.0587332	0.388109	0.501516	-0.0858552	0.0572189	0.133839	-0.300979	2.27159e-05	8.08962e-05	-0.0933749
AP5Z1	0.448717	0.000106076	0.00144468	0.311093	0.0076898	0.0363184	0.257422	0.00109724	0.0119835	0.0507955	0.600122	0.8455	0.161053	0.0399445	0.0915957	0.0962516	0.177197	0.410152	0.255505	0.000200723	0.00601341	0.0130741	0.925532	0.99363	0.0470639	0.562506	0.794061	0.467976	3.50493e-06	0.000226947	-0.145812	0.00214896	0.00679306	-0.0683773	0.213024	0.344471	0.0124782	0.763741	0.869745	-0.0178847	0.766268	0.836157	-0.130006	0.0170132	0.0524546	-0.0154654	0.726728	0.792664	0.0423712
APAF1	-0.602607	7.37317e-08	9.05202e-06	-0.583581	2.02187e-05	0.000752639	-0.318281	0.00369622	0.0271087	-0.0530207	0.565058	0.825011	-0.185421	0.0195624	0.0525519	-0.213302	0.0114887	0.078061	0.328153	0.00062244	0.0115939	-0.117924	0.300647	0.80317	0.0330866	0.731794	0.888146	0.220734	0.0358871	0.100722	0.242025	0.00018654	0.000855319	0.314256	1.81813e-08	3.99688e-07	0.0436009	0.357992	0.539755	-0.30613	1.41316e-05	7.16416e-05	0.17478	0.00011779	0.00108896	0.136367	0.0391893	0.0662	0.275883
APBA1	-0.595325	0.0013569	0.00954079	-0.397522	0.0392404	0.112657	-0.116308	0.114745	0.268167	-0.2625	0.00112952	0.0337991	-0.434933	0.000186119	0.0012792	-0.0488932	0.502467	0.727924	-0.545818	5.02077e-06	0.000728535	0.0217056	0.941112	0.995863	-0.279569	0.0104046	0.112171	0.00773208	0.959342	0.976383	0.0148508	0.841016	0.89262	-0.163418	0.00807991	0.0254306	0.130411	0.125087	0.258947	0.640076	1.36954e-08	1.51595e-07	-0.0337128	0.556624	0.70608	0.079111	0.344988	0.436004	0.346628
APBA2	0.0694109	0.461357	0.623688	-0.028642	0.749219	0.843733	0.0785396	0.240848	0.432694	0.922494	0.0058266	0.0868171	-0.237529	0.0213757	0.0563688	0.0192916	0.726152	0.867499	0.444889	0.00264447	0.0264716	-0.00412823	0.983809	0.99937	0.263514	0.248679	0.545292	0.55299	0.0131996	0.0507192	0.469374	1.70945e-08	4.99131e-07	-0.336206	3.53147e-05	0.0002627	-0.0145482	0.850786	0.923689	0.0526861	0.671963	0.761308	0.0453594	0.587037	0.731473	0.510383	2.77109e-06	1.21103e-05	0.0540127
APBA3	0.464149	5.43983e-05	0.000907436	0.419838	0.000606294	0.00669746	0.343759	0.000378081	0.00594025	0.0377224	0.679382	0.883195	0.339451	2.60273e-05	0.000285931	0.206842	0.00404784	0.0403083	0.210797	0.0135018	0.0700793	-0.123392	0.174283	0.683198	-0.00565938	0.938638	0.977238	0.0959399	0.251727	0.403548	0.0221985	0.680149	0.774591	0.0728994	0.06947	0.143921	0.110459	0.00800657	0.0334017	-0.0133985	0.755003	0.827498	-0.023371	0.51563	0.670219	0.183658	0.00103832	0.00254002	0.154314
APBB1	0.0165761	0.820537	0.894742	-0.108158	0.191625	0.339996	-0.0604148	0.441314	0.629413	-0.0562079	0.510847	0.792385	-0.382459	0.000226267	0.0014988	-0.0794953	0.202675	0.441651	-0.00310099	0.966978	0.983001	-0.134573	0.195287	0.707011	-0.0727063	0.385789	0.673946	-0.171996	0.0475355	0.123468	0.273138	9.51387e-08	1.91e-06	-0.0503741	0.335889	0.485884	-0.0233422	0.471853	0.644868	-0.117401	0.00101282	0.00308159	-0.0505409	0.319574	0.480688	0.293602	1.5034e-09	1.51701e-08	0.0317275
APBB1IP	0.151922	0.615787	0.749423	0.651297	0.0311919	0.0952811	0.379241	0.284535	0.479743	0.794358	0.00183549	0.0455451	-0.022364	0.930235	0.954296	-0.0821957	0.73628	0.873636	0.176385	0.310935	0.507292	-0.210674	0.28531	0.790334	-0.170457	0.534556	0.778165	0.549388	0.000574943	0.00625478	-0.105727	0.244983	0.35462	-0.236775	0.0769583	0.156227	-0.38262	0.0151673	0.0547039	0.193446	0.0654477	0.115967	0.388216	0.000996846	0.00567925	-0.551266	4.9742e-07	2.60974e-06	-0.103919
APBB2	-0.141404	0.230598	0.392926	-0.0332077	0.757755	0.849717	-0.284351	0.00628196	0.0393233	0.0292	0.764293	0.916605	-0.00217268	0.986138	0.99003	-0.0984587	0.264711	0.514279	0.0804384	0.270446	0.462456	-0.0598215	0.683371	0.953	0.0716986	0.51987	0.770325	0.231907	0.0274918	0.0834093	0.186609	0.00363909	0.0105748	0.0491999	0.319679	0.468253	0.073757	0.154514	0.301311	0.246217	0.000130707	0.000513117	0.143463	0.00470784	0.0192769	-0.0473271	0.4528	0.545712	-0.185347
APBB3	0.0801463	0.3923	0.561156	0.186402	0.0781076	0.182152	0.0770404	0.328578	0.524591	-0.088256	0.365927	0.691066	-0.00305359	0.972789	0.980997	-0.0692376	0.252582	0.501636	0.343738	0.00857085	0.0529658	0.0849119	0.662229	0.949238	0.567748	0.00023953	0.0151994	0.237604	0.092824	0.198887	0.241285	0.00358443	0.0104309	0.0618169	0.279795	0.424353	0.22628	0.000146408	0.0014844	0.149289	0.0599211	0.107571	0.0680052	0.20518	0.347217	0.226478	0.00189814	0.00437906	0.171995
APC	-0.676497	1.71175e-08	2.95893e-06	-0.417707	0.000157983	0.00285138	-0.339883	0.000301787	0.00507553	0.0457473	0.790643	0.926485	-0.693757	1.15539e-09	1.44896e-07	-0.208068	0.00527396	0.0478299	-0.289294	0.0206815	0.0919072	0.0976317	0.272634	0.780317	-0.235495	0.00966033	0.109385	-0.19791	0.10242	0.213443	-0.080674	0.227398	0.333799	-0.146734	0.00130205	0.00560199	-0.165933	8.7321e-05	0.00099532	-0.337625	8.45734e-09	9.88817e-08	-0.022176	0.557663	0.706965	-0.10754	0.0447874	0.0744294	-0.108471
APC2	0.0765687	0.500152	0.657841	0.275359	0.0370407	0.108009	0.241849	0.0353485	0.123874	-0.162208	0.23902	0.576185	0.122761	0.218116	0.338101	0.189351	0.0493525	0.191399	-0.375971	0.0307866	0.116686	-0.275305	0.0850333	0.540596	-0.220022	0.321824	0.622208	0.108366	0.353182	0.509924	0.0394394	0.684201	0.777671	-0.0587788	0.451879	0.601216	0.0998464	0.270664	0.445013	0.0643491	0.505219	0.614707	-0.0622564	0.341897	0.50398	-0.602616	2.21735e-11	3.69296e-10	1.04277
APCDD1	0.248446	0.145124	0.283259	0.16227	0.353177	0.515259	0.48991	0.0386136	0.13112	0.2801	0.460731	0.759541	0.576293	0.000315871	0.00195313	0.399265	0.0308641	0.144523	0.0422343	0.836558	0.906235	0.0699798	0.771357	0.968949	-0.0490657	0.854384	0.944155	0.0475712	0.801465	0.874881	-0.305024	0.0175263	0.04011	0.101089	0.180467	0.303965	-0.517141	1.06068e-05	0.000188418	-0.261927	0.00624555	0.0151648	0.188223	0.0255014	0.0719838	-0.867062	9.23524e-07	4.51415e-06	0.0932205
APCDD1L	0.668429	0.259982	0.425286	2.35076	0.00691299	0.033975	0.352913	0.489277	0.67053	-1.07202	0.0139598	0.14151	-0.32035	0.606156	0.716577	0.295503	0.325872	0.575238	0.0483273	0.898437	0.943449	-0.549411	0.372718	0.854065	0.0908663	0.806238	0.922986	0.707432	0.0892201	0.193489	0.285212	0.25074	0.361416	0.0887439	0.575877	0.711376	-0.33444	0.243981	0.414764	0.160792	0.459481	0.572036	0.20665	0.0848243	0.179313	-0.480536	0.0662927	0.104802	-1.16269
APCS	1.20873	0.415855		-0.558774	0.750854	0.844854	2.56029	0.0386441	0.131171	0.692374	0.386505	0.708293	-0.193006	0.845825	0.89806	0.764868	0.317807	0.567758	0.822385	0.233353		0.101305	0.578899	0.9238	0.819024	0.272224	0.571511	1.5028	0.0836295	0.185114	0.440379	0.33868	0.458533	0.910688	0.0701034	0.144992	0.488083	0.296589	0.474527	0.354482	0.407674	0.521784	-0.496143	0.295106	0.453779	1.28836	0.00743553	0.0150501	0.000334431
APEH	0.0541172	0.575098	0.719874	-0.0997097	0.255238	0.414145	-0.0671528	0.494058	0.674268	-0.115094	0.139117	0.450625	-0.17344	0.0260654	0.0658681	-0.111553	0.160602	0.386785	-0.154303	0.0448676	0.147616	-0.220162	0.0779363	0.524556	-0.0695343	0.455459	0.729282	-0.24837	0.0122794	0.0481067	-0.369448	3.54693e-07	5.39021e-06	-0.122906	0.00750736	0.0239394	-0.040266	0.448974	0.625295	-0.0463883	0.269583	0.376018	-0.154441	0.000203786	0.00166229	-0.179806	0.00325877	0.00715336	-0.0982182
APELA	0.670263	0.7271		0.333736	0.844592		0.445062	0.897144		1.42139	0.42278		-0.498771	0.501196	0.626653	0.187419	0.947394		-0.142914	0.928103		-1.04274	0.50657		-0.00827892	0.994394		0.183326	0.950312		0.136333	0.813291	0.874005	0.309864	0.139642	0.248548	1.04877	0.0624556	0.157279	0.303587	0.770409		0.076255	0.773424	0.871317	-0.10879	0.941288		0.67561
APEX1	-0.0815411	0.291187	0.459428	-0.20684	0.00814725	0.0378066	-0.0203146	0.772338	0.871853	-0.0973723	0.290038	0.625172	0.0031102	0.956691	0.971419	-0.0118741	0.873373	0.944159	-0.112836	0.19463	0.376381	0.00145718	0.987196	0.99937	-0.143511	0.14362	0.416135	-0.20216	0.0512484	0.130223	-0.314686	2.37614e-06	2.4282e-05	-0.0484363	0.12023	0.221462	-0.141356	0.00126559	0.00797954	0.0382891	0.372647	0.485689	-0.0143544	0.611818	0.750514	-0.191219	0.000208896	0.000595164	-0.0829625
[truncated: 18,269 more rows]
[truncated: 71 more columns]
